# Supplementary material for: MicroRNA-mediated post-transcriptional regulation of Pinus pinaster response and resistance to pinewood nematode
Source: Sci Rep. 2022 Mar 25;12:5160. doi: 10.1038/s41598-022-09163-3 (PMC8956650; doi:10.1038/s41598-022-09163-3)
Supplement: Supplementary file 1 — Supplementary Tables. [file 41598_2022_9163_MOESM1_ESM.xlsx]

## Sheet: Title
MicroRNA-mediated post-transcriptional regulation of Pinus pinaster response and resistance to pinewood nematode
Inês Modesto, Vera Inácio, Yves Van de Peer, Célia M. Miguel

## Sheet: Supplementary Table S1
Supplementary Table S1. Summary of read mapping, filtering and processing for each library and in average. Sus - susceptible; Res - resistant; Cont - control; Inoc - Inoculated; Pta - Pinus taeda; Bxy - Bursaphelenchus xylophilus (PWN).
	Number of reads							number of Pinus pinaster reads					number of Bursaphelenchus xylophilus reads
Sample	Total reads	Mapped	% mapped	Mapped to Pta	% mapped	Mapped to Bxy	% mapped	After miRPursuit filtering	% retained reads	Conserved miRNAs	Novel miRNAs	tasiRNAs	After miRPursuit filtering	% retained reads	Conserved miRNAs	Novel miRNAs
Sus1	32110522	31119805	96.9147	30942986	99.4318	176819	0.568188	17908822	57.8768	2823344	14858437	824654	109722	62.0533	37698	29208
Sus2	34788913	33704498	96.8829	33552355	99.5486	152143	0.451403	18305266	54.5573	3235829	14961429	749278	85203	56.0019	35651	24957
Sus3	34178563	33046812	96.6887	32914625	99.6	132187	0.399999	18471672	56.12	2833415	13316288	1001374	76276	57.7031	15012	10231
Sus4	36241207	35129699	96.933	34986251	99.5917	143448	0.408338	19838945	56.705	3105115	14866641	959427	87231	60.8102	17631	12117
Res1	36683960	35477445	96.7111	35246912	99.3502	230533	0.649802	20405938	57.8943	3544294	16731659	1232296	140816	61.0828	44220	31811
Res2	31971439	31093692	97.2546	30931549	99.4785	162143	0.521466	16829236	54.408	2572731	11045162	665461	91530	56.4502	28390	18317
Res3	34391230	33378886	97.0564	33232716	99.5621	146170	0.437912	18600139	55.9694	2728065	12753331	896550	90163	61.6837	19475	12430
Res4	40811662	39387599	96.5106	39174371	99.4586	213228	0.541358	19274666	49.2022	2912255	11655749	975508	108890	51.0674	40431	25413
Res5	27170142	26482970	97.4709	26298971	99.3052	183999	0.694782	18164432	69.069	2963941	14701283	1091562	126645	68.8292	45775	36744
Cont1	36404571	35468718	97.4293	35370827	99.724	97891	0.275992	17582731	49.7097	2107810	6173506	714047	-	-	-	-
Cont2	31855681	31113141	97.669	31014312	99.6824	98829	0.317644	18919150	61.0014	3206642	9400925	842965	-	-	-	-
Cont3	23047591	22517721	97.701	22428865	99.6054	88856	0.394605	14215974	63.3825	2324203	7005205	759827	-	-	-	-
Cont4	29984815	29113624	97.0946	29023652	99.691	89972	0.309037	16291286	56.1311	2555922	8904166	889650	-	-	-	-
Average	3.30493e+07	3.20796e+07	97.1013	31932184	99.5407	147401	0.459271	1.80622e+07	57.079	2.83951e+06	1.20288e+07	892508	101831	59.5202	31587	22358.7
Average Cont	3.03232e+07	29553301	97.4735	29459414	99.6757	93887	0.32432	1.67523e+07	57.5562	2.54864e+06	7.87095e+06	801622	-	-	-	-
Average Inoc	3.42608e+07	3.32024e+07	96.9359	3.30312e+07	99.4808	171186	0.51925	1.86443e+07	56.8669	2.96878e+06	1.38767e+07	932901	101831	59.5202	31587	22358.7
Average Sus	3.43298e+07	3.32502e+07	96.8548	3.30991e+07	99.543	151149	0.456982	1.86312e+07	56.3148	2.99943e+06	1.45007e+07	883683	89608	59.1421	26498	19128.2
Average Res	3.42057e+07	3.31641e+07	97.0007	3.29769e+07	99.4309	187215	0.569064	1.86549e+07	57.3086	2.94426e+06	1.33774e+07	972275	111609	59.8226	35658.2	24943

## Sheet: Supplementary Table S2
Supplementary Table S2. Expression values (LogCPM, Counts Per Million) for each miRNA identified from P. pinaster and differential expression analysis (DEA) results [Log2(fold change)]. Sus - susceptible; Res - resistant; Cont - control.
name miRPursuit	miRNA sequence	miRNA name Perdiguero et al. 2020	miRNA name	logCMP													average logCPM				DEA Inoculated vs Control	DEA Resistant vs Susceptible
				Sus1	Sus2	Sus3	Sus4	Res1	Res2	Res3	Res4	Res5	Cont1	Cont2	Cont3	Cont4	Susceptible	Resistant	Inoculated	Control	log2(fold change)	log2(fold change)
mir3627_1	UGGCGCAAAAGAAAUGACACUG		ppi-miR3627o	3.84575	4.07399	2.17132	2.09939	3.82981	6.31945	0.873364	5.07774	1.40338	-0.960835	-0.960835	-0.960835	-0.960835	3.04761	3.50075	3.29936	-0.960835	8.27601
mir3627_2	UCUGCGCAGAAGAGAUGACAC		ppi-miR3627q	5.29381	5.62931	2.00199	2.6796	1.44937	2.39747	1.2383	2.8898	1.11873	-0.960835	-0.960835	-0.960835	-0.960835	3.90118	1.81873	2.74426	-0.960835	7.75692
mir11458_1	CCGGACAGUAUGAAGAGCAG	Conserved_11458	ppi-miR11458d	2.31053	-0.960835	2.80704	2.92322	4.28245	3.32535	3.53436	4.57999	2.51702	-0.960835	-0.960835	-0.960835	-0.960835	1.76999	3.64783	2.81324	-0.960835	7.31533
mir3627_7	UAGCGCAGACGAGAUGACACUG		ppi-miR3627r	4.47411	4.88599	-0.960835	0.759037	0.605537	3.14323	-0.960835	2.62759	1.9371	-0.960835	-0.960835	-0.960835	-0.960835	2.28958	1.47052	1.83455	-0.960835	7.04983
mir164_2	CACGUGCUCCCCUUCUCCAAC		ppi-miR164c	1.52004	2.75636	2.80704	2.73172	3.19861	2.93476	3.46716	2.93698	1.64102	-0.960835	-0.960835	-0.960835	-0.960835	2.45379	2.83571	2.66597	-0.960835	6.7422
novel	AGUGUCUUCUCUCUGCUCACC	Conserved_391	Novel_1863	2.70711	2.1229	2.64391	1.11357	2.62231	3.14323	1.97856	4.02507	2.57551	-0.960835	-0.960835	-0.960835	-0.960835	2.14687	2.86894	2.54802	-0.960835	6.69395
mir529_7	UGAAGAGAGAGAGAACAGCC	Conserved_529	ppi-miR529z	3.23382	-0.960835	1.81011	3.47524	1.90253	3.66658	2.07198	2.23321	1.11873	-0.960835	-0.960835	-0.960835	-0.960835	1.88958	2.19861	2.06126	-0.960835	6.46353
mir529_20	UGAAGAGAGAGAGCACCGCC	Conserved_529	ppi-miR529y	1.52004	3.03521	0.816245	1.52153	3.13383	1.19968	2.15972	1.16237	4.09523	-0.960835	-0.960835	-0.960835	-0.960835	1.72326	2.35016	2.07154	-0.960835	6.44374
mir11458_2	CGGACAGUAUGAAGAGCAGC	Conserved_11458	ppi-miR11458e	1.38206	-0.960835	1.58874	1.93125	3.13383	1.91946	3.20378	3.76241	1.26807	-0.960835	-0.960835	-0.960835	-0.960835	0.985305	2.65751	1.91431	-0.960835	6.31319
mir11565_3	UGAGCUUGACCUUGGAUCC		ppi-miR11565g	2.45518	2.59372	2.17132	2.78203	2.47319	1.67286	2.4654	2.50772	1.40338	-0.960835	-0.960835	-0.960835	-0.960835	2.50056	2.10451	2.28053	-0.960835	6.25937
novel	UUUAUAGAGGUGCGGUGAUUC	ppi-miRnovel521	ppi-miRnovel521	-0.960835	2.2738	3.6987	-0.960835	2.52463	2.02857	2.7742	1.57401	2.02367	-0.960835	-0.960835	-0.960835	-0.960835	1.01271	2.18502	1.66399	-0.960835	6.15904
mir3627_5	UCUGCGCAGAAGAGAUGACA	Novel_811	ppi-miR3627w	3.31189	4.05328	0.816245	1.26275	-0.960835	1.5317	-0.960835	1.79494	-0.960835	-0.960835	-0.960835	-0.960835	-0.960835	2.36104	0.0888275	1.0987	-0.960835	6.00352
mir11565_5	GUUGAGCUUGACCUUGGAUC		ppi-miR11565h	1.05883	2.0411	2.39303	2.6796	2.24685	2.13001	1.87867	1.4494	2.02367	-0.960835	-0.960835	-0.960835	-0.960835	2.04314	1.94572	1.98902	-0.960835	5.94773
mir11565_4	GAGCUUGACCUUGGAUCCUC		ppi-miR11565i	2.23237	2.53516	2.58516	2.09939	1.08829	0.999783	2.39484	1.57401	1.9371	-0.960835	-0.960835	-0.960835	-0.960835	2.36302	1.5988	1.93846	-0.960835	5.92748
mir3627_13	GUGUCAUCUCUCUGUGCCAGA		ppi-miR3627s	1.22948	0.777675	1.46386	1.52153	2.95788	1.37522	-0.960835	2.8898	2.51702	-0.960835	-0.960835	-0.960835	-0.960835	1.24814	1.75582	1.53018	-0.960835	5.76132
mir529_19	AGAAGAGAGAGAGCACCGCAU		Conserved_529	1.64597	2.2738	1.90924	1.74089	2.18425	1.5317	2.4654	-0.960835	2.10535	-0.960835	-0.960835	-0.960835	-0.960835	1.89247	1.46517	1.65508	-0.960835	5.73424
mir3627_1	UCUGCGCAGAAGAGAUGACACC		ppi-miR3627m	10.9235	11.3075	7.77806	8.23953	6.30231	6.35131	6.26618	7.50058	6.54458	4.34812	2.79246	3.83381	1.30245	9.56215	6.59299	7.91262	3.06921	5.70761	-3.6615
mir529_7	CGAAGAGAGAGAGCACCGCC	Conserved_529	Conserved_529	1.96876	2.1229	-0.960835	-0.960835	2.7138	1.91946	2.32064	1.89389	1.26807	-0.960835	-0.960835	-0.960835	-0.960835	0.542499	2.02317	1.3651	-0.960835	5.60829
mir11436_12	AUCCUUCUGAAAGCUUGGCGG		ppi-miR11436k	1.86898	1.95437	1.58874	2.01777	1.08829	2.02857	1.06734	1.89389	1.26807	-0.960835	-0.960835	-0.960835	-0.960835	1.85746	1.46923	1.64178	-0.960835	5.50919
mir3627_12	UGGCGCAGAUGAGCUGACACUG		ppi-miR3627t	1.64597	1.7635	2.00199	1.74089	-0.960835	1.19968	1.6554	2.23321	1.845	-0.960835	-0.960835	-0.960835	-0.960835	1.78809	1.19449	1.45831	-0.960835	5.45824
mir11436_18	CAAUCCUUCUGAAAGCUUGGC		ppi-miR11436l	1.05883	1.13396	0.816245	2.31975	1.73793	2.55167	1.2383	0.994136	0.952131	-0.960835	-0.960835	-0.960835	-0.960835	1.3322	1.49483	1.42255	-0.960835	5.35142
novel	UCUGCAAAUCUGGGUUCCCCC	ppi-miR11478a	Novel_1870	0.865259	-0.960835	1.17609	2.09939	1.21895	2.3137	-0.960835	2.73825	1.40338	-0.960835	-0.960835	-0.960835	-0.960835	0.794977	1.34269	1.09926	-0.960835	5.30545
mir11534_1	UGAGAUUGUUGGAGAGGUUCA	ppi-miR11534a	ppi-miR11534a	1.22948	-0.960835	2.08914	2.01777	0.944603	2.69098	1.6554	1.31301	-0.960835	-0.960835	-0.960835	-0.960835	-0.960835	1.09389	1.12863	1.11319	-0.960835	5.29166
novel	CCAGGUGAUGCUCGGCGAAGC	Novel_493	Novel_493	1.22948	0.777675	1.00736	2.09939	1.64801	2.13001	2.15972	-0.960835	1.26807	-0.960835	-0.960835	-0.960835	-0.960835	1.27848	1.24899	1.2621	-0.960835	5.27243
mir11436_10	AAUCCUUCUGAAAGCUUGGCCG		ppi-miR11436m	1.96876	1.65768	1.90924	1.11357	1.08829	2.22478	-0.960835	1.31301	0.952131	-0.960835	-0.960835	-0.960835	-0.960835	1.66231	0.923475	1.25185	-0.960835	5.23191
mir946_4	CAGCCCUUCUCCUAUCCAC		ppi-miR946j	1.64597	1.41946	2.00199	0.759037	1.08829	1.80142	1.87867	1.4494	-0.960835	-0.960835	-0.960835	-0.960835	-0.960835	1.45661	1.05139	1.23149	-0.960835	5.17776
novel	UUGGAUGAGUUAUGGAGGAUU		Novel_1869	1.76178	1.13396	1.17609	2.56933	-0.960835	1.5317	2.15972	-0.960835	0.763752	-0.960835	-0.960835	-0.960835	-0.960835	1.66029	0.5067	1.01941	-0.960835	5.17512
mir11458_2	CCGGACAGUAUGAAGAGCA	Conserved_11458	ppi-miR11458f	0.865259	0.777675	1.17609	1.26275	1.73793	1.19968	1.06734	2.62759	0.763752	-0.960835	-0.960835	-0.960835	-0.960835	1.02044	1.47926	1.27534	-0.960835	5.15452
mir1314_9	CGGCCUCGAAUGUUAGGAGAG		ppi-miR1314f	0.865259	1.13396	1.32714	-0.960835	2.75746	1.5317	1.2383	1.16237	0.952131	-0.960835	-0.960835	-0.960835	-0.960835	0.591382	1.52839	1.11194	-0.960835	5.12343
mir529_9	AGAAGAGAGAGAGCACAGCC	ppi-miR529l	ppi-miR529l	1.38206	-0.960835	0.816245	1.52153	0.785008	1.80142	2.82876	-0.960835	1.40338	-0.960835	-0.960835	-0.960835	-0.960835	0.689752	1.17155	0.957416	-0.960835	5.12066
mir11532_13	UGACAUUGUAAAAUACGUGAAU		ppi-miR11532i	1.05883	0.96679	0.816245	1.11357	1.44937	1.19968	1.06734	1.89389	1.845	-0.960835	-0.960835	-0.960835	-0.960835	0.988859	1.49106	1.26786	-0.960835	5.05541
mir3627_13|391_4	UGCGCAGGAGAGAUGACACCGU		ppi-miR3627u	-0.960835	1.65768	0.816245	1.11357	1.90253	1.19968	1.39113	2.0735	0.952131	-0.960835	-0.960835	-0.960835	-0.960835	0.656665	1.50379	1.12729	-0.960835	5.05271
novel	GAUAGAUAUAGAAUAGGUAGAUAUC		Novel_1865	1.22948	0.777675	-0.960835	1.39793	-0.960835	1.91946	2.53268	1.79494	0.763752	-0.960835	-0.960835	-0.960835	-0.960835	0.611065	1.21	0.943807	-0.960835	5.04753
mir529_31	UGAAGAGAGAGAGCACCGCCG		Conserved_529	0.865259	1.41946	1.46386	-0.960835	0.944603	0.999783	1.6554	0.994136	2.32582	-0.960835	-0.960835	-0.960835	-0.960835	0.696937	1.38395	1.07861	-0.960835	5.01939
mir3627_12	CGCAGGAGAGAUGACACCGUC		ppi-miR3627v	1.96876	2.53516	0.816245	1.63537	-0.960835	0.999783	-0.960835	1.16237	0.952131	-0.960835	-0.960835	-0.960835	-0.960835	1.73889	0.238522	0.905351	-0.960835	5.01373
mir11458_1_star	CCGGACAGUAUGAAGAGCAGC	ppi-miR11458a	ppi-miR11458a	8.08209	5.33535	7.91257	9.15067	10.0009	9.01989	9.57742	10.2439	7.99494	3.93726	4.45252	3.259	4.10864	7.62017	9.3674	8.59085	3.93935	4.96566
mir529_18	AGAAGAGAGAGAGCACGU		Conserved_529	-0.960835	1.95437	1.00736	1.52153	2.05025	1.19968	1.39113	0.994136	-0.960835	-0.960835	-0.960835	-0.960835	-0.960835	0.880606	0.934872	0.910754	-0.960835	4.92656
mir396_9	UUUCCACAGCUUUCUUGAAUU		ppi-miR396j	1.96876	0.96679	1.81011	-0.960835	1.08829	1.19968	1.06734	0.803667	1.40338	-0.960835	-0.960835	-0.960835	-0.960835	0.946207	1.11247	1.03858	-0.960835	4.92302
novel	CAAGAUUUGGUAUCAAUGGCC	ppi-miRnovel1251	ppi-miRnovel1251	1.96876	2.1229	-0.960835	0.947165	0.944603	0.999783	1.06734	0.803667	0.952131	-0.960835	-0.960835	-0.960835	-0.960835	1.0195	0.953505	0.982836	-0.960835	4.88961
mir529_2	UGAAGAGAGAGAGAACAGCCU		ppi-miR529u	6.30833	2.70416	4.87997	6.88145	5.30065	6.48177	4.69056	5.83109	4.9572	-0.960835	-0.960835	1.25587	2.39398	5.19348	5.45225	5.33724	0.432047	4.82527
mir159_34	CUUGGAUUGAAGGGAUCUCC		ppi-miR159p	0.865259	1.54348	0.816245	1.11357	1.5521	-0.960835	1.6554	0.803667	1.26807	-0.960835	-0.960835	-0.960835	-0.960835	1.08464	0.86368	0.961884	-0.960835	4.80167
mir3627_9	UGGCGCGGACGAGAUGACACUG	ppi-miR3627d	ppi-miR3627d	2.45518	2.94811	4.42387	3.96346	3.67906	3.76448	1.06734	5.60149	2.256	-0.960835	-0.960835	-0.960835	1.30245	3.44766	3.27367	3.351	-0.395013	4.69051
mir11431_2	UAACUAAUGCAUUCAACUGUCC	Conserved_11431	ppi-miR11431h	1.05883	0.96679	0.816245	0.947165	-0.960835	0.999783	1.2383	1.6887	0.763752	-0.960835	-0.960835	-0.960835	-0.960835	0.947259	0.745939	0.835415	-0.960835	4.58376
mir529_1_star	UGAAGAGAGAGAGAACAGCCC	ppi-miR529b	ppi-miR529b	6.28916	2.70416	5.1265	7.62109	5.2014	6.66616	4.41555	4.15044	4.66566	-0.960835	1.40701	-0.960835	2.84976	5.43523	5.01984	5.20446	0.583775	4.57027
mir3627_1_star	GUGUCAUUUCUCUGCGCCUGA	ppi-miR3627l	ppi-miR3627l	1.86898	1.95437	3.12835	3.05181	3.066	3.09387	1.06734	4.00307	-0.960835	-0.960835	-0.960835	-0.960835	0.932482	2.50088	2.05389	2.25255	-0.487505	3.97962
mir11565_2	GUUGAGCUUGACCUUGGAUCC	Conserved_11565	ppi-miR11565b	6.29398	7.53642	7.29823	7.06026	7.4113	7.23167	6.65762	6.05608	6.43038	2.38531	4.19624	1.25587	2.67173	7.04722	6.75741	6.88621	2.62729	3.89205
mir529_2	CGAAGAGAGAGAGCACCGCCU	ppi-miR529f	ppi-miR529f	7.53693	8.2874	6.54758	6.09595	8.62336	7.48002	8.29572	7.15644	6.87077	4.08759	3.35812	1.86302	4.59844	7.11696	7.68526	7.43268	3.4768	3.78523
mir169_1	GGCAAGUUGUCGUUGGCUACG		ppi-miR169q	2.58664	-0.960835	2.45995	2.56933	1.21895	1.5317	3.1619	2.68398	2.78829	-0.960835	-0.960835	-0.960835	0.932482	1.66377	2.27696	2.00443	-0.487505	3.54785
mir529_21	AGAAGAGAGAGCACCGCCU		Conserved_529	1.52004	1.7635	2.90637	2.17664	2.18425	1.5317	2.07198	0.803667	1.9371	-0.960835	0.766893	-0.960835	-0.960835	2.09164	1.70574	1.87725	-0.528903	3.22452
mir11532_9	UGACAUUGUAAAAUACGGGCAU		ppi-miR11532h	1.38206	1.41946	1.58874	2.44993	2.47319	1.67286	1.5293	2.23321	1.64102	-0.960835	-0.960835	-0.960835	0.932482	1.71005	1.90992	1.82109	-0.487505	3.02053
mir3627_6	CGCGCAGGAGAGAUGAAACUGC	Conserved_3627	ppi-miR3627p	3.15127	2.20032	4.0203	3.5055	3.22994	3.66658	2.7175	4.43964	2.51702	-0.960835	1.27161	-0.960835	1.84089	3.21935	3.31414	3.27201	0.297708	2.86154
mir11565_4	UUGAGCUUGACCUUGGAUCC		ppi-miR11565f	2.38466	2.85542	2.64391	2.78203	2.79983	2.39747	1.87867	2.62759	2.39241	-0.960835	1.75043	-0.960835	-0.960835	2.66651	2.41919	2.52911	-0.283019	2.65448
mir11565_1	UGAGCUUGACCUUGGAUCCUC	ppi-miR11565	ppi-miR11565a	9.01075	9.72857	9.56885	9.37313	8.80271	8.81524	9.49074	9.21128	8.66184	6.30836	7.60266	4.7914	6.09383	9.42033	8.99636	9.18479	6.19906	2.56803
mir11565_2	UGAGCUUGACCUUGGAUCCU	Conserved_11565	ppi-miR11565e	3.87176	4.41983	4.42387	4.06854	3.72376	3.69996	3.88264	4.06808	3.75908	1.82461	2.57962	-0.960835	0.932482	4.196	3.82671	3.99084	1.09397	2.49258
mir529_12	GAAGAGAGAGAGCACGUCCU		ppi-miR529v	2.45518	2.70416	2.52391	2.44993	2.66878	2.75589	2.24242	1.79494	1.845	-0.960835	1.12217	-0.960835	0.932482	2.53329	2.26141	2.38225	0.0332452	2.42916
mir529_2	UGAAGAGAGAGAGCACCGCCU	ppi-miR529c	ppi-miR529c	7.40955	9.01874	7.49457	7.35223	8.42274	6.17858	7.81967	6.7735	9.72126	5.10847	4.92825	6.08062	6.3172	7.81877	7.78315	7.79898	5.60863	2.32144
mir11436_8	CCUUCUGAAAGCUUGGCCG		ppi-miR11436j	2.64813	2.59372	2.45995	2.78203	2.52463	2.87756	2.4654	2.84103	2.45606	-0.960835	1.53079	1.05362	-0.960835	2.62096	2.63294	2.62761	0.165684	2.30186
mir3627_3	CGCGCAGGAGAGAUGAAACUG	ppi-miR3627k	ppi-miR3627k	2.92152	3.07686	4.0203	3.70121	3.78832	3.44828	3.02842	4.08912	2.32582	-0.960835	1.64478	1.86302	1.30245	3.42997	3.33599	3.37776	0.962356	2.26889
mir529_8	AGAAGAGAGAGAGCACGUCC		ppi-miR529w	3.15127	3.80328	4.33752	3.85012	4.9329	4.60222	3.50115	3.37406	2.68582	1.52062	2.74212	1.25587	0.932482	3.78555	3.81923	3.80426	1.61278	2.17905
mir11565_3	UUGAGCUUGACCUUGGAUCCUC	Conserved_11565	ppi-miR11565d	5.35962	5.6223	5.84872	5.84695	4.86468	4.76875	5.98919	5.68676	4.81878	3.53826	4.03833	1.59115	3.10494	5.6694	5.22563	5.42286	3.06817	2.09442
mir529_1	AGAAGAGAGAGAGCACGUCCU	ppi-miR529h	ppi-miR529h	9.03541	9.7732	9.67742	9.58677	10.2576	10.0735	8.83729	8.89251	7.75032	7.07437	8.35913	6.67742	6.95203	9.5182	9.16224	9.32044	7.26574	1.90712
novel_star	GGUGUCUUCUCUCUGCGCAUC	ppi-miR391b	Novel_1871	4.64975	4.63029	4.87997	5.20221	4.86468	4.65423	3.93331	4.65244	4.50942	1.95554	1.64478	1.86302	4.03689	4.84056	4.52282	4.66403	2.37506	1.88691
mir3627_4	GGCGCAGAAGAGUUGACACUGU		ppi-miR3627n	4.87222	6.53481	5.85495	5.88197	7.25446	6.74422	3.43236	7.3562	6.71688	4.56871	5.25879	3.35021	4.34482	5.78599	6.30082	6.07201	4.38063	1.77433
mir11565_1	UUGAGCUUGACCUUGGAUCCU	Conserved_11565	ppi-miR11565c	5.77244	6.42621	6.24481	6.68061	5.58134	5.70665	5.4512	6.093	5.47011	4.22373	5.00497	2.61749	3.61236	6.28102	5.66046	5.93627	3.86464	1.77236
novel	CCCUCGUGUUUAGUUGCCAGC	ppi-miRnovel816	ppi-miRnovel816	3.49039	3.72685	2.90637	3.59264	2.5743	4.30968	4.02961	2.93698	2.63172	1.34066	2.39647	1.05362	1.72393	3.42906	3.29646	3.35539	1.62867	1.75438
mir529_9	CGAAGAGAGAGAGCACUUCCU	ppi-miR529k	ppi-miR529k	3.06371	2.75636	3.97525	3.56417	3.9663	3.73258	3.98227	4.10985	4.03397	2.28926	1.40701	2.46259	2.04971	3.33987	3.96499	3.68716	2.05214	1.62262
mir11436_4	AUCCUUCUGAAAGCUUGGCCU		ppi-miR11436h	4.49099	4.72502	4.16772	4.45709	4.05644	4.78439	4.84411	4.96846	5.1809	3.21138	3.10284	3.05721	2.67173	4.46021	4.76686	4.63057	3.01079	1.55237
mir164_1_star	UGGAGAAGCAGGGCACGUGCG	ppi-miR164b	ppi-miR164b	4.38661	5.12313	5.4483	4.883	4.75049	5.15307	5.63846	4.43964	2.92953	3.9686	3.25419	2.28903	3.10494	4.96026	4.58224	4.75025	3.15419	1.54756
mir11436_5	AUCCUUCUGAAAGCUUGGCCC		ppi-miR11436i	4.10894	3.40584	3.0866	3.16987	2.79983	3.66658	3.20378	4.32018	3.68132	1.95554	2.52112	1.86302	1.45703	3.44281	3.53434	3.49366	1.94918	1.52999
mir171_1	UUGAGCCGCGCCAAUAUCACU	ppi-miR171b	ppi-miR171b	4.29346	4.09442	4.95149	3.91919	4.07381	3.96996	4.87036	3.86354	4.4637	1.82461	2.39647	2.94463	3.47433	4.31464	4.24827	4.27777	2.66001	1.45972
mir169_1	GGCGAGCUGUCCUUGGCUACA		ppi-miR169p	3.38596	2.65	3.8055	4.14742	3.13383	4.02367	3.88264	3.56634	3.65444	1.135	1.84886	2.46259	2.67173	3.49722	3.65218	3.58331	2.02954	1.45024
mir11436_1	AUCCUUCUGAAAGCUUGGCC	Conserved_11436	ppi-miR11436f	6.67622	6.66341	6.4147	6.58467	6.17126	6.97644	6.13703	6.85865	6.69396	5.34182	5.754	4.75847	4.9109	6.58475	6.56747	6.57515	5.1913	1.20952
mir11436_3	UCCUUCUGAAAGCUUGGCCG		ppi-miR11436g	5.1839	5.60104	5.11616	5.37605	5.20928	5.42665	4.8833	5.29247	5.19028	3.99928	4.69675	3.43599	3.00821	5.31929	5.2004	5.25324	3.78506	1.20873
novel	ACCUCAAGGACAGUAUGUGCC	ppi-miRnovel585b	ppi-miRnovel585b	5.15241	3.98928	4.61219	5.3004	4.70661	5.51369	5.23596	4.78726	5.35795	3.36062	2.9779	4.01198	4.32488	4.76357	5.1203	4.96175	3.66884	1.13477
mir165_1	UCGGACCAGGCUUUCCCC		ppi-miR165a	4.87222	4.92071	4.10638	4.64551	5.12846	5.0533	4.30444	4.63824	4.31714	3.53826	3.86099	3.39374	3.32169	4.63621	4.68832	4.66516	3.52867	1.03368
mir952_3	UGAACAGAGCAUGCCAUUGGUG	Conserved_952	ppi-miR952e	5.71613	5.59389	5.56691	5.42436	5.42091	4.88938	5.69829	4.94558	5.3909	4.46263	4.4835	3.73573	4.59844	5.57532	5.26901	5.40515	4.32007	0.946757
mir11436_1_star	AUCCUUCUGAAAGCUUGGCCG	ppi-miR11436b	ppi-miR11436b	11.5423	12.0146	11.3328	11.8161	11.4361	12.074	11.0648	11.7824	11.4835	10.6755	11.153	10.3568	9.96461	11.6765	11.5682	11.6163	10.5375	0.88816
mir11532_1	UGACAUUGUAAAAUACGGGAAU	ppi-miR11532a	ppi-miR11532a	11.2178	11.673	11.4088	11.9737	12.324	12.2374	11.6565	12.3959	11.8883	10.3198	11.4084	10.4749	11.1382	11.5683	12.1004	11.8639	10.8353	0.854123
novel_star	UGAGCGCAUUGAACAGUUGAAU	ppi-miR11431b	Novel_1872	5.7375	5.87929	6.06838	5.84695	5.45446	5.97552	6.10975	5.91005	6.04173	5.09433	4.67007	4.97456	5.01414	5.88303	5.8983	5.89152	4.93828	0.812545
mir396_5	UUCCACAGCUUUCUUGAACU	Conserved_396	ppi-miR396h	9.91433	9.57353	9.76067	9.56179	9.65416	9.51314	9.71502	9.67755	9.69842	9.9426	10.2996	9.72851	9.93203	9.70258	9.65166	9.67429	9.97568	-0.466693
mir947_4	AUCGGAACCUGUCACUGUUUC	Conserved_947	ppi-miR947d	6.93559	6.90802	7.09215	6.69381	7.08061	6.88871	7.30049	7.03703	7.21692	7.40167	7.46589	7.24222	7.60488	6.90739	7.10475	7.01704	7.42866	-0.563445
mir166_1	GGAAUGUUGUCUGGCUCGACU	Conserved_166	ppi-miR166f	7.19967	6.99478	7.51439	7.21705	7.23142	6.77977	7.52359	7.52201	7.43597	7.92752	7.65801	7.64706	7.76146	7.23147	7.29855	7.26874	7.74851	-0.623166
novel	UAGAUGAAUUUUGUAGGGCCU	ppi-miRnovel260	ppi-miRnovel260	5.87888	6.11246	5.97422	6.45112	6.06234	6.51964	6.47299	6.79286	5.91722	7.24728	6.47779	6.85921	6.86148	6.10417	6.35301	6.24242	6.86144	-0.779037
mir11430_1	AGCGGUUUCGAGCUGGAGACU	ppi-miRnovel531	ppi-miR11430b	8.90529	8.91563	9.39377	8.76547	9.2551	8.40898	9.58982	8.78623	9.0724	9.85777	8.90381	9.89207	9.93326	8.99504	9.02251	9.0103	9.64673	-0.814713
novel	GAAUGCAUCGGAUGGAUG		Novel_1864	9.8177	9.41002	9.26751	9.84262	9.38212	10.1396	9.34337	9.88573	9.10503	10.7325	9.90661	10.5093	10.2954	9.58446	9.57117	9.57708	10.361	-0.945115
mir11511_54	UCCAACGAAGAUCAGAAGGU		ppi-miR11511f	4.1731	4.35359	3.88071	3.53513	3.2606	4.37313	4.05271	4.43964	4.09523	4.72373	5.16637	4.7914	4.6792	3.98563	4.04426	4.01821	4.84017	-0.974784
mir11428_1	AGAUUGAGAACCCUGAGAGAG	Novel_787	ppi-miR11428a	3.99522	3.67355	4.4733	3.41274	3.67906	3.40846	4.20484	3.4734	4.28244	4.86369	5.09797	4.87056	4.13178	3.8887	3.80964	3.84478	4.741	-1.07093
novel	CCAGAACUCAUUUUCAAG	ppi-miR11550c	Novel_1873	5.56489	5.79446	4.53669	5.47111	5.23267	5.8841	5.67614	5.33711	4.98982	6.025	7.03797	6.15207	6.16286	5.34179	5.42397	5.38744	6.34448	-1.13534
mir951_4	UGUUCUUGACGUCUGGACC	Conserved_951	ppi-miR951d	8.76574	8.59391	8.54644	8.3686	8.62188	8.99153	9.02128	8.66975	7.98149	8.98083	10.161	9.88684	9.2554	8.56867	8.65719	8.61785	9.57101	-1.17127
mir1313_2	UACCACUGAAAUUAUUGUUCG	Conserved_1313	ppi-miR1313c	3.49039	3.72685	3.92875	2.83065	3.9663	3.28193	3.39669	3.37406	3.99164	4.76001	5.18533	4.26734	4.01217	3.49416	3.60212	3.55414	4.55621	-1.21396
mir947_8	UAUCGGAACCUGUCACUGUUC		ppi-miR947e	3.55603	3.58971	4.0203	3.31362	3.56083	2.75589	4.11988	3.19159	3.65444	4.72373	4.74867	4.61871	4.28414	3.61991	3.45653	3.52914	4.59381	-1.21415
mir11544_2	AGCUGUUGUCACUCCACU	Conserved_11544	ppi-miR11544f	5.13103	4.57322	3.64218	4.32758	3.94757	4.17375	4.36106	3.81386	5.23633	5.34182	5.85219	5.45734	5.28578	4.41851	4.30652	4.35629	5.48428	-1.2218
mir11571_1	UUGGAUUCCAGUUCCCUCAUC		ppi-miR11571c	4.04179	4.90923	4.24566	3.77759	3.72376	3.44828	5.03021	3.78836	4.74425	5.61375	5.4899	5.56598	5.20079	4.24357	4.14697	4.1899	5.46761	-1.35936
novel	UCGAAUCCCGGUAGGACC	ppi-miRnovel43f	ppi-miRnovel43f	2.5224	2.2738	2.00199	1.63537	2.41984	3.14323	3.20378	2.0735	1.64102	4.56871	3.68564	2.94463	3.10494	2.10839	2.49628	2.32388	3.57598	-1.54063
novel	GGUGGGGUCUUCGACUGGGGUG	ppi-miRnovel578	ppi-miRnovel578	3.9471	3.58971	4.20722	4.34442	3.87014	3.73258	3.80313	3.40794	2.45606	4.99126	6.0041	3.73573	5.12208	4.02211	3.45397	3.70648	4.96329	-1.56071
mir536_1_star	UCGUGCCAAGCUGUGUGCAUC	ppi-miR536f	ppi-miR536f	5.41374	5.31809	3.72615	2.01777	4.86468	3.91418	4.98288	3.30382	5.47011	7.0193	6.57446	4.46394	5.99002	4.11894	4.50713	4.3346	6.01193	-1.75322
mir396_18_star	GCUCAAGAAAGCUGUGGGAAA	ppi-miR396d	ppi-miR396i	3.15127	2.53516	3.35626	2.44993	2.24685	1.67286	3.68981	3.40794	2.57551	5.00645	4.49874	3.98377	4.26334	2.87315	2.71859	2.78729	4.43807	-1.79769
mir3710_45	GGGAACUUGAUGGGGCUCC		ppi-miR3710p	1.76178	0.96679	1.58874	0.759037	1.08829	1.37522	2.32064	0.803667	1.845	2.38531	3.02076	3.55581	2.90453	1.26909	1.48656	1.38991	2.9666	-1.924
mir11571_1	AUUUCAGUUCCCUCAUCGGC		ppi-miR11571d	4.01869	3.26879	2.80704	2.31975	3.16658	2.22478	2.32064	2.79056	1.40338	4.97592	5.21332	3.89567	3.57907	3.10357	2.38119	2.70225	4.416	-1.92579
mir951_6	GUUCUUGACGUCUGGACC	Conserved_951	ppi-miR951e	7.80167	7.89187	7.12088	7.76092	7.6659	8.36023	8.21865	7.25978	7.3919	9.77431	9.85388	9.23106	9.28795	7.64383	7.77929	7.71909	9.5368	-1.94912
novel	GUCAAGAACAUUUUAGCC		Novel_1868	4.29346	3.46977	3.90493	3.72712	-0.960835	4.39367	3.74758	3.70905	3.5416	4.84692	6.17985	5.23605	5.28578	3.84882	2.88621	3.31404	5.38715	-1.95491
mir390_1	CGCUAUCCAUCCUGGGCU	Conserved_390	ppi-miR390b	7.54099	6.03004	5.4483	6.14001	5.69796	6.26474	6.52761	5.237	6.02609	8.05346	8.46767	8.35574	7.57353	6.28984	5.95068	6.10142	8.1126	-2.06494
novel	GGGUUGUAAAGGUCGGUC		Novel_1867	1.96876	3.11734	1.46386	3.38045	2.24685	3.52478	3.32259	2.5689	1.9371	4.97592	5.0156	3.92564	4.3839	2.48261	2.72004	2.61452	4.57527	-2.10095
novel	GGGUCGUAAAGGUCGAUC		Novel_1866	2.06209	1.95437	-0.960835	1.74089	1.08829	1.19968	2.07198	1.4494	-0.960835	4.11586	3.76341	2.54212	3.10494	1.19913	0.969704	1.07167	3.38158	-2.49809
mir159_6	CUUGGAUUGAAGAGAGCUCCC	ppi-miR159e	ppi-miR159e	3.87176	3.03521	2.17132	3.20718	2.52463	3.56156	5.20536	1.16237	3.75908	4.81278	7.91817	4.21975	3.61236	3.07137	3.2426	3.1665	5.14077	-2.85723
mir166_86	UCUCGGACAAGGCUUCAUUCC		ppi-miR166h	-0.960835	-0.960835	-0.960835	-0.960835	0.785008	1.19968	2.15972	2.15557	3.21357	1.68061	1.12217	-0.960835	1.94908	-0.960835	1.90271	0.630022	0.947755		6.41801
mir11511_88	CCAACGAAGAUAAGAAGGCUU		ppi-miR11511g	-0.960835	-0.960835	-0.960835	-0.960835	1.21895	1.19968	1.5293	1.16237	1.52709	-0.960835	0.955439	1.05362	0.932482	-0.960835	1.32748	0.31045	0.495175		5.44347
mir947_41	UAUCGAAACCUGUCACUGUUUC		ppi-miR947f	-0.960835	-0.960835	-0.960835	-0.960835	0.605537	1.5317	1.06734	0.803667	1.40338	1.68061	1.53079	1.05362	1.72393	-0.960835	1.08233	0.174254	1.49724		5.16326
mir166_30	UCGGACAAGGCUUCAUUCCCC		ppi-miR166g	5.01911	4.97679	5.43173	5.74917	6.26876	6.64489	7.12359	6.78965	7.37759	5.21687	5.76664	6.22619	7.17171	5.2942	6.8409	6.15348	6.09535		1.54804
mir11511_28	UCCAACGAAGAUAAGAAGGCUU		ppi-miR11511e	5.853	6.39774	6.55525	6.66058	7.11458	7.67094	8.17194	7.90819	8.13644	6.49753	7.12157	7.6738	7.79083	6.36664	7.80042	7.16318	7.27093		1.42523
mir951_2	UUCUUGACCUCCGGACCAC		ppi-miR951f	4.94754	3.98928	4.37268	5.46343	3.51069	3.40846	3.958	3.53602	3.17625	3.9686	4.17743	3.55581	3.90878	4.69323	3.51788	4.04026	3.90265		-1.32869
novel	AUCUUUCUUGUCCUACUGCA	Novel_110	Novel_110	5.33178	5.36086	6.46852	6.64368	4.82419	4.02367	4.46805	5.04582	4.31714	5.36557	5.64178	4.9456	4.24223	5.95121	4.53577	5.16486	5.04879		-1.54998
mir894_11	GUUUCACGUCGGAUUCACCA			-0.960835	-0.960835	-0.960835	-0.960835	-0.960835	-0.960835	7.57635	7.9141	-0.960835	9.35233	-0.960835	-0.960835	7.63557	-0.960835	2.52159	0.973845	3.76656
mir894_6	UCGUUUCACGUCGGAUUCACCA			-0.960835	-0.960835	-0.960835	-0.960835	-0.960835	-0.960835	5.68356	6.3928	-0.960835	7.64664	-0.960835	-0.960835	5.59143	-0.960835	1.83877	0.594502	2.8291
mir5077_2|894_7	AUUCACGUCGGAUUCACCA			-0.960835	-0.960835	-0.960835	-0.960835	-0.960835	-0.960835	5.584	5.42246	-0.960835	7.05624	-0.960835	-0.960835	5.54908	-0.960835	1.62479	0.475624	2.67091
mir1069_1	UGAAAGAUCACAGUGCUC			1.52004	1.65768	1.70367	1.11357	1.21895	1.5317	1.39113	1.4494	1.26807	1.135	1.12217	1.98188	1.12929	1.49874	1.37185	1.42825	1.34209
mir1078_1	UUGGUAUGCUUCAAUUGU			1.22948	1.65768	1.81011	1.26275	-0.960835	1.37522	0.873364	1.79494	-0.960835	2.47535	0.955439	-0.960835	0.932482	1.49001	0.424371	0.897987	0.85061
mir1083_1	UAGCCUGGAACGAAGCACGCUU			7.84991	7.60919	8.08679	9.00207	8.65616	8.2962	8.25272	8.63173	8.23499	7.41879	7.36762	7.8443	8.5122	8.13699	8.41436	8.29108	7.78573
mir1083_1	UAGCCUGGAACGAAGCACGCUUU			3.23382	2.41039	2.85756	2.83065	2.841	2.47663	2.39484	2.93698	2.10535	2.18637	1.75043	2.54212	3.32169	2.8331	2.55096	2.67635	2.45015
mir1083_1	UAGCCUGGAACGAAGCACGCUUUU			1.22948	2.0411	2.17132	1.8392	2.5743	2.3137	1.5293	2.30689	-0.960835	-0.960835	1.64478	-0.960835	2.14378	1.82027	1.55267	1.67161	0.466724
mir1083_1_star	UAGCCUGGAACGAAGCACGCU	ppi-miR1083a		9.18943	9.09611	9.42394	9.90921	9.85716	9.62053	9.59474	9.88611	9.50225	8.73185	9.11942	8.95955	9.4107	9.40467	9.69216	9.56439	9.05538
mir1083_10	GAGCCUGGAACGAAGCACGCU			-0.960835	-0.960835	-0.960835	0.759037	-0.960835	-0.960835	0.873364	0.803667	0.952131	-0.960835	-0.960835	-0.960835	-0.960835	-0.530867	0.141499	-0.15733	-0.960835
mir1083_2	UAGCCUGGAACGAAGCACGC	Conserved_1083		7.73592	7.53081	8.05467	8.44084	8.27192	8.08507	8.12775	8.29519	8.20635	7.09227	7.67823	7.38657	7.76701	7.94056	8.19726	8.08317	7.48102
mir1083_2	UAGCCUGGAACGAAGCACGCC			5.47442	5.11316	5.35468	6.36297	5.68672	5.25764	5.49403	5.46331	5.61658	4.77782	5.00497	4.90105	5.27542	5.57631	5.50366	5.53594	4.98981
mir1083_2	UAGCCUGGAACGAAGCACGCCU			2.8183	2.59372	2.64391	3.44433	2.88102	2.02857	2.88132	3.15215	3.09861	2.07556	2.02761	2.37842	2.79282	2.87506	2.80834	2.83799	2.3186
mir1083_3	UAGCCUGGAACGAAGCACG	Conserved_1083		3.19313	2.41039	2.9993	3.87351	4.00303	3.32535	3.02842	3.30382	3.57065	2.92219	2.63585	2.61749	2.84976	3.11908	3.44625	3.30084	2.75632
mir1083_3	UAGCCUGGAACGAAGCACGCG			1.52004	0.777675	1.90924	2.09939	0.605537	2.39747	-0.960835	2.0735	1.845	-0.960835	0.766893	-0.960835	2.04971	1.57659	1.19213	1.363	0.223734
mir1083_3	UAGCCUGGAACGAAGCACGCUCU			-0.960835	1.41946	-0.960835	1.26275	0.944603	-0.960835	-0.960835	0.994136	0.763752	1.34066	-0.960835	-0.960835	-0.960835	0.190134	0.156164	0.171262	-0.385462
mir1083_3	UAGCCUGGAACGAAGCACU			-0.960835	1.13396	-0.960835	-0.960835	0.944603	-0.960835	-0.960835	-0.960835	-0.960835	-0.960835	0.766893	1.05362	-0.960835	-0.437135	-0.579747	-0.516364	-0.0252902
mir1083_4	AGCCUGGAACGAAGCACGCU			1.86898	1.13396	2.70036	2.92322	2.41984	2.22478	2.59695	2.98266	1.74661	2.18637	1.64478	1.25587	2.60714	2.15663	2.39417	2.2886	1.92354
mir1083_4	AGCCUGGAACGAAGCACGCUU			1.05883	-0.960835	1.00736	1.63537	1.21895	2.02857	1.5293	1.89389	1.64102	-0.960835	-0.960835	1.05362	-0.960835	0.685183	1.66235	1.22805	-0.457222
mir1083_5	AAGCCUGGAACGAAGCACGCU			-0.960835	-0.960835	1.32714	-0.960835	-0.960835	-0.960835	1.39113	1.31301	2.10535	-0.960835	-0.960835	-0.960835	1.45703	-0.388841	0.577563	0.14805	-0.356367
mir1083_5	AGCCUGGAACGAAGCACGC			-0.960835	-0.960835	1.32714	1.8392	1.5521	-0.960835	1.06734	1.4494	1.52709	-0.960835	-0.960835	1.05362	1.30245	0.311169	0.927021	0.653309	0.108599
mir1083_5	UAGCCUGGAACGAAGCAC	Conserved_1083		1.52004	0.96679	1.32714	2.01777	2.30685	1.80142	1.5293	1.98649	0.952131	1.135	0.766893	1.25587	2.23209	1.45793	1.71524	1.60088	1.34746
mir1083_5	UAUCCUGGAACGAAGCACGCU			0.865259	0.96679	1.70367	-0.960835	-0.960835	-0.960835	1.06734	1.31301	-0.960835	-0.960835	0.766893	-0.960835	-0.960835	0.643721	-0.100431	0.230303	-0.528903
mir1083_6	UAGCCUGGAACGAAGCACGCUC			0.865259	-0.960835	-0.960835	1.52153	0.944603	-0.960835	-0.960835	1.57401	1.11873	-0.960835	-0.960835	-0.960835	1.45703	0.116281	0.343134	0.242311	-0.356367
mir1083_6	UAGCCUGGAACGAUGCACGCU			-0.960835	-0.960835	-0.960835	0.947165	0.944603	0.999783	-0.960835	0.994136	-0.960835	-0.960835	-0.960835	-0.960835	-0.960835	-0.483835	0.203371	-0.102054	-0.960835
mir1083_8	UAGCCUUGAACGAAGCACGCU			-0.960835	-0.960835	-0.960835	0.759037	-0.960835	-0.960835	1.39113	-0.960835	0.763752	-0.960835	-0.960835	-0.960835	-0.960835	-0.530867	-0.145525	-0.316788	-0.960835
mir1083_8	UUGCCUGGAACGAAGCACGCU			-0.960835	-0.960835	-0.960835	-0.960835	0.605537	1.37522	1.5293	1.4494	1.74661	-0.960835	-0.960835	-0.960835	0.932482	-0.960835	1.34122	0.318082	-0.487505
mir11316_1	UUUCAUUUCUGGACGUCU			1.96876	1.13396	1.00736	1.39793	1.82257	1.19968	1.2383	1.79494	1.11873	1.52062	0.955439	1.59115	1.84089	1.377	1.43484	1.40914	1.47703
mir11323_1	UUUGCAUUGCACACUAUACUC			-0.960835	-0.960835	1.32714	-0.960835	0.944603	-0.960835	-0.960835	0.994136	0.763752	1.135	0.766893	-0.960835	-0.960835	-0.388841	0.156164	-0.08606	-0.00494452
mir11402_1	GGUUGGGAACCUGACAGGCCU	Conserved_1315		-0.960835	-0.960835	1.46386	0.947165	-0.960835	-0.960835	1.39113	0.994136	0.763752	1.34066	-0.960835	1.43323	1.84089	0.12234	0.245469	0.190745	0.913487
mir11402_1	GUUGGGAACCUGACAGGCC			-0.960835	-0.960835	-0.960835	-0.960835	-0.960835	-0.960835	-0.960835	0.803667	-0.960835	-0.960835	-0.960835	1.43323	1.12929	-0.960835	-0.607934	-0.764779	0.160214
mir11402_1	GUUGGGAACCUGACAGGCCU	Conserved_1315		-0.960835	-0.960835	-0.960835	-0.960835	1.82257	-0.960835	-0.960835	-0.960835	0.952131	-0.960835	-0.960835	2.19373	1.94908	-0.960835	-0.0215598	-0.439015	0.555284
mir11402_1|3710_1	CGCUGGGAACCUGACAGGCCU			6.78289	6.5898	7.38475	6.86112	7.8536	7.0878	7.60007	7.6336	7.75981	8.0108	6.88689	7.77603	8.5122	6.90464	7.58697	7.28371	7.79648
mir11402_1|3710_33	GUUGGGAACCUGACAGGCCUC	Conserved_1315		-0.960835	0.96679	1.32714	-0.960835	1.08829	0.999783	-0.960835	1.89389	1.40338	1.135	-0.960835	-0.960835	-0.960835	0.0930657	0.884903	0.532975	-0.436876
mir11402_2|3710_27	UGUUGGGAACCUGACUGGCCU			2.14974	2.85542	2.39303	1.74089	1.73793	1.80142	1.06734	2.15557	2.68582	1.95554	1.53079	1.98188	3.00821	2.28477	1.88962	2.06524	2.11911
mir11402_3	CGGUUGGGAGCCUGGCAGGCC			2.06209	0.777675	1.17609	0.759037	1.90253	1.19968	-0.960835	0.994136	2.51702	1.34066	1.12217	1.59115	0.932482	1.19372	1.13051	1.1586	1.24662
mir11402_3	GCUGGGAACCUGACAGGCCU			-0.960835	-0.960835	1.00736	0.759037	1.64801	-0.960835	0.873364	-0.960835	0.952131	1.52062	-0.960835	2.09169	2.14378	-0.0388183	0.310366	0.155173	1.19882
mir11402_3|3710_40	AGUUGGGAACCUGACGGGCCU			-0.960835	-0.960835	-0.960835	-0.960835	0.944603	-0.960835	-0.960835	0.994136	-0.960835	1.135	-0.960835	-0.960835	0.932482	-0.960835	-0.188753	-0.5319	0.0364527
mir11402_4	AGUUGGGAACCUAGCAGGCCU			-0.960835	-0.960835	-0.960835	-0.960835	-0.960835	1.37522	-0.960835	-0.960835	-0.960835	-0.960835	1.64478	-0.960835	-0.960835	-0.960835	-0.493624	-0.701273	-0.30943
mir11402_4	CGGUUGGGAACCUGACAGGCC	Conserved_1315		1.38206	-0.960835	1.17609	1.26275	1.21895	-0.960835	-0.960835	1.4494	2.18264	-0.960835	-0.960835	2.19373	-0.960835	0.715017	0.585865	0.643266	-0.172193
mir11402_5	GUUGGGAACCUAGCAGGCCU	Conserved_3710		-0.960835	-0.960835	-0.960835	-0.960835	1.33876	-0.960835	0.873364	-0.960835	1.52709	-0.960835	1.64478	1.43323	-0.960835	-0.960835	0.363508	-0.225089	0.289087
mir11402_5|3710_58	CGCUGGGAACCUGACAGGC			-0.960835	0.777675	-0.960835	-0.960835	0.605537	-0.960835	-0.960835	-0.960835	-0.960835	1.135	-0.960835	1.59115	1.45703	-0.526207	-0.64756	-0.593626	0.805588
mir11402_5|3710_65	CGCUGGGAACCUGACAGGCC			1.38206	1.13396	2.70036	1.26275	2.5743	1.37522	1.87867	2.0735	2.63172	2.56011	1.941	2.68913	2.90453	1.61978	2.10668	1.89028	2.52369
mir11402_6	GGUUGGGAACCUAACAGGCCU			-0.960835	-0.960835	0.816245	-0.960835	-0.960835	-0.960835	-0.960835	-0.960835	1.64102	-0.960835	-0.960835	-0.960835	-0.960835	-0.516565	-0.440463	-0.474286	-0.960835
mir11402_6|3710_61	AAUUGGGAACCUGACGGGCCU			-0.960835	-0.960835	-0.960835	0.759037	-0.960835	-0.960835	-0.960835	1.31301	0.763752	1.135	1.12217	-0.960835	1.59665	-0.530867	-0.161148	-0.325468	0.723244
mir11407_1	UCAAAACUCUGCGAGCGUCA	ppi-miR11407b		3.81926	3.26879	2.9993	3.64795	3.10031	4.2879	3.59856	4.57999	2.51702	3.36062	2.32986	3.51696	3.79741	3.43382	3.61676	3.53545	3.25121
mir11407_1	UCAAAACUCUGCGAGCGUCAAU			-0.960835	-0.960835	-0.960835	1.39793	-0.960835	-0.960835	-0.960835	1.6887	-0.960835	-0.960835	-0.960835	1.05362	1.59665	-0.371142	-0.430928	-0.404356	0.182148
mir11407_1	UCAAAACUCUGCGAGCGUUU			1.05883	-0.960835	-0.960835	1.11357	-0.960835	1.19968	1.2383	2.23321	1.40338	-0.960835	-0.960835	1.05362	1.59665	0.0626833	1.02275	0.596052	0.182148
mir11407_1	UCAAAACUCUGCGAGUGUCAA			-0.960835	1.54348	0.816245	-0.960835	1.21895	-0.960835	-0.960835	-0.960835	1.74661	-0.960835	-0.960835	-0.960835	-0.960835	0.109514	0.0166119	0.0579019	-0.960835
mir11407_1	UCGAAAACUCUGCGAGCGUCG			1.22948	2.0411	2.17132	2.01777	1.44937	2.39747	2.39484	2.0735	1.40338	1.135	1.84886	1.43323	2.14378	1.86492	1.94371	1.90869	1.64022
mir11407_1	UCGAAAACUCUGCGAGCGUCU	ppi-miR11407a		9.02096	9.10305	9.04989	8.88682	9.09097	8.85375	9.13929	9.16992	9.15683	8.98467	9.00133	8.99531	9.18108	9.01518	9.08215	9.05239	9.0406
mir11407_2	UCAAAACUCUGCGAGCGUCAU			-0.960835	-0.960835	-0.960835	-0.960835	0.605537	1.19968	-0.960835	0.994136	-0.960835	-0.960835	-0.960835	-0.960835	-0.960835	-0.960835	0.175537	-0.329517	-0.960835
mir11407_2	UCAAAACUCUGCGAGCGUCU			2.58664	1.95437	1.70367	2.56933	2.47319	3.40846	1.6554	2.68398	1.40338	2.47535	1.53079	2.82253	3.00821	2.2035	2.32488	2.27093	2.45922
mir11407_2	UCAAAACUCUGCGAGUGUCAACC			-0.960835	0.96679	1.17609	-0.960835	1.08829	-0.960835	-0.960835	-0.960835	1.26807	-0.960835	-0.960835	-0.960835	-0.960835	0.0553034	-0.10523	-0.0338817	-0.960835
mir11407_2	UCGAAAACUCUGCGAGCGUC	Conserved_11407		3.27338	3.58971	3.0866	3.34742	3.43205	3.32535	3.39669	3.83891	3.75908	2.64016	3.14219	3.47705	3.79741	3.32428	3.55042	3.44991	3.2642
mir11407_2	UCGAAAACUCUGCGAGCGUCUU			-0.960835	0.96679	1.58874	1.63537	1.90253	1.37522	-0.960835	1.6887	1.26807	1.68061	1.40701	-0.960835	2.14378	0.807518	1.05474	0.944861	1.06764
mir11407_3	CGAAAACUCUGCGAGCGUCU			2.06209	1.86209	2.08914	2.3863	1.82257	1.37522	2.32064	2.23321	2.02367	1.52062	2.10931	2.19373	2.31531	2.0999	1.95506	2.01944	2.03474
mir11407_3	UCAAAAACUCUGCGAGCGUCU			-0.960835	-0.960835	-0.960835	0.759037	-0.960835	-0.960835	-0.960835	0.994136	-0.960835	-0.960835	0.766893	-0.960835	-0.960835	-0.530867	-0.569841	-0.552519	-0.528903
mir11407_3	UCAAAACUCUGCGAGCGUCAACC	Conserved_11407		1.96876	-0.960835	1.00736	2.44993	-0.960835	1.91946	-0.960835	2.23321	0.763752	-0.960835	1.12217	2.28903	2.23209	1.1163	0.598951	0.828885	1.17061
mir11407_3	UCGAAAACUCUGCGAGCG			-0.960835	-0.960835	-0.960835	-0.960835	1.90253	-0.960835	0.873364	0.803667	-0.960835	-0.960835	-0.960835	1.25587	-0.960835	-0.960835	0.331578	-0.242828	-0.406657
mir11407_3	UCGAAAACUCUGCGAGCGUUU			-0.960835	0.777675	1.00736	-0.960835	-0.960835	-0.960835	1.06734	0.803667	-0.960835	-0.960835	1.12217	-0.960835	-0.960835	-0.0341587	-0.2023	-0.12757	-0.440084
mir11407_3	UCGAAAACUCUUCGAGCGUCU			-0.960835	-0.960835	-0.960835	-0.960835	0.785008	0.999783	-0.960835	0.803667	0.952131	-0.960835	-0.960835	-0.960835	-0.960835	-0.960835	0.515951	-0.140398	-0.960835
mir11407_4	AAAACUCUGCGAGCGUCAACC	Conserved_11407		1.76178	-0.960835	-0.960835	2.09939	0.605537	-0.960835	-0.960835	1.4494	-0.960835	1.135	0.766893	1.05362	1.30245	0.484874	-0.165513	0.123548	1.06449
mir11407_4	CAAAACUCUGCGAGUGUCAACC			-0.960835	1.41946	1.46386	-0.960835	1.90253	-0.960835	1.77135	-0.960835	1.64102	1.135	1.27161	-0.960835	-0.960835	0.240413	0.678646	0.483876	0.121234
mir11407_4	UCAAAACUCUGCGAGCGUC	Conserved_11407		1.96876	1.95437	1.32714	1.11357	1.5521	2.47663	1.5293	2.0735	1.74661	1.135	-0.960835	1.86302	1.30245	1.59096	1.87563	1.74911	0.834909
mir11407_4	UCAAAACUCUGCGAGUGUCU			-0.960835	0.777675	0.816245	-0.960835	1.21895	-0.960835	-0.960835	-0.960835	1.26807	-0.960835	-0.960835	-0.960835	-0.960835	-0.0819374	-0.0790974	-0.0803596	-0.960835
mir11407_5	AAAACUCUGCGAGCGUCUACU	Conserved_11407		-0.960835	0.96679	-0.960835	-0.960835	-0.960835	-0.960835	0.873364	-0.960835	-0.960835	-0.960835	1.12217	-0.960835	-0.960835	-0.478928	-0.593995	-0.542854	-0.440084
mir11407_5	UCGAAAACUCUGCGAGCGU	Conserved_11407		1.05883	1.86209	2.08914	1.63537	1.82257	2.02857	-0.960835	2.5689	2.10535	1.34066	1.75043	1.25587	2.04971	1.66136	1.51291	1.57889	1.59917
mir11407_5	UCGAAAACUCUGCGAGCGUU			-0.960835	0.777675	1.46386	-0.960835	-0.960835	-0.960835	-0.960835	-0.960835	-0.960835	-0.960835	0.766893	-0.960835	1.12929	0.0799675	-0.960835	-0.498256	-0.00637062
mir11407_5	UCGAAAACUCUGCGAGCGUUUU			1.22948	-0.960835	-0.960835	-0.960835	0.785008	0.999783	2.15972	1.16237	-0.960835	-0.960835	-0.960835	-0.960835	1.59665	-0.413255	0.829208	0.277002	-0.321464
mir11407_6	UCAAAACUCUGCGAGCGUCAA	Conserved_11407		1.05883	-0.960835	-0.960835	1.39793	-0.960835	-0.960835	-0.960835	2.15557	-0.960835	-0.960835	-0.960835	1.73348	1.84089	0.133775	-0.337555	-0.128075	0.413176
mir11409_1	AGAUUUGAUCCCUCUCGGCGC	ppi-miR11409e		3.19313	3.92231	4.12712	3.44433	4.00303	4.10067	3.46716	3.33936	3.38689	1.95554	3.39117	3.05721	2.73354	3.67172	3.65942	3.66489	2.78436
mir11409_1	GAUUUGAUCCCUCUCGGCGCU	ppi-miR11409y		2.23237	2.34371	2.17132	2.96737	2.66878	2.93476	3.24448	3.37406	3.38689	2.47535	2.46014	2.61749	3.00821	2.42869	3.12179	2.81375	2.6403
mir11409_1|11555_1	UUAACUCCGGAUCUAUUAAGC	ppi-miR11409f		0.865259	-0.960835	1.17609	-0.960835	0.785008	-0.960835	1.97856	0.994136	-0.960835	-0.960835	-0.960835	-0.960835	2.14378	0.0299206	0.367208	0.217302	-0.18468
mir11409_2	CACCUUAAGAAAUUUGAUCCU			2.14974	2.0411	1.58874	2.17664	1.82257	1.67286	2.93204	1.89389	-0.960835	2.85668	2.32986	1.43323	1.84089	1.98906	1.47211	1.70186	2.11516
mir11409_2|11555_1	UUAACUCCGGAUCUAUCAAGC	ppi-miR11409k		-0.960835	-0.960835	1.46386	1.11357	1.90253	-0.960835	-0.960835	0.803667	-0.960835	-0.960835	1.53079	-0.960835	1.72393	0.163941	-0.035262	0.0532725	0.333263
mir11409_3|11555_1	UUAACUCCAGAUCUAUCAAGC	ppi-miR11409c		1.76178	2.20032	2.00199	1.63537	2.18425	2.39747	1.87867	2.0735	1.74661	1.135	0.955439	1.59115	2.31531	1.89987	2.0561	1.98666	1.49923
mir11409_4	AAUUUGAUCCCUCUUGGUGCU			-0.960835	-0.960835	-0.960835	1.52153	-0.960835	1.80142	0.873364	1.89389	1.52709	-0.960835	-0.960835	-0.960835	-0.960835	-0.340243	1.02699	0.41933	-0.960835
mir11409_4	AGAUUGGAUCCCUCUUGGCGA			1.38206	-0.960835	1.00736	-0.960835	0.944603	-0.960835	-0.960835	0.803667	0.763752	-0.960835	0.766893	-0.960835	-0.960835	0.116939	0.118071	0.117568	-0.528903
mir11409_4	AGAUUUGAUCCCUCUCGGUGC			-0.960835	0.777675	-0.960835	-0.960835	0.785008	-0.960835	-0.960835	1.89389	1.40338	-0.960835	-0.960835	-0.960835	-0.960835	-0.526207	0.432123	0.00619869	-0.960835
mir11409_5|11555_2	UUAACCCCGGAUCUAUGAAGC			-0.960835	-0.960835	-0.960835	-0.960835	0.944603	-0.960835	-0.960835	0.803667	1.40338	-0.960835	0.766893	1.59115	-0.960835	-0.960835	0.245997	-0.290373	0.109095
mir11409_5|11555_2	UUAACUCCGGAUCUACCAAGC	Novel_62		-0.960835	0.777675	-0.960835	1.11357	1.5521	1.19968	-0.960835	0.994136	-0.960835	-0.960835	-0.960835	-0.960835	1.12929	-0.00760665	0.36485	0.199314	-0.438303
mir11411_1	AAGCCCAGAUUUGUAGAUUUC			1.96876	-0.960835	1.46386	-0.960835	0.605537	1.37522	-0.960835	1.4494	0.952131	-0.960835	-0.960835	-0.960835	-0.960835	0.377739	0.684292	0.548046	-0.960835
mir11411_1	GAAGCCCAGAUUUGUAGAUUU			2.58664	-0.960835	2.17132	2.17664	2.05025	2.69098	2.07198	1.6887	2.10535	-0.960835	-0.960835	-0.960835	1.12929	1.49344	2.12145	1.84234	-0.438303
mir11411_1	UCUGCAAAUCUGGGUUUCC			0.865259	-0.960835	0.816245	1.8392	0.944603	-0.960835	-0.960835	1.31301	0.952131	-0.960835	-0.960835	-0.960835	-0.960835	0.639968	0.257615	0.42755	-0.960835
mir11413_1	CAUCCCAAUUUGAAGAUACCG	ppi-miR11413		0.865259	-0.960835	0.816245	2.01777	1.33876	1.67286	2.15972	1.89389	0.952131	-0.960835	-0.960835	-0.960835	1.59665	0.684609	1.60347	1.19509	-0.321464
mir11419_1	ACCUAAACUGCUCAAACACUGU	Conserved_11419		5.29381	4.99863	5.11616	5.19294	5.23267	4.91803	4.64569	4.85023	5.05294	4.54811	4.78642	4.87056	5.46046	5.15038	4.93991	5.03345	4.91639
mir11419_1	ACCUAAACUGCUCAAACUU			-0.960835	1.13396	1.00736	0.759037	-0.960835	1.19968	0.873364	-0.960835	1.52709	-0.960835	-0.960835	-0.960835	-0.960835	0.484881	0.335693	0.401999	-0.960835
mir11419_1	UCUAAACUGCUCAACCACUGC			-0.960835	3.30429	2.17132	-0.960835	-0.960835	1.67286	2.82876	2.30689	1.64102	-0.960835	2.68996	-0.960835	-0.960835	0.888484	1.49774	1.22696	-0.0481352
mir11419_1_star	ACCUAAACUGCUCAAACACUG	ppi-miR11419		10.6185	10.6926	10.7759	10.5416	10.6291	10.7579	10.4565	10.8292	10.4582	10.4925	10.2529	9.94332	10.5542	10.6571	10.6262	10.6399	10.3107
mir11419_10	ACCUAAACUGCUCAAACACCG			0.865259	-0.960835	1.17609	-0.960835	-0.960835	-0.960835	-0.960835	0.803667	-0.960835	1.135	-0.960835	-0.960835	-0.960835	0.0299206	-0.607934	-0.324443	-0.436876
mir11419_12	ACCUAAACUGCUCAAACACUGA			-0.960835	0.96679	1.58874	1.63537	1.90253	2.02857	1.39113	1.4494	1.845	-0.960835	0.955439	-0.960835	1.45703	0.807518	1.72333	1.3163	0.122701
mir11419_15	ACCUAAACUGCUCUAACACUG			-0.960835	0.777675	-0.960835	0.759037	1.08829	-0.960835	-0.960835	0.803667	1.26807	-0.960835	0.955439	-0.960835	-0.960835	-0.0962393	0.247671	0.0948217	-0.481766
mir11419_2	ACCUAAACUGCUCAAACAC	Conserved_11419		6.38258	6.63929	6.64427	6.53786	6.51119	6.31408	6.04786	6.27841	6.3697	6.25215	6.02003	5.87329	6.41948	6.551	6.30425	6.41391	6.14124
mir11419_2	ACCUAAACUGCUCAAACU			3.64921	3.07686	2.45995	2.56933	2.88102	3.48704	3.20378	3.11161	4.15399	3.45217	4.21482	4.17055	4.06121	2.93884	3.36749	3.17698	3.97469
mir11419_3	ACCUAAACUGCUCAAACACGG			2.31053	2.1229	2.95358	3.01021	2.52463	2.98977	2.15972	2.84103	2.45606	2.38531	1.27161	1.73348	2.67173	2.59931	2.59424	2.59649	2.01553
mir11419_3	ACCUAAACUGCUCAAACACU	Conserved_11419		5.2548	4.98775	5.49692	5.19294	5.28582	5.27988	5.0418	5.55688	4.96816	5.09433	4.74867	4.37985	4.88389	5.2331	5.22651	5.22944	4.77668
mir11419_4	CCUAAACUGCUCAAACACUG			3.38596	3.5007	3.28422	3.62056	3.65617	3.82623	3.20378	4.08912	3.68132	3.65846	2.52112	3.21113	3.5101	3.44786	3.69132	3.58312	3.2252
mir11419_4	UCCUAAACUGCUCAAACACUG			1.52004	1.13396	1.32714	-0.960835	0.605537	1.19968	-0.960835	0.803667	-0.960835	-0.960835	-0.960835	-0.960835	-0.960835	0.755078	0.137443	0.411947	-0.960835
mir11419_5	ACCUAAACUGCUCAAACA	Conserved_11419		3.23382	2.75636	2.75468	3.01021	3.37713	3.32535	2.53268	2.68398	3.32004	2.56011	3.83721	2.68913	3.47433	2.93877	3.04784	2.99936	3.14019
mir11419_5	ACCUAAACUGCUCGAACACUG			1.22948	0.777675	-0.960835	0.759037	0.944603	2.02857	1.2383	0.994136	0.763752	-0.960835	1.12217	-0.960835	-0.960835	0.45134	1.19387	0.863858	-0.440084
mir11419_5	ACCUAAACUUCUCAAACACUG			-0.960835	1.54348	1.81011	-0.960835	1.44937	-0.960835	0.873364	1.16237	1.52709	-0.960835	1.12217	-0.960835	1.45703	0.357981	0.810271	0.609254	0.164383
mir11419_6	ACCUAAACUGCUCAAACACAG			1.22948	0.96679	1.17609	0.759037	0.944603	1.67286	1.39113	1.89389	1.40338	-0.960835	1.53079	-0.960835	-0.960835	1.03285	1.46117	1.27081	-0.337928
mir11419_6	CCUAAACUGCUCAAACACU			-0.960835	0.96679	1.17609	1.39793	-0.960835	-0.960835	0.873364	1.4494	-0.960835	-0.960835	-0.960835	-0.960835	-0.960835	0.644996	-0.111947	0.224472	-0.960835
mir11419_6	GCCUAAACUGCUCAAACACUG			-0.960835	1.41946	1.17609	1.74089	0.944603	1.80142	1.06734	0.803667	-0.960835	-0.960835	1.12217	-0.960835	0.932482	0.8439	0.731239	0.781311	0.0332452
mir11419_7	ACCUAAACUGCUUAAACACUG			1.22948	1.54348	1.32714	0.947165	1.64801	-0.960835	1.39113	2.30689	1.26807	1.95554	1.27161	-0.960835	1.45703	1.26182	1.13065	1.18895	0.930837
mir11419_8	ACCUAAAUUGCUCAAACACUG			1.05883	-0.960835	0.816245	-0.960835	0.944603	-0.960835	-0.960835	-0.960835	-0.960835	-0.960835	1.53079	-0.960835	-0.960835	-0.0116474	-0.579747	-0.327258	-0.337928
mir11419_8	CACCUAAACUGCUCAAACACUG			-0.960835	1.13396	-0.960835	-0.960835	-0.960835	0.999783	-0.960835	1.16237	-0.960835	-0.960835	-0.960835	-0.960835	-0.960835	-0.437135	-0.144071	-0.274322	-0.960835
mir11419_9	ACCUAAACUGUUCAAACACUG			0.865259	0.96679	-0.960835	0.759037	0.605537	1.5317	-0.960835	-0.960835	0.952131	-0.960835	0.955439	-0.960835	-0.960835	0.407563	0.23354	0.310883	-0.481766
mir11423_1	UGGCCAGCGGCAUUUUGGGGC			4.19387	3.94498	2.95358	3.64795	4.34102	3.96996	3.39669	4.02507	3.5416	2.98485	2.88816	4.17055	4.08512	3.68509	3.85487	3.77941	3.53217
mir11423_2	CGGCGGCGUCUCCUGGCC			-0.960835	0.777675	-0.960835	0.947165	-0.960835	-0.960835	-0.960835	-0.960835	-0.960835	1.82461	2.63585	-0.960835	1.12929	-0.0492072	-0.960835	-0.555667	1.15723
mir11423_2	UGGCCAGCAGCAUUUUGGGGC			-0.960835	-0.960835	1.90924	-0.960835	-0.960835	-0.960835	-0.960835	-0.960835	-0.960835	-0.960835	0.955439	-0.960835	-0.960835	-0.243316	-0.960835	-0.641938	-0.481766
mir11425_1	UUUACAGCUAUAUCUUUUCCU	ppi-miR11425b		7.22006	7.29749	7.20376	7.19169	6.99429	7.59979	7.4602	7.60467	7.122	7.35499	7.3425	6.93115	7.0795	7.22825	7.35619	7.29933	7.17703
mir11425_1	UUUACUGCUAUAUCUUUUCCU	ppi-miR11425a		11.1533	10.9937	10.8474	10.8437	10.8793	10.9152	10.3281	11.1444	10.1448	11.0967	11.3423	10.9143	10.7355	10.9595	10.6823	10.8055	11.0222
mir11425_1	UUUACUGUUAUAUAUUUUCCU			8.19457	8.46063	8.22549	8.40015	8.79094	8.72491	7.45804	8.75037	8.48336	8.44337	8.58388	8.4554	7.93265	8.32021	8.44152	8.38761	8.35383
mir11425_1	UUUCACAGCUAUAUCUUUUCCU	Conserved_11425		5.44873	6.06668	5.93947	5.58884	5.40727	5.36557	6.20563	5.60879	5.28095	6.27113	5.62103	5.29464	5.88497	5.76093	5.57364	5.65688	5.76794
mir11425_10	GUUACUGCUAUAUCUUUUCCU			1.52004	0.777675	0.816245	0.947165	-0.960835	0.999783	-0.960835	1.31301	0.952131	1.34066	0.766893	1.43323	0.932482	1.01528	0.268651	0.600487	1.11832
mir11425_10	UUUACAGCUAUAUGUUUUCC			1.64597	-0.960835	0.816245	0.947165	0.944603	1.19968	-0.960835	1.57401	1.11873	1.135	1.27161	-0.960835	-0.960835	0.612135	0.775237	0.702748	0.121234
mir11425_11	UUUACUGCUAUAUCUUUUCAU			1.38206	2.2738	1.00736	1.11357	2.24685	2.02857	1.39113	1.57401	0.952131	1.52062	2.18663	1.73348	1.30245	1.4442	1.63854	1.55216	1.6858
mir11425_11	UUUACUGCUAUAUCUUUUCCUCU			-0.960835	1.41946	0.816245	-0.960835	0.605537	-0.960835	-0.960835	-0.960835	-0.960835	-0.960835	0.955439	-0.960835	-0.960835	0.0785085	-0.64756	-0.324863	-0.481766
mir11425_11	UUUUACAGCUAUAUCUUUUCC			1.38206	-0.960835	1.32714	1.39793	0.785008	1.37522	1.2383	2.15557	0.952131	1.68061	1.27161	1.43323	0.932482	0.786577	1.30124	1.0725	1.32948
mir11425_12	UUUACAGCUAUAUCUUUUCCUC			-0.960835	0.96679	1.17609	0.759037	-0.960835	0.999783	-0.960835	1.4494	1.11873	1.52062	-0.960835	-0.960835	-0.960835	0.485271	0.329249	0.398592	-0.34047
mir11425_12	UUUACAGCUAUAUCUUUUCCUU	Conserved_11425		1.38206	2.1229	2.75468	1.93125	2.24685	2.39747	2.32064	2.5689	2.18264	1.68061	1.27161	1.73348	2.23209	2.04772	2.3433	2.21193	1.72945
mir11425_12	UUUACUGCUAUAUCUUUUCCG			-0.960835	1.28376	1.32714	1.26275	0.605537	1.5317	-0.960835	1.16237	-0.960835	-0.960835	0.766893	1.86302	0.932482	0.728204	0.275587	0.47675	0.650391
mir11425_12	UUUACUGCUAUAUCUUUUCGU			1.38206	1.95437	1.70367	0.759037	1.44937	0.999783	-0.960835	1.89389	1.11873	1.52062	1.27161	1.25587	-0.960835	1.44978	0.900188	1.14445	0.771818
mir11425_12	UUUACUGUUAUAUAUUUU			-0.960835	-0.960835	-0.960835	1.39793	1.21895	-0.960835	-0.960835	-0.960835	-0.960835	-0.960835	0.766893	-0.960835	-0.960835	-0.371142	-0.524878	-0.456551	-0.528903
mir11425_13	UUUACUGCUAUAUCCUUUCCU			1.38206	-0.960835	-0.960835	1.26275	1.33876	-0.960835	-0.960835	0.994136	-0.960835	-0.960835	1.27161	1.25587	-0.960835	0.180785	-0.109922	0.0192811	0.151453
mir11425_13	UUUACUGCUAUAUCUUUUCCUUC			0.865259	0.777675	0.816245	0.759037	-0.960835	1.19968	-0.960835	1.31301	-0.960835	-0.960835	0.955439	-0.960835	-0.960835	0.804554	-0.0739625	0.316489	-0.481766
mir11425_13	UUUACUGUUAUAUAUUUUC			-0.960835	-0.960835	-0.960835	1.26275	1.21895	0.999783	-0.960835	0.803667	1.11873	-0.960835	1.27161	-0.960835	-0.960835	-0.404939	0.636059	0.173393	-0.402724
mir11425_14	UUUACUGCUAUAUCUUUUCUU			-0.960835	1.13396	1.00736	1.39793	-0.960835	-0.960835	-0.960835	1.79494	1.11873	1.68061	1.27161	-0.960835	-0.960835	0.644606	0.00623352	0.289955	0.257638
mir11425_14	UUUACUUCUAUAUCUUUUCCU			1.22948	-0.960835	0.816245	-0.960835	-0.960835	-0.960835	-0.960835	-0.960835	-0.960835	1.135	1.941	-0.960835	0.932482	0.0310147	-0.960835	-0.520013	0.761911
mir11425_15	UUUACUGCUAUAUCUUUUCCC			-0.960835	1.13396	-0.960835	0.759037	0.944603	-0.960835	-0.960835	1.57401	-0.960835	-0.960835	-0.960835	-0.960835	0.932482	-0.00716722	-0.0727787	-0.043618	-0.487505
mir11425_15	UUUACUGCUAUAUUUUUUCCU			1.05883	1.28376	-0.960835	0.759037	0.944603	0.999783	-0.960835	-0.960835	-0.960835	-0.960835	-0.960835	-0.960835	-0.960835	0.5352	-0.187624	0.133631	-0.960835
mir11425_16	CUUACUGCUAUAUCUUUUCCU			1.05883	-0.960835	-0.960835	-0.960835	1.73793	1.19968	-0.960835	-0.960835	-0.960835	1.135	0.766893	1.25587	0.932482	-0.455917	0.0110209	-0.196507	1.02256
mir11425_16	UUUACAGCUAUAUCUUUUC	Conserved_11425		-0.960835	1.13396	-0.960835	0.759037	0.605537	1.19968	-0.960835	-0.960835	-0.960835	-0.960835	1.12217	-0.960835	1.59665	-0.00716722	-0.215457	-0.122884	0.199286
mir11425_17	UUACAGCUAUAUCUUUUCCU			-0.960835	0.96679	1.46386	-0.960835	-0.960835	-0.960835	-0.960835	0.994136	0.763752	-0.960835	-0.960835	1.05362	-0.960835	0.127246	-0.224923	-0.0684034	-0.457222
mir11425_17	UUUACUGCUAUAUGUUUUCCU			0.865259	-0.960835	0.816245	1.26275	0.944603	0.999783	-0.960835	1.89389	-0.960835	-0.960835	-0.960835	1.05362	-0.960835	0.495854	0.383322	0.433336	-0.457222
mir11425_19	CUUUACUGCUAUAUCUUUUCCU			-0.960835	-0.960835	-0.960835	0.759037	0.785008	-0.960835	-0.960835	0.803667	-0.960835	-0.960835	-0.960835	-0.960835	-0.960835	-0.530867	-0.258766	-0.379699	-0.960835
mir11425_2	UUUACUGCUAUAUCUUUUCC	Conserved_11425		6.90442	6.34331	6.6152	6.42365	6.48221	6.76013	5.62311	7.00141	5.63044	6.50824	6.78179	6.5095	5.96446	6.57165	6.29946	6.42043	6.441
mir11425_2	UUUACUGCUAUAUCUUUUCCUU	Conserved_11425		5.34112	4.95462	4.95149	4.77536	4.81389	4.95996	4.16298	5.58677	3.41918	4.88027	4.72294	4.35804	4.13178	5.00565	4.58856	4.77393	4.52326
mir11425_2	UUUCACAGCUAUAUCUUUUCC	Conserved_11425		2.14974	3.03521	3.04361	1.63537	1.97828	2.75589	3.0743	2.84103	2.39241	3.57945	1.53079	1.59115	2.84976	2.46598	2.60838	2.54509	2.38779
mir11425_2	UUUUACAGCUAUAUCUUUUCCU	ppi-miR11425f		6.56503	6.7367	6.77158	6.54879	6.65663	6.89593	6.81114	7.10056	6.11257	6.21995	6.58163	6.47445	6.21255	6.65553	6.71537	6.68877	6.37215
mir11425_3	UUACUGCUAUAUCUUUUCCU			4.27408	4.3193	3.6987	4.27585	4.35529	4.02367	3.74758	4.20927	3.38689	4.32408	4.65655	4.24374	3.88173	4.14198	3.94454	4.03229	4.27653
mir11425_3	UUCACAGCUAUAUCUUUUCCU	ppi-miR11425g		5.54886	6.37705	5.81076	5.54581	5.36556	5.76301	6.07632	5.8059	5.51563	6.47042	5.98258	5.30608	5.98367	5.82062	5.70528	5.75654	5.93569
mir11425_3	UUCACAGCUAUAUCUUUUCCUU			-0.960835	1.65768	1.32714	1.26275	0.944603	-0.960835	-0.960835	-0.960835	0.763752	1.68061	-0.960835	-0.960835	-0.960835	0.821684	-0.23483	0.234732	-0.300473
mir11425_3	UUUUACAGCUAUAUCUUUUCCUU	Conserved_11425		1.96876	1.13396	2.17132	2.24997	1.5521	2.02857	1.6554	1.98649	0.763752	-0.960835	-0.960835	1.98188	-0.960835	1.881	1.59726	1.72337	-0.225155
mir11425_3	UUUUACUGCUAUAUCUUUUCCU	Conserved_11425		4.80631	4.01093	4.31961	3.9851	4.72872	4.41393	2.65849	4.72143	2.68582	4.56871	4.77394	4.46394	3.00821	4.28049	3.84168	4.0367	4.2037
mir11425_4	UUUACAGCUAUAUCUUUUCCUUU			1.05883	0.96679	1.58874	0.947165	0.944603	1.37522	-0.960835	1.16237	0.763752	-0.960835	0.766893	-0.960835	-0.960835	1.14038	0.657021	0.871849	-0.528903
mir11425_4	UUUACAGCUAUAUGUUUUCCU			5.28415	4.8504	5.0847	4.73762	5.21712	5.23505	5.21564	5.74756	5.20888	4.52721	5.00497	4.58155	5.00163	4.98922	5.32485	5.17568	4.77884
mir11425_4	UUUACUGCUAUAUCUUUUC	Conserved_11425		3.55603	3.37278	3.2468	3.70121	3.29063	4.37313	2.7175	4.10985	2.39241	3.49586	3.86099	3.30532	2.53953	3.4692	3.3767	3.41782	3.30042
mir11425_4	UUUUACUGCUAUAUCUUUUCC	Conserved_11425		3.70815	2.65	3.61307	2.3863	3.32004	3.96996	-0.960835	3.59603	-0.960835	2.98485	3.39117	3.59363	1.30245	3.08938	1.79287	2.3691	2.81802
mir11425_5	UUUACUGCUAUAUAUUUUCCU	ppi-miR11425c		3.31189	3.37278	2.58516	3.20718	3.43205	3.56156	3.0743	3.06989	2.97369	3.15799	3.10284	2.68913	3.6449	3.11925	3.2223	3.1765	3.14871
mir11425_5	UUUACUGCUAUAUCUUUU			2.23237	2.53516	2.00199	2.62551	2.5743	2.47663	1.39113	2.98266	1.9371	2.85668	2.52112	1.98188	2.23209	2.34876	2.27236	2.30632	2.39794
mir11425_5	UUUACUGCUAUAUCUUUUCCUUU			3.06371	2.59372	3.12835	3.01021	3.32004	3.63242	2.59695	3.95804	2.32582	3.36062	2.32986	2.46259	2.39398	2.949	3.16665	3.06992	2.63676
mir11425_5	UUUUACUGUUAUAUAUUUUCC			-0.960835	1.13396	1.32714	0.759037	1.44937	1.80142	0.873364	1.89389	-0.960835	-0.960835	1.27161	1.05362	-0.960835	0.564827	1.01144	0.812947	0.100889
mir11425_6	UACUGCUAUAUCUUUUCCU			-0.960835	-0.960835	-0.960835	-0.960835	0.605537	-0.960835	-0.960835	-0.960835	-0.960835	1.135	0.955439	1.25587	-0.960835	-0.960835	-0.64756	-0.786793	0.596369
mir11425_6	UUCACAGCUAUAUCUUUUCC	Conserved_11425		2.92152	2.94811	3.0866	2.56933	1.90253	2.87756	2.4654	2.68398	2.18264	3.26286	2.57962	-0.960835	2.60714	2.88139	2.42242	2.62641	1.8722
mir11425_6	UUUACUGCUAUAUCUUUUCU			2.92152	1.54348	2.45995	1.63537	2.11881	2.3137	1.77135	2.79056	2.02367	2.38531	2.8411	2.09169	1.30245	2.14008	2.20362	2.17538	2.15514
mir11425_7	UUACUGUUAUAUAUUUUCCU			2.64813	2.85542	2.00199	2.24997	2.41984	2.39747	1.06734	1.89389	2.256	2.28926	2.79246	1.59115	2.14378	2.43888	2.00691	2.1989	2.20417
mir11425_7	UUUACAGCUAUAUCUUUUCC	Conserved_11425		2.76378	3.11734	2.85756	2.51086	2.75746	3.44828	2.39484	2.98266	2.10535	3.10256	2.39647	1.86302	2.39398	2.81238	2.73772	2.7709	2.43901
mir11425_8	AUUACUGCUAUAUCUUUUCCU			2.14974	1.86209	2.00199	1.11357	1.21895	1.37522	1.39113	1.79494	0.763752	2.38531	2.46014	2.61749	-0.960835	1.78185	1.3088	1.51904	1.62553
mir11425_8	UUUACUGCUAUAUCUUUUCCUUUU			-0.960835	0.96679	-0.960835	1.39793	0.785008	1.5317	-0.960835	0.994136	-0.960835	-0.960835	-0.960835	-0.960835	-0.960835	0.110764	0.277835	0.203581	-0.960835
mir11425_8	UUUACUGUUAUAUAUUUUCC			2.38466	2.20032	2.45995	2.73172	2.79983	3.28193	1.39113	2.98266	2.78829	1.52062	2.8411	2.28903	2.14378	2.44417	2.64877	2.55783	2.19863
mir11425_9	UUUACUGCUAUAUCUUUCCU			2.06209	2.70416	0.816245	1.93125	2.24685	2.39747	2.07198	-0.960835	1.52709	1.68061	2.32986	2.46259	1.45703	1.87843	1.45651	1.64403	1.98252
mir11425_9	UUUACUGUUAUAUCUUUUCCU			1.86898	1.28376	1.58874	1.63537	2.11881	1.5317	0.873364	1.57401	1.40338	1.95554	1.27161	1.73348	1.12929	1.59421	1.50025	1.54201	1.52248
mir11426_1	AACUAGAGUUUGUUGACU	ppi-miR11426d		3.06371	2.94811	1.70367	2.56933	3.10031	2.62301	3.02842	2.84103	3.48169	3.87245	3.02076	3.259	3.19558	2.57121	3.01489	2.8177	3.33695
mir11426_1	CGAGUCAACAAACUCUGGUU	Conserved_11426		-0.960835	-0.960835	1.46386	1.74089	1.64801	-0.960835	1.06734	2.15557	-0.960835	-0.960835	-0.960835	1.05362	0.932482	0.32077	0.589848	0.470258	0.016107
mir11426_1_star	UAGAACUAGAGUUUGUUGACU	ppi-miR11426c		3.15127	3.11734	2.80704	3.62056	4.10794	2.81801	3.24448	3.22998	2.63172	3.0449	2.10931	1.59115	3.28087	3.17405	3.20642	3.19204	2.50656
mir11426_2	AAAACUAGAGUUUGUUGACU			2.38466	2.85542	1.46386	1.8392	3.9663	3.14323	1.77135	2.50772	2.32582	1.34066	2.18663	-0.960835	2.79282	2.13579	2.74288	2.47306	1.33982
mir11426_2	CGAGUCAACAAACUCUGGUUC			-0.960835	-0.960835	-0.960835	-0.960835	1.64801	-0.960835	-0.960835	1.6887	1.11873	1.82461	-0.960835	1.05362	-0.960835	-0.960835	0.506753	-0.145508	0.23914
mir11426_2	UCAACAAACUCUGGUUCU			0.865259	-0.960835	-0.960835	-0.960835	-0.960835	1.19968	-0.960835	0.994136	-0.960835	-0.960835	-0.960835	-0.960835	0.932482	-0.504311	-0.137738	-0.300659	-0.487505
mir11426_2	UCGAGUCAACAAACUCUGG			-0.960835	-0.960835	0.816245	0.947165	1.5521	0.999783	1.06734	1.57401	1.11873	1.135	-0.960835	-0.960835	2.14378	-0.0395648	1.26239	0.683745	0.339278
mir11426_3	UCAACAAACUCUGGUUCC	Conserved_11426		2.38466	1.54348	1.00736	2.6796	2.52463	2.69098	1.2383	1.89389	2.39241	2.07556	2.68996	2.61749	3.10494	1.90378	2.14804	2.03948	2.62199
mir11426_4	GAGUCAACAAACUCUGGUUCU	ppi-miR11426e		0.865259	0.777675	1.46386	1.26275	0.785008	-0.960835	1.5293	1.6887	1.9371	-0.960835	-0.960835	-0.960835	1.84089	1.09239	0.995856	1.03876	-0.260403
mir11428_1	ACAGAUCGAGAACCCUGAGAG			5.32238	4.95462	5.31003	4.47249	5.25569	5.02724	4.45076	5.35459	5.62353	5.36557	6.2033	5.14982	5.37576	5.01488	5.14236	5.0857	5.52361
mir11428_1	AGAUCGAGAACCCUGAGAGAG			7.43158	5.37763	4.75229	1.74089	3.34887	4.0498	4.09784	7.40105	7.26436	5.53218	5.81005	4.1453	7.12634	4.82559	5.23238	5.05159	5.65347
mir11428_1	ACAGAUUGAGAACCCUGAGAG	Novel_787		3.73674	3.89928	3.92875	4.10852	4.3973	3.73258	4.00613	3.11161	3.7841	4.96041	4.09959	4.5434	4.34482	3.91832	3.80634	3.85611	4.48706
mir11428_2	ACAGAUUGAGAACCGUGAGAG			5.07616	3.9673	5.10575	4.32758	4.17387	3.59742	4.83081	3.70905	4.66566	4.77782	5.04704	5.11122	4.24223	4.6192	4.19536	4.38373	4.79458
mir11428_2	AGAGAUUGAGAACCCUGAGAG			2.58664	3.15672	3.32069	1.39793	1.82257	2.22478	3.1619	2.5689	2.78829	3.0449	4.46809	3.66643	3.32169	2.61549	2.51329	2.55871	3.62528
mir11428_2	AGAUCGAGAACCCUGAGAGA			2.14974	-0.960835	-0.960835	-0.960835	-0.960835	-0.960835	-0.960835	2.0735	1.9371	-0.960835	0.766893	-0.960835	1.12929	-0.183191	0.22562	0.0439265	-0.00637062
mir11428_3	AUCGAGAACCCUGAGAGAGGU			3.61882	2.2738	1.70367	-0.960835	1.64801	-0.960835	1.39113	3.88775	4.15399	1.82461	2.74212	1.59115	3.545	1.65886	2.02401	1.86172	2.42572
mir11428_3	AUUGAGAACCCUGAGAGAGGG			1.22948	1.13396	0.816245	-0.960835	1.21895	1.80142	1.97856	1.57401	1.64102	1.34066	2.02761	2.61749	2.46859	0.554714	1.64279	1.1592	2.11359
mir11428_3	AGAUUGAGAACCGUGAGAGAG			1.86898	1.95437	1.46386	0.947165	1.21895	-0.960835	1.06734	-0.960835	2.97369	1.82461	2.57962	1.25587	0.932482	1.55859	0.667662	1.06363	1.64815
mir11428_4	CCAGAUCGAGAACCCUGAGAG			3.45641	1.7635	2.52391	1.63537	1.90253	2.02857	1.5293	3.78836	4.13466	2.07556	2.39647	2.19373	4.08512	2.3448	2.67669	2.52918	2.68772
mir11428_4	AGAUCGAGAACCCUGAGAG			1.05883	-0.960835	-0.960835	-0.960835	-0.960835	-0.960835	-0.960835	1.16237	0.763752	-0.960835	-0.960835	-0.960835	-0.960835	-0.455917	-0.191277	-0.308895	-0.960835
mir11428_4	CCAGAUUGAGAACCCUGAGAG			-0.960835	-0.960835	-0.960835	-0.960835	-0.960835	1.19968	-0.960835	-0.960835	0.763752	1.68061	-0.960835	-0.960835	1.12929	-0.960835	-0.183814	-0.529157	0.222059
mir11428_4	AGAUUGAGAACCUUGACAGAG			-0.960835	0.777675	-0.960835	-0.960835	-0.960835	-0.960835	0.873364	-0.960835	-0.960835	1.34066	0.766893	1.98188	-0.960835	-0.526207	-0.593995	-0.563867	0.78215
mir11428_5	ACAGAUUGAGAACCCUGAGAC			-0.960835	-0.960835	1.17609	0.947165	1.08829	0.999783	1.06734	-0.960835	-0.960835	-0.960835	-0.960835	-0.960835	-0.960835	0.0503972	0.246748	0.159481	-0.960835
mir11428_5	AGAUUGAGAACCCUGAGAGAC			0.865259	0.777675	-0.960835	-0.960835	0.944603	-0.960835	-0.960835	1.89389	-0.960835	1.52062	2.18663	-0.960835	-0.960835	-0.0696838	-0.00880135	-0.0358602	0.446397
mir11428_5	UUGAGAACCCUGAGAGAGCUU			1.64597	-0.960835	-0.960835	-0.960835	-0.960835	-0.960835	0.873364	-0.960835	-0.960835	-0.960835	-0.960835	1.43323	-0.960835	-0.309134	-0.593995	-0.46739	-0.362318
mir11429_1	AGCAGCAUGACACCAAGGGGG	ppi-miR11429e		2.97049	2.90251	3.58336	2.62551	3.22994	2.22478	3.83013	2.73825	3.28541	2.38531	4.58695	2.54212	3.19558	3.02047	3.0617	3.04338	3.17749
mir11429_1_star	AGCAGCAUGACACCAAGGGC	ppi-miR11429c		5.75158	5.90842	6.72812	6.17809	6.11363	5.60461	6.33846	5.64475	5.81776	2.85668	6.17036	5.70207	6.66132	6.14155	5.90384	6.00949	5.34761
mir11429_1_star	AGCAGCAUGACACCAAGGGCG	ppi-miR11429b		7.50197	7.60919	8.52022	8.1996	7.72619	7.43365	8.36772	7.81499	7.61395	4.70524	7.16282	6.7629	7.84435	7.95775	7.7913	7.86528	6.61883
mir11429_1_star	AGCAGCAUGACACCAAGGGGGC	ppi-miR11429a		8.39621	8.28406	9.0894	7.96388	9.1546	7.13736	9.3322	7.48677	8.84685	8.30133	9.99424	8.31103	8.39395	8.43339	8.39156	8.41015	8.75014
mir11429_2	AGCAGCAUGACACCAAGGG			2.5224	2.53516	3.04361	2.17664	2.47319	1.80142	3.11876	2.23321	2.63172	1.34066	3.45507	2.75737	2.79282	2.56946	2.45166	2.50401	2.58648
mir11429_2	AGCAGCAUGACACCAAGGGCA	ppi-miR11429g		4.0869	4.69859	4.98596	5.27428	4.70661	4.79987	4.8833	5.02414	4.58254	-0.960835	4.95059	4.74172	5.30627	4.76143	4.79929	4.78247	3.50944
mir11429_2	AGCAGCAUGACACCAAGGGCAC			-0.960835	-0.960835	-0.960835	-0.960835	1.33876	-0.960835	-0.960835	-0.960835	-0.960835	-0.960835	0.955439	-0.960835	1.45703	-0.960835	-0.500917	-0.705325	0.122701
mir11429_2	AGCAGCAUGACAUCAAGGGCG			-0.960835	0.777675	-0.960835	-0.960835	-0.960835	-0.960835	0.873364	-0.960835	-0.960835	-0.960835	1.12217	-0.960835	-0.960835	-0.526207	-0.593995	-0.563867	-0.440084
mir11429_2	GCAGCAUGACACCAAGGGGGC	Conserved_11429		3.3494	3.19505	4.30147	3.38045	3.51069	2.69098	3.74758	3.06989	2.97369	2.78805	3.68564	2.94463	2.79282	3.5566	3.19857	3.35769	3.05279
mir11429_3	GAGCAGCAUGACACCAAGGGC	Conserved_11429		2.06209	1.54348	2.95358	2.3863	1.44937	1.19968	1.87867	0.994136	2.10535	-0.960835	1.64478	1.86302	2.14378	2.23636	1.52544	1.84141	1.17269
mir11429_3	GCAGCAUGACACCAAGGGC	Conserved_11429		1.86898	2.47413	2.90637	2.3863	2.11881	2.75589	3.50115	2.50772	0.763752	-0.960835	0.766893	-0.960835	1.72393	2.40894	2.32946	2.36479	0.142289
mir11429_4	AGCAGCAUGACACCAAGG			1.76178	1.41946	2.24907	1.11357	2.11881	1.5317	2.82876	2.0735	2.63172	1.34066	3.06238	1.73348	1.30245	1.63597	2.2369	1.96982	1.85974
mir11429_4	AGCAGCAUGACACCAAGGGCC			1.76178	1.54348	1.70367	1.74089	2.05025	0.999783	1.97856	-0.960835	1.52709	-0.960835	1.64478	1.25587	1.84089	1.68745	1.11897	1.37163	0.945179
mir11429_4	CAGCAUGACACCAAGGGC			-0.960835	-0.960835	-0.960835	1.26275	-0.960835	1.67286	1.39113	0.803667	-0.960835	-0.960835	-0.960835	-0.960835	-0.960835	-0.404939	0.389196	0.0362468	-0.960835
mir11429_5	AGCAGCAUGACACCAAGGGG			1.52004	1.28376	2.45995	1.11357	1.97828	-0.960835	2.32064	1.16237	1.26807	-0.960835	3.1805	1.59115	1.12929	1.59433	1.1537	1.34954	1.23503
mir11429_5	AGCAUGACACCAAGGGGGC	Conserved_11429		-0.960835	-0.960835	-0.960835	-0.960835	0.605537	-0.960835	1.06734	-0.960835	-0.960835	-0.960835	0.955439	-0.960835	-0.960835	-0.960835	-0.241926	-0.561441	-0.481766
mir11429_6	GCAGCAUGACACCAAGGGCG	Conserved_11429		1.52004	0.777675	2.52391	1.63537	1.5521	1.37522	1.87867	1.31301	-0.960835	-0.960835	-0.960835	-0.960835	1.84089	1.61425	1.03163	1.29058	-0.260403
mir11429_7	AGCAGCAUGACACCAAGGGCU			1.05883	2.34371	2.95358	2.6796	3.066	1.37522	2.53268	2.73825	2.02367	-0.960835	1.53079	2.37842	2.84976	2.25893	2.34717	2.30795	1.44953
mir11430_1	AGCGGUUUCGAGCUGGAG			0.865259	1.7635	1.70367	1.39793	2.66878	1.5317	1.77135	1.4494	1.64102	2.07556	1.53079	2.09169	1.59665	1.43259	1.81245	1.64363	1.82367
mir11430_10	GCGGUUUUGAGUUGGAGGCUU			-0.960835	-0.960835	-0.960835	-0.960835	1.21895	-0.960835	-0.960835	-0.960835	0.763752	-0.960835	-0.960835	1.73348	-0.960835	-0.960835	-0.17996	-0.527016	-0.287255
mir11430_11	GCGGUUUUGAGCUGGAGGC			-0.960835	-0.960835	-0.960835	-0.960835	1.08829	-0.960835	-0.960835	-0.960835	-0.960835	-0.960835	0.766893	1.05362	-0.960835	-0.960835	-0.55101	-0.733154	-0.0252902
mir11430_2	AGCGGUUUCGAGCUGGAGAC	Novel_531		3.99522	3.58971	4.26451	3.16987	4.00303	3.44828	4.56764	3.73598	3.70771	4.506	3.95239	4.74172	4.66341	3.75483	3.89253	3.83133	4.46588
mir11430_2	AGCGGUUUUGAGUUGGAGGCU			-0.960835	1.28376	2.00199	-0.960835	1.08829	-0.960835	1.5293	-0.960835	1.52709	-0.960835	-0.960835	3.92564	-0.960835	0.34102	0.444603	0.398566	0.260784
mir11430_3	AAGCGGUUUCGAGCUGGAGGC	ppi-miR11430	ppi-miR11430a	3.67898	3.85208	2.70036	3.56417	3.76712	3.32535	4.14159	3.76241	2.68582	3.15799	2.79246	4.03965	3.28087	3.4489	3.53646	3.49754	3.31774
mir11430_3	GCGGUUUCGAGCUGGAGGC	Conserved_11430		-0.960835	-0.960835	0.816245	-0.960835	-0.960835	1.19968	1.2383	-0.960835	0.952131	-0.960835	1.40701	1.86302	2.14378	-0.516565	0.293688	-0.0664246	1.11325
mir11430_3	AGCGGUUUCGAUCUGCAGGCU			-0.960835	-0.960835	-0.960835	-0.960835	3.94757	-0.960835	-0.960835	-0.960835	-0.960835	-0.960835	-0.960835	-0.960835	-0.960835	-0.960835	0.0208466	-0.415456	-0.960835
mir11430_4	GCGGUUUCGAGCUGGAGACU	Novel_531		2.5224	2.59372	2.85756	1.63537	2.66878	2.69098	2.82876	2.44383	2.39241	3.0449	2.39647	3.00202	3.15097	2.40226	2.60495	2.51487	2.89859
mir11430_5	GCGGUUUCGAGCUGGAGAC	Novel_531		2.23237	1.54348	1.46386	1.52153	1.33876	0.999783	2.24242	1.16237	1.26807	1.82461	2.68996	3.05721	2.53953	1.69031	1.40228	1.53029	2.52783
mir11430_6	AGCGGUUUCGAGCUGGAGGCG			1.05883	1.13396	-0.960835	1.74089	0.944603	-0.960835	-0.960835	1.4494	-0.960835	-0.960835	1.12217	-0.960835	0.932482	0.743212	-0.0976994	0.276039	0.0332452
mir11430_6	AAGUGGUUUCGAGUUAAAGGC			-0.960835	1.28376	0.816245	-0.960835	0.785008	-0.960835	-0.960835	-0.960835	0.952131	-0.960835	1.75043	-0.960835	-0.960835	0.0445843	-0.229073	-0.107447	-0.283019
mir11430_7	AGCGGUUUCGAGCUGUAGACU			0.865259	-0.960835	1.46386	-0.960835	1.64801	1.5317	1.5293	-0.960835	-0.960835	1.52062	-0.960835	1.59115	-0.960835	0.101864	0.557468	0.354977	0.297527
mir11430_7	AGCGGUUUCGAGCUGCAGGCG			-0.960835	-0.960835	-0.960835	0.947165	1.73793	-0.960835	-0.960835	1.79494	0.763752	-0.960835	-0.960835	-0.960835	-0.960835	-0.483835	0.474991	0.0488461	-0.960835
mir11430_7	AGCGGUUUCGAGCUGGAGGCC			-0.960835	1.28376	-0.960835	-0.960835	0.605537	-0.960835	-0.960835	0.994136	-0.960835	-0.960835	-0.960835	-0.960835	-0.960835	-0.399686	-0.256566	-0.320175	-0.960835
mir11430_8	GCGGUUUCGAGCUGGAGGCG			0.865259	1.13396	1.00736	-0.960835	0.944603	-0.960835	1.39113	-0.960835	0.763752	-0.960835	-0.960835	1.25587	1.30245	0.511437	0.235562	0.358173	0.159164
mir11430_9	AGCGGUUUCGAGCUGGAGA	Novel_531		0.865259	0.777675	1.17609	-0.960835	1.64801	-0.960835	1.2383	-0.960835	0.952131	1.68061	-0.960835	-0.960835	1.59665	0.464548	0.383353	0.41944	0.338897
mir11430_9	AGUGGUUUUGAGUUGGAGGCU			-0.960835	-0.960835	-0.960835	-0.960835	-0.960835	-0.960835	0.873364	-0.960835	1.11873	1.68061	-0.960835	-0.960835	-0.960835	-0.960835	-0.178082	-0.525972	-0.300473
mir11431_1	UUAACUAAUGCAGUCAACUGUCC			3.01785	2.1229	2.45995	3.05181	3.65617	2.69098	2.32064	3.19159	2.51702	2.38531	1.75043	-0.960835	-0.960835	2.66313	2.87528	2.78099	0.553516
mir11431_1	UAACUAAUGCAUUCAACUGUCCA	ppi-miR11431g	ppi-miR11431g	2.76378	2.85542	2.08914	2.44993	2.5743	3.04276	3.11876	3.86354	1.11873	2.64016	1.64478	1.86302	1.84089	2.53957	2.74362	2.65293	1.99721
mir11431_1	UGUUAACUAAUGCAUUCAACUGU	Conserved_11431		2.64813	2.1229	2.39303	2.17664	2.18425	2.3137	3.24448	3.53602	2.63172	1.95554	3.35812	2.37842	3.10494	2.33518	2.78203	2.58343	2.69925
mir11431_1	UAACUAAUGCAUUCAACUGUC	Conserved_11431		2.14974	1.95437	1.90924	2.6796	2.47319	1.80142	2.32064	3.15215	2.256	-0.960835	1.64478	1.25587	1.94908	2.17324	2.40068	2.29959	0.972225
mir11431_2	UUAACUAAUGCAUUCAACUGUCC	Conserved_11431		1.86898	-0.960835	-0.960835	2.78203	2.7138	1.5317	-0.960835	2.23321	0.952131	2.18637	0.955439	-0.960835	-0.960835	0.682335	1.294	1.02215	0.305034
mir11431_2	UAACUAAUGCAUUCAACUGU			-0.960835	1.28376	0.816245	0.759037	0.785008	1.5317	1.06734	1.6887	1.11873	-0.960835	0.766893	1.05362	1.12929	0.474552	1.2383	0.898854	0.497242
mir11431_2	UAACUAAUGCCGUCAACUGUC			-0.960835	-0.960835	1.32714	0.947165	1.21895	-0.960835	-0.960835	1.4494	0.763752	1.95554	0.955439	1.43323	-0.960835	0.0881595	0.302087	0.207008	0.845844
mir11431_2	UUAACUAAUGCAGUCAACUGUU			1.22948	-0.960835	1.17609	-0.960835	0.605537	-0.960835	-0.960835	1.79494	-0.960835	-0.960835	-0.960835	-0.960835	-0.960835	0.120977	-0.096405	0.000209085	-0.960835
mir11431_2	UUAACUAAUGCAUUCAACUGUU			1.38206	-0.960835	-0.960835	1.39793	-0.960835	-0.960835	-0.960835	-0.960835	-0.960835	1.135	-0.960835	-0.960835	-0.960835	0.214583	-0.960835	-0.438427	-0.436876
mir11431_3	UUAACUAAUGCAGUCAACUGUC			1.22948	1.86209	0.816245	2.6796	2.30685	1.5317	1.2383	2.37698	1.64102	1.82461	-0.960835	-0.960835	-0.960835	1.64685	1.81897	1.74247	-0.264473
mir11431_3	UAACUAAUGCAGUCAACUGUCC			1.38206	0.777675	-0.960835	1.52153	1.64801	1.5317	-0.960835	1.31301	1.11873	-0.960835	-0.960835	-0.960835	-0.960835	0.68011	0.930123	0.819006	-0.960835
mir11431_3	UAACUAAUGCCGUCAAGUGUC			0.865259	-0.960835	-0.960835	-0.960835	1.44937	-0.960835	-0.960835	1.31301	0.952131	-0.960835	1.12217	1.05362	-0.960835	-0.504311	0.358569	-0.0249335	0.0635285
mir11431_4	UUAACUAAUGCAUUCAACUGUC	Conserved_11431		1.22948	-0.960835	-0.960835	1.8392	1.33876	-0.960835	-0.960835	1.31301	0.763752	-0.960835	-0.960835	-0.960835	-0.960835	0.286754	0.29877	0.29343	-0.960835
mir11431_4	UAACUAAUGCAUUCAACUG	Conserved_11431		-0.960835	0.777675	-0.960835	0.759037	-0.960835	1.37522	-0.960835	0.803667	-0.960835	-0.960835	-0.960835	-0.960835	-0.960835	-0.0962393	-0.140723	-0.120953	-0.960835
mir11431_5	UAACUAAUGCAGUCAACUGUC			1.05883	-0.960835	-0.960835	0.759037	1.21895	0.999783	0.873364	2.37698	-0.960835	-0.960835	-0.960835	-0.960835	-0.960835	-0.0259494	0.90165	0.489383	-0.960835
mir11431_5	UAACUAAUGCAGUCAACUGUCCA			0.865259	-0.960835	-0.960835	0.947165	1.08829	1.19968	-0.960835	0.994136	-0.960835	-0.960835	-0.960835	-0.960835	-0.960835	-0.0273112	0.272087	0.139021	-0.960835
mir11431_5	AACUAAUGCCGUCAACUGUCU			0.865259	-0.960835	-0.960835	-0.960835	0.605537	-0.960835	-0.960835	-0.960835	0.763752	-0.960835	0.766893	-0.960835	-0.960835	-0.504311	-0.302643	-0.392273	-0.528903
mir11431_6	UAACUAAUGCAUUCAACUGUU			0.865259	-0.960835	1.58874	1.39793	0.944603	1.67286	1.5293	2.23321	0.763752	-0.960835	1.84886	1.05362	1.12929	0.722776	1.42874	1.11498	0.767733
mir11436_1	UUCUGAAAGCUUGGCCAUG	Conserved_11436		5.63491	5.70431	5.21635	5.30901	5.93979	4.30968	3.32259	5.34588	3.92572	4.84692	5.85811	4.46394	4.30465	5.46615	4.56873	4.96758	4.86841
mir11436_11	GUCCUUCUGAAAGCUUGGCCG			1.96876	2.20032	1.32714	1.74089	1.82257	2.55167	1.06734	1.98649	1.74661	1.135	0.955439	-0.960835	-0.960835	1.80928	1.83494	1.82353	0.042192
mir11436_13	AUCCUUCUGAAAGAUUGGCCG			1.76178	2.80674	1.46386	2.3863	1.90253	2.13001	1.39113	1.57401	1.11873	1.34066	1.27161	1.05362	-0.960835	2.10467	1.62328	1.83723	0.676262
mir11436_14	UUCUGAAAGCUUGGCCAUU			1.52004	2.1229	1.17609	0.947165	1.82257	-0.960835	-0.960835	1.98649	-0.960835	1.135	2.32986	1.73348	1.45703	1.44155	0.185312	0.743641	1.66384
mir11436_15	AUCCUUCUGAAAUCUUGGCCG			1.38206	2.1229	1.70367	1.26275	1.90253	1.5317	-0.960835	2.0735	0.952131	1.34066	0.955439	1.05362	0.932482	1.61785	1.09981	1.33005	1.07055
mir11436_15	AUCCUUCUGAAAGGUUGGCCG			-0.960835	2.0411	1.17609	1.26275	1.21895	1.37522	-0.960835	1.16237	1.11873	-0.960835	1.27161	-0.960835	-0.960835	0.879775	0.782886	0.825948	-0.402724
mir11436_16	AACCUUCUGAAAGCUUGGCCG			1.22948	-0.960835	-0.960835	-0.960835	-0.960835	1.37522	-0.960835	0.803667	-0.960835	-0.960835	-0.960835	-0.960835	-0.960835	-0.413255	-0.140723	-0.261849	-0.960835
mir11436_16	AUCCUUCUGAAAGCUUGGACG			-0.960835	-0.960835	-0.960835	-0.960835	-0.960835	-0.960835	-0.960835	1.6887	0.952131	-0.960835	-0.960835	-0.960835	-0.960835	-0.960835	-0.0483346	-0.45389	-0.960835
mir11436_17	CAUCCUUCUGAAAGCUUGGCCG			1.22948	1.95437	1.81011	0.947165	-0.960835	2.22478	0.873364	1.31301	1.52709	-0.960835	1.12217	-0.960835	0.932482	1.48528	0.995482	1.21317	0.0332452
mir11436_17	AUACUUCUGAAAGCUUGGCCG			-0.960835	-0.960835	1.17609	0.759037	-0.960835	1.80142	1.77135	1.4494	0.952131	-0.960835	1.27161	-0.960835	-0.960835	0.00336506	1.00269	0.558548	-0.402724
mir11436_18	UUCCUUCUGAAAGCUUGGCCG			-0.960835	1.7635	0.816245	0.947165	1.44937	1.5317	1.06734	1.57401	-0.960835	-0.960835	0.766893	-0.960835	-0.960835	0.64152	0.932316	0.803073	-0.528903
mir11436_19	AUCCUUCUGAAAGCUUGCCG			-0.960835	-0.960835	-0.960835	1.11357	0.944603	1.80142	1.6554	2.30689	1.64102	-0.960835	1.53079	-0.960835	-0.960835	-0.442234	1.66987	0.731155	-0.337928
mir11436_19	AUCAUUCUGAAAGCUUGGCCG			1.05883	-0.960835	-0.960835	-0.960835	0.605537	-0.960835	1.06734	1.4494	1.52709	-0.960835	-0.960835	-0.960835	-0.960835	-0.455917	0.737707	0.207207	-0.960835
mir11436_2	AAUCCUUCUGAAAGCUUGGCC	Conserved_11436		7.76744	7.77968	7.21349	7.64507	7.35912	8.242	7.05946	7.92584	7.29079	6.93453	7.40652	6.7036	6.53682	7.60142	7.57544	7.58699	6.89537
mir11436_2	AUCCUUCUGAAAGCUUGGC			5.67978	6.40184	5.81716	6.00885	5.7257	6.29236	5.66119	6.37578	5.79947	5.31768	5.54232	5.04451	4.81408	5.97691	5.9709	5.97357	5.17965
mir11436_2	UCUGAAAGCUUGGCCAUG	Conserved_11436		4.15203	4.40355	3.49037	3.59264	3.88989	2.75589	1.97856	3.93499	2.18264	3.65846	4.65655	2.94463	2.73354	3.90965	2.9484	3.37562	3.4983
mir11436_20	AUCCUUCUUAAAGCUUGGCCG			-0.960835	-0.960835	-0.960835	1.11357	1.73793	1.5317	1.2383	1.79494	1.64102	-0.960835	-0.960835	-0.960835	-0.960835	-0.442234	1.58878	0.686106	-0.960835
mir11436_20	AUCCUUCUGAAAGCUUGGCCGA			0.865259	2.2738	-0.960835	1.26275	0.785008	0.999783	-0.960835	1.4494	-0.960835	-0.960835	0.955439	-0.960835	-0.960835	0.860242	0.262505	0.528166	-0.481766
mir11436_20	CUCCUUCUGAAAGCUUGGCCG			-0.960835	-0.960835	-0.960835	-0.960835	0.605537	-0.960835	-0.960835	0.994136	-0.960835	-0.960835	0.766893	-0.960835	-0.960835	-0.960835	-0.256566	-0.569574	-0.528903
mir11436_21	AUCCUUCUGAAAGUUUGGCCG			0.865259	1.7635	1.00736	-0.960835	1.21895	1.5317	-0.960835	0.803667	0.763752	1.135	0.766893	-0.960835	-0.960835	0.668822	0.671447	0.67028	-0.00494452
mir11436_21	AUCCUUCUGAAAGCUAGGCCG			-0.960835	-0.960835	-0.960835	0.947165	-0.960835	-0.960835	-0.960835	1.16237	0.763752	-0.960835	-0.960835	-0.960835	-0.960835	-0.483835	-0.191277	-0.321303	-0.960835
mir11436_21	CUUCUGAAAGCUUGGCCAUG			-0.960835	1.41946	-0.960835	-0.960835	-0.960835	-0.960835	-0.960835	-0.960835	-0.960835	-0.960835	1.941	-0.960835	-0.960835	-0.365761	-0.960835	-0.696358	-0.235376
mir11436_23	AUCCUUCUGAAAGCUUGUCCG			-0.960835	1.13396	-0.960835	-0.960835	0.785008	-0.960835	-0.960835	0.803667	-0.960835	-0.960835	-0.960835	-0.960835	-0.960835	-0.437135	-0.258766	-0.338041	-0.960835
mir11436_23	CUUCUGAAAGCUUGGCCGU			-0.960835	-0.960835	-0.960835	-0.960835	0.944603	-0.960835	-0.960835	1.57401	-0.960835	-0.960835	-0.960835	-0.960835	-0.960835	-0.960835	-0.0727787	-0.46747	-0.960835
mir11436_25	AUCCUUCUGAAGGCUUGGCCG			-0.960835	0.777675	-0.960835	0.947165	0.785008	-0.960835	-0.960835	-0.960835	-0.960835	-0.960835	-0.960835	-0.960835	-0.960835	-0.0492072	-0.611666	-0.361684	-0.960835
mir11436_26	AUCCUUCUAAAAGCUUGGCCG			-0.960835	0.777675	1.32714	0.947165	1.5521	1.5317	1.39113	1.4494	0.952131	-0.960835	1.40701	-0.960835	-0.960835	0.522787	1.37529	0.996401	-0.368873
mir11436_27	AUCCUUCAGAAAGCUUGGCCG			-0.960835	-0.960835	-0.960835	0.759037	0.785008	0.999783	-0.960835	-0.960835	0.952131	-0.960835	-0.960835	-0.960835	-0.960835	-0.530867	0.163051	-0.145357	-0.960835
mir11436_28	CCUUCUGAAAGCUUGGCCGU			-0.960835	-0.960835	-0.960835	0.759037	0.605537	0.999783	-0.960835	-0.960835	0.952131	-0.960835	-0.960835	-0.960835	-0.960835	-0.530867	0.127156	-0.165298	-0.960835
mir11436_3	AUCCUUCUGAAAGCUUGG			3.49039	4.07399	2.75468	3.44433	3.34887	3.52478	3.36011	4.02507	3.28541	2.28926	3.21782	2.19373	1.72393	3.44085	3.50885	3.47863	2.35619
mir11436_3	AUCCUUCUGAAAGCUUGGCCGU			2.76378	3.15672	2.17132	3.13158	2.47319	3.52478	2.15972	3.22998	2.63172	1.95554	2.39647	-0.960835	1.30245	2.80585	2.80388	2.80475	1.17341
mir11436_4	UCCUUCUGAAAGCUUGGCCGU			2.70711	3.30429	3.28422	3.01021	3.37713	3.40846	2.93204	2.93698	3.7841	3.0449	2.68996	2.19373	1.59665	3.07646	3.28774	3.19384	2.38131
mir11436_4	CCUUCUGAAAGCUUGGCC			3.01785	2.80674	1.81011	3.09225	2.41984	4.1498	2.39484	3.4734	3.51196	2.92219	2.88816	-0.960835	-0.960835	2.68174	3.18997	2.96409	0.972168
mir11436_5	UCCUUCUGAAAGCUUGGCC			2.64813	2.85542	1.70367	2.78203	2.79983	3.32535	3.0743	3.70905	3.17625	1.34066	2.32986	-0.960835	0.932482	2.49731	3.21696	2.89712	0.910541
mir11436_5	AUCCUUCUGAAAGCUUGGCAG			2.23237	2.1229	2.32284	2.56933	2.79983	3.19096	1.77135	3.15215	2.18264	1.68061	1.941	1.86302	1.30245	2.31186	2.61939	2.48271	1.69677
mir11436_6	CUUCUGAAAGCUUGGCCG			3.64921	3.89928	2.85756	3.16987	3.19861	3.52478	2.53268	3.62513	3.05816	1.52062	3.10284	1.98188	1.59665	3.39398	3.18787	3.27947	2.0505
mir11436_6	UUCUGAAAGCUUGGCCGU			2.14974	2.34371	-0.960835	2.51086	2.88102	2.55167	2.24242	2.44383	2.18264	2.07556	1.75043	1.25587	-0.960835	1.51087	2.46032	2.03834	1.03026
mir11436_6	UCCUUCUGAAAGCUUGGC			1.64597	1.13396	1.00736	1.11357	1.5521	2.22478	1.5293	1.79494	1.40338	-0.960835	0.955439	-0.960835	-0.960835	1.22521	1.7009	1.48949	-0.481766
mir11436_7	AAUCCUUCUGAAAGCUUGGC			2.8183	2.20032	2.24907	2.56933	1.5521	1.80142	1.77135	2.98266	2.51702	1.95554	1.84886	-0.960835	1.45703	2.45925	2.12491	2.27351	1.07515
mir11436_7	AUUCUUCUGAAAGCUUGGCCG			2.14974	2.34371	1.32714	1.52153	2.18425	1.91946	1.39113	2.15557	2.10535	1.82461	2.10931	1.25587	-0.960835	1.83553	1.95115	1.89976	1.05724
mir11436_7	CUUCUGAAAGCUUGGCCA			1.05883	-0.960835	-0.960835	-0.960835	-0.960835	-0.960835	-0.960835	-0.960835	-0.960835	-0.960835	1.53079	-0.960835	-0.960835	-0.455917	-0.960835	-0.736427	-0.337928
mir11436_8	AUCCUUCUGAAAGCUUGGCUG			2.06209	2.2738	1.46386	1.8392	1.5521	2.47663	1.87867	2.23321	2.51702	1.95554	1.27161	-0.960835	-0.960835	1.90974	2.13153	2.03295	0.326369
mir11436_8	AUCCUUCUGAAAGCUUGGCCA			1.05883	1.28376	1.32714	1.52153	1.44937	1.5317	1.39113	2.30689	-0.960835	-0.960835	0.766893	-0.960835	-0.960835	1.29782	1.14365	1.21217	-0.528903
mir11436_9	UUCUGAAAGCUUGGCCAU			2.58664	3.56065	2.95358	3.31362	3.70158	2.22478	1.2383	3.33936	1.64102	2.47535	3.21782	1.25587	1.72393	3.10362	2.42901	2.72884	2.16824
mir11436_9	AUCUUUCUGAAAGCUUGGCCG			2.06209	2.80674	0.816245	1.63537	1.64801	2.22478	1.2383	2.30689	2.02367	2.07556	1.75043	-0.960835	0.932482	1.83011	1.88833	1.86245	0.949409
mir11437_1	UUUAAUAUCAAUCUCGGCC			1.64597	1.13396	1.00736	-0.960835	1.73793	2.02857	1.06734	1.89389	0.763752	1.52062	1.941	1.86302	2.46859	0.706614	1.4983	1.14644	1.94831
mir11437_1	UUUUAAUAUCAAUCUCGGCC			5.41374	4.81392	5.16712	5.08687	5.41411	4.87485	5.5438	5.03502	5.09353	5.15008	5.78541	5.27149	5.20079	5.12041	5.19226	5.16033	5.35194
mir11437_2	CUUUAAUAUCAAUCUCGGCC			2.38466	1.65768	2.00199	1.8392	2.7138	2.62301	1.6554	1.57401	1.845	2.47535	1.941	1.86302	1.72393	1.97088	2.08224	2.03275	2.00083
mir11437_3	UUUUAAUAUCAAUCUCGGCCU			1.96876	0.96679	1.58874	1.52153	1.21895	1.37522	0.873364	1.6887	1.74661	-0.960835	1.64478	2.19373	2.14378	1.51146	1.38057	1.43874	1.25537
mir11437_4	CUUAAUAUCAAUCUCGGCC			1.05883	-0.960835	1.00736	1.11357	1.64801	0.999783	1.06734	1.16237	-0.960835	1.52062	1.12217	1.25587	1.72393	0.554732	0.783332	0.681732	1.40565
mir11438_1	AUGGUUUAUGCAUUCAAAGUG	ppi-miR11438		1.38206	2.75636	1.46386	1.93125	2.18425	2.22478	1.39113	2.68398	2.39241	2.07556	2.52112	2.46259	2.31531	1.88338	2.17531	2.04556	2.34364
mir11440_1	AGGUGGCUGUAGGGGAGA			3.92242	3.07686	3.39097	2.44993	3.13383	4.37313	4.11988	3.44104	2.97369	2.38531	1.941	2.61749	1.84089	3.21004	3.60831	3.43131	2.19617
mir11440_2	GGUGGCUGUAGGGGAGAA			2.97049	2.2738	2.00199	2.09939	2.18425	3.14323	3.32259	2.15557	1.64102	2.18637	0.766893	1.73348	-0.960835	2.33642	2.48933	2.42137	0.931477
mir11440_3	GAGGUGGCUGUAGGGGAGA			1.96876	1.65768	1.70367	1.74089	1.82257	2.22478	2.39484	0.994136	0.763752	1.135	0.955439	1.59115	-0.960835	1.76775	1.64002	1.69679	0.680189
mir11440_4	GAGGUGGCUGUAGGGGAG			1.38206	0.96679	-0.960835	1.11357	1.44937	1.5317	1.06734	-0.960835	1.52709	-0.960835	0.955439	1.05362	0.932482	0.625397	0.922933	0.790695	0.495175
mir11440_5	GUGGCUGUAGGGGAGAAU			-0.960835	0.96679	1.58874	1.11357	-0.960835	1.19968	-0.960835	1.16237	-0.960835	-0.960835	-0.960835	1.25587	-0.960835	0.677067	-0.104092	0.24309	-0.406657
mir11441_1	AAUGCCCCGUCGUCUUUGGCG			3.70815	4.15401	3.8055	3.64795	4.12471	4.0498	3.98227	3.86354	3.7841	3.10256	3.63136	2.61749	3.05739	3.8289	3.96088	3.90222	3.1022
mir11441_1	AUUGCCGCGUCGUCAUUGGCG			-0.960835	-0.960835	-0.960835	-0.960835	0.944603	-0.960835	1.39113	1.4494	-0.960835	-0.960835	-0.960835	-0.960835	-0.960835	-0.960835	0.372693	-0.219986	-0.960835
mir11441_1	AUUGCCGCGUCGUCUUUGGCG			0.865259	-0.960835	-0.960835	-0.960835	0.944603	0.999783	-0.960835	-0.960835	-0.960835	-0.960835	-0.960835	-0.960835	-0.960835	-0.504311	-0.187624	-0.328374	-0.960835
mir11441_1	CAAUGCCCCGUCGUCUUUGGC			3.27338	2.99232	3.52204	3.13158	3.43205	3.44828	3.11876	3.15215	3.17625	2.92219	3.1805	2.94463	3.70785	3.22983	3.2655	3.24965	3.18879
mir11441_10	AAUGGCCCGUCGUCUUUGGCG			0.865259	1.95437	1.00736	0.947165	2.41984	1.67286	1.06734	0.803667	-0.960835	-0.960835	-0.960835	1.25587	-0.960835	1.19354	1.00057	1.08634	-0.406657
mir11441_10	AUUGCCUCGUCGUCUCUGGGG			-0.960835	-0.960835	0.816245	-0.960835	0.605537	1.91946	-0.960835	-0.960835	-0.960835	-0.960835	0.955439	-0.960835	-0.960835	-0.516565	-0.0715004	-0.269307	-0.481766
mir11441_11	CGUUGCCGCGUCGACUUUGGC			-0.960835	0.777675	1.00736	-0.960835	1.44937	0.999783	1.06734	-0.960835	0.952131	-0.960835	-0.960835	-0.960835	-0.960835	-0.0341587	0.701558	0.374573	-0.960835
mir11441_2	AAUGGCGCGUCGUCUUUGGCG			1.52004	-0.960835	0.816245	-0.960835	2.36445	-0.960835	-0.960835	1.4494	0.763752	-0.960835	-0.960835	-0.960835	-0.960835	0.103654	0.531188	0.341173	-0.960835
mir11441_2	AAUGUCCCGUCGUCUUUGGCG			2.97049	1.54348	1.81011	-0.960835	-0.960835	-0.960835	1.77135	-0.960835	1.40338	1.34066	1.12217	1.05362	-0.960835	1.34081	0.0584461	0.628387	0.638902
mir11441_2	AUUGCCUCGUCGUCUCUGGCG			-0.960835	-0.960835	2.39303	-0.960835	1.5521	-0.960835	-0.960835	0.994136	-0.960835	1.95554	-0.960835	-0.960835	-0.960835	-0.12237	-0.0672528	-0.0917492	-0.231741
mir11441_3	AUUCCCGUGUCGUCUGUGGCG			2.70711	2.47413	2.45995	0.759037	2.75746	2.39747	1.5293	2.30689	1.845	1.82461	2.10931	2.09169	1.84089	2.10006	2.16722	2.13737	1.96663
mir11441_3	GUUGCCUCGUCGUCUUUGGCG			1.22948	-0.960835	-0.960835	0.947165	-0.960835	1.5317	-0.960835	-0.960835	-0.960835	-0.960835	0.955439	1.05362	1.12929	0.0637448	-0.462328	-0.228518	0.544378
mir11441_3	UGCCGCGUCGUCUUUGGCGUG			-0.960835	-0.960835	1.00736	-0.960835	1.5521	1.37522	1.06734	2.30689	-0.960835	1.135	1.27161	-0.960835	1.30245	-0.468786	1.06814	0.385063	0.687056
mir11441_4	AAUUCCCGCGCCGUCUUUGGC			2.45518	2.1229	2.75468	3.5055	3.16658	2.13001	2.15972	1.98649	2.83692	2.28926	2.57962	2.19373	2.39398	2.70957	2.45594	2.56866	2.36415
mir11441_4	AUUGCCGCGUCGGAUUUGGCG			-0.960835	-0.960835	1.00736	1.52153	1.44937	0.999783	-0.960835	-0.960835	-0.960835	-0.960835	-0.960835	-0.960835	-0.960835	0.151806	-0.0866702	0.0193192	-0.960835
mir11441_5	CAUUGCCGCGUCGUCAUUGGC			-0.960835	-0.960835	0.816245	-0.960835	0.944603	1.19968	-0.960835	-0.960835	-0.960835	-0.960835	-0.960835	-0.960835	-0.960835	-0.516565	-0.147644	-0.311609	-0.960835
mir11441_6	UGCCCCGUCGUCUUUGGCGUU	ppi-miR11441b		1.05883	-0.960835	0.816245	0.759037	0.785008	-0.960835	0.873364	1.4494	0.952131	-0.960835	1.75043	-0.960835	-0.960835	0.41832	0.619815	0.530262	-0.283019
mir11441_7	AUAUCCCCGUCGUCUUUGGCG			-0.960835	-0.960835	-0.960835	-0.960835	1.21895	-0.960835	-0.960835	-0.960835	1.64102	-0.960835	-0.960835	-0.960835	-0.960835	-0.960835	-0.00450597	-0.429541	-0.960835
mir11441_7	AUGCCCCGUCGUCUUUGGCGU			0.865259	0.96679	1.32714	1.8392	1.21895	1.5317	1.5293	1.6887	-0.960835	1.52062	0.955439	1.05362	1.30245	1.2496	1.00156	1.1118	1.20803
mir11441_7	AUUGCCCUGUCGUCUUUGGGG			-0.960835	1.28376	-0.960835	-0.960835	0.785008	-0.960835	-0.960835	-0.960835	0.952131	-0.960835	-0.960835	-0.960835	-0.960835	-0.399686	-0.229073	-0.304901	-0.960835
mir11441_9	AUAUCCGCGUCGGCUUUGGCG			0.865259	1.65768	1.81011	2.09939	2.11881	1.91946	1.2383	2.15557	0.763752	1.68061	1.27161	2.46259	1.84089	1.60811	1.63918	1.62537	1.81392
mir11441_9	GUCUCCGCGUCGUCUUUGGCG			-0.960835	0.777675	-0.960835	-0.960835	1.08829	-0.960835	-0.960835	-0.960835	1.74661	-0.960835	-0.960835	-0.960835	1.84089	-0.526207	-0.00952051	-0.239159	-0.260403
mir11452_1	GGGAGCGAUCGAUCAAGUGUU			-0.960835	-0.960835	1.70367	-0.960835	-0.960835	0.999783	0.873364	1.31301	1.11873	-0.960835	-0.960835	-0.960835	-0.960835	-0.294708	0.668811	0.24058	-0.960835
mir11452_1	UGGGAGCGAUCGAUGAGGUGUU	ppi-miR11452*		4.35007	5.13304	4.5211	4.36106	4.69543	4.49222	5.07603	4.33786	4.19187	4.62881	5.29416	4.75847	4.7997	4.59132	4.55868	4.57319	4.87028
mir11452_2	GAGCGAUCGAUGAGGUGUU	Conserved_11452		-0.960835	1.41946	1.00736	-0.960835	-0.960835	-0.960835	-0.960835	-0.960835	-0.960835	-0.960835	0.955439	-0.960835	-0.960835	0.126287	-0.960835	-0.477669	-0.481766
mir11452_2	UUGGAGCGAUCGAUGAGGUGUU			0.865259	-0.960835	-0.960835	0.759037	1.08829	-0.960835	0.873364	-0.960835	-0.960835	-0.960835	-0.960835	-0.960835	-0.960835	-0.0743433	-0.18417	-0.135358	-0.960835
mir11452_3	UGGGAGCGAUCGAUGAGGUGU	Conserved_11452		-0.960835	-0.960835	0.816245	0.947165	-0.960835	-0.960835	-0.960835	-0.960835	-0.960835	-0.960835	-0.960835	-0.960835	0.932482	-0.0395648	-0.960835	-0.551381	-0.487505
mir11454_1	CAGAGCUUUCACGAAUUGGG	Conserved_11454		-0.960835	2.0411	3.04361	1.11357	-0.960835	1.37522	1.2383	1.16237	-0.960835	2.64016	2.32986	1.98188	0.932482	1.30936	0.370843	0.787961	1.9711
mir11454_1_star	UCAGAGCUUUCACGAAUUGGG	ppi-miR11454		3.9471	6.87594	7.43967	4.50281	4.03886	6.03558	4.48513	5.76073	5.28971	7.5254	7.01431	5.74471	5.81521	5.69138	5.122	5.37506	6.52491
mir11454_2	UCAGAGCUUUCACGAAUUGG	Conserved_11454		-0.960835	2.1229	3.2468	1.63537	1.64801	2.55167	-0.960835	2.44383	1.64102	3.49586	3.02076	3.16163	2.04971	1.51106	1.46474	1.48533	2.93199
mir11454_3	UCAGAGCUUUCACGAAUU			-0.960835	1.7635	1.46386	-0.960835	-0.960835	-0.960835	-0.960835	0.803667	0.763752	2.07556	1.53079	-0.960835	-0.960835	0.326424	-0.263017	-0.00104298	0.421171
mir11454_4	UCAGAGCUUUCACGAAUUG	Conserved_11454		-0.960835	1.28376	2.75468	1.26275	-0.960835	1.5317	-0.960835	-0.960835	0.763752	2.28926	2.26002	1.73348	-0.960835	1.08509	-0.11741	0.417034	1.33048
mir11458_3	CCGGACAGUAUGAAGAGC	Conserved_11458		0.865259	-0.960835	-0.960835	-0.960835	1.82257	0.999783	1.6554	2.23321	0.952131	-0.960835	-0.960835	-0.960835	-0.960835	-0.504311	1.53262	0.627317	-0.960835
mir11458_3	CCGGACAGUAUGAAGAGCAGA			1.05883	-0.960835	1.17609	-0.960835	1.64801	-0.960835	3.28406	0.803667	-0.960835	-0.960835	-0.960835	-0.960835	-0.960835	0.0783146	0.762813	0.458592	-0.960835
mir11458_4	CCGGACAGUAUGAAUAGCAGC			-0.960835	-0.960835	-0.960835	-0.960835	1.08829	-0.960835	-0.960835	2.0735	-0.960835	-0.960835	-0.960835	-0.960835	-0.960835	-0.960835	0.0558578	-0.396006	-0.960835
mir11459_1	CCCGGGGGGAACGCAUAUCUG	ppi-miR11459		5.6724	4.61623	4.95149	5.43226	5.61733	6.28688	5.31452	6.1239	5.78095	-0.960835	2.02761	1.05362	5.3164	5.1681	5.82472	5.53288	1.8592
mir11459_2	CCCGGGGGGAACGCAUAUCU	Conserved_11459		-0.960835	-0.960835	-0.960835	-0.960835	1.08829	-0.960835	0.873364	0.994136	-0.960835	-0.960835	-0.960835	-0.960835	-0.960835	-0.960835	0.206824	-0.312135	-0.960835
mir11466_1	UCUACAAGGCAUUUGUUCUCU	ppi-miR11466f		3.70815	4.21123	4.06398	4.24031	4.34102	4.2205	3.53436	4.45593	4.24689	4.02932	3.78843	3.76917	4.24223	4.05592	4.15974	4.1136	3.95729
mir11466_1	UCUACCUCCACAAGACACUUG			6.79992	6.66341	6.93047	6.81051	6.69081	6.71186	6.70578	6.1838	6.78971	6.09769	6.50823	6.07395	6.96497	6.80108	6.61639	6.69847	6.41121
mir11466_1	UCUACCUCCACAAGACACUUGU			5.87246	6.38536	6.29608	6.36297	6.19129	6.24227	5.76974	5.55688	5.73678	5.35374	5.81615	5.46757	5.95151	6.22922	5.89939	6.04598	5.64724
mir11466_1	UCUACUUCCACAAGACACUUGC			5.75857	6.0615	5.98562	6.08096	5.57526	5.948	5.74867	4.73484	5.01117	4.97592	5.35404	4.85507	5.35625	5.97166	5.40359	5.65607	5.13532
mir11466_10	UCCACUUCUACAAGAGACUUG			1.05883	2.0411	1.00736	1.26275	1.44937	1.80142	-0.960835	-0.960835	-0.960835	-0.960835	1.75043	2.61749	1.72393	1.34251	0.0736578	0.637592	1.28275
mir11466_10	UCCAGAAGACACUUGCUCUC	Novel_719		-0.960835	-0.960835	0.816245	0.759037	-0.960835	-0.960835	-0.960835	-0.960835	1.26807	-0.960835	1.12217	-0.960835	-0.960835	-0.0865969	-0.515055	-0.324629	-0.440084
mir11466_11	UCUACCAGGCAUUUGCUCUC			-0.960835	0.777675	1.00736	-0.960835	1.21895	1.5317	-0.960835	0.803667	-0.960835	-0.960835	-0.960835	1.25587	0.932482	-0.0341587	0.32653	0.166224	0.0666717
mir11466_11	UCUACUUCCACAAGACACUU			-0.960835	-0.960835	1.00736	-0.960835	-0.960835	0.999783	-0.960835	-0.960835	-0.960835	-0.960835	1.53079	1.05362	-0.960835	-0.468786	-0.568711	-0.5243	0.165684
mir11466_12	UCCACUUCCAACAGACACUU			-0.960835	1.13396	-0.960835	0.947165	-0.960835	-0.960835	-0.960835	0.803667	-0.960835	-0.960835	1.75043	1.05362	-0.960835	0.0398649	-0.607934	-0.320024	0.220593
mir11466_13	UCAACCUCUACAAGGCAUUUG			-0.960835	-0.960835	-0.960835	-0.960835	0.605537	1.19968	1.2383	-0.960835	1.11873	-0.960835	1.53079	-0.960835	0.932482	-0.960835	0.640282	-0.0713256	0.135401
mir11466_13	UCGACAAGGCAUCUGUUCUGU			-0.960835	0.777675	-0.960835	1.39793	1.08829	-0.960835	1.77135	1.16237	0.763752	1.135	0.766893	-0.960835	-0.960835	0.0634852	0.764985	0.453207	-0.00494452
mir11466_14	UCUACUUCCACAAGACACCUG			-0.960835	0.777675	-0.960835	0.759037	-0.960835	1.91946	-0.960835	-0.960835	1.74661	-0.960835	1.84886	-0.960835	-0.960835	-0.0962393	0.156715	0.0442907	-0.258412
mir11466_2	UCCACUUCCACAAGGCAUUUG	Conserved_11466		3.10815	3.03521	2.58516	2.83065	1.82257	2.87756	-0.960835	1.4494	2.39241	4.29964	3.48599	2.37842	3.32169	2.88979	1.51622	2.1267	3.37143
mir11466_2	UCUACAAGGCAUUUGUUCUC	Conserved_11466		1.86898	2.2738	1.46386	1.26275	2.24685	2.02857	1.77135	2.23321	1.26807	1.82461	2.26002	1.98188	1.59665	1.71735	1.90961	1.82416	1.91579
mir11466_2	UCUACCAGGCAUUUGCUCUCU			4.35007	4.77649	3.88071	4.51773	4.26743	4.49222	3.43236	4.08912	4.26478	3.6964	3.71203	3.80185	4.49515	4.38125	4.10918	4.2301	3.92636
mir11466_2_star	UCUACAAGGCAUUUGUUCUCUU			5.89799	6.15197	5.85495	5.74284	6.13861	6.08694	5.97717	6.32791	6.10266	6.05452	5.94413	5.83433	6.24475	5.91194	6.12666	6.03123	6.01943
mir11466_3	CUCUACCUCCACAAGACACUU			3.87176	4.01093	4.24566	3.80217	3.22994	4.1498	3.9082	3.83891	3.85665	3.90522	3.71203	3.63049	3.67672	3.98263	3.7967	3.87934	3.73111
mir11466_3	UCCACUUCCAACAGACACUUG			2.87083	3.89928	4.24566	3.38045	2.99483	3.19096	3.83013	3.30382	2.97369	3.0449	3.86099	3.00202	3.23886	3.59906	3.25868	3.40996	3.28669
mir11466_3	UCUACCUCCACAAGACACUU			2.31053	2.47413	1.81011	1.8392	1.5521	1.5317	1.5293	2.15557	1.845	1.34066	1.64478	1.05362	1.72393	2.10849	1.72273	1.89418	1.44075
mir11466_4	UCCACAAGAGAUUUCUUCUGU			2.14974	-0.960835	-0.960835	-0.960835	-0.960835	-0.960835	-0.960835	-0.960835	1.26807	-0.960835	-0.960835	-0.960835	0.932482	-0.183191	-0.515055	-0.36756	-0.487505
mir11466_4	UCGACCUCUACAAGAUACUUG			-0.960835	2.0411	1.32714	-0.960835	-0.960835	-0.960835	-0.960835	0.803667	-0.960835	-0.960835	-0.960835	-0.960835	-0.960835	0.361642	-0.607934	-0.177012	-0.960835
mir11466_4	UCUACCUCCACAAGACACU			1.52004	2.41039	2.45995	1.8392	1.90253	2.13001	1.87867	1.79494	1.52709	1.68061	1.64478	1.59115	1.94908	2.0574	1.84665	1.94031	1.71641
mir11466_4	UUCCACAAGGCAUUUGUUCUC	Conserved_11466		2.38466	1.41946	1.58874	3.75257	2.75746	2.02857	-0.960835	3.65365	1.26807	1.52062	1.941	-0.960835	3.85417	2.28636	1.74938	1.98804	1.58874
mir11466_5	CUCUACCUCCACAAGACACU			1.76178	1.65768	2.24907	1.93125	2.36445	1.37522	1.77135	-0.960835	0.952131	2.28926	1.53079	-0.960835	0.932482	1.89994	1.10046	1.45579	0.947925
mir11466_5	UCUACAAGGCAUCUGUUCUCU			-0.960835	0.777675	-0.960835	1.63537	0.944603	1.5317	0.873364	1.16237	1.26807	-0.960835	0.955439	-0.960835	2.04971	0.122845	1.15602	0.696831	0.27087
mir11466_5	UUUACCUCUACGAGACACCUG			1.76178	1.13396	2.17132	1.11357	2.18425	2.39747	1.5293	1.79494	2.68582	-0.960835	2.68996	1.05362	2.84976	1.54516	2.11836	1.8636	1.40813
mir11466_6	CUACAAGGCAUUUGUUCUCUU			-0.960835	-0.960835	-0.960835	-0.960835	0.605537	0.999783	-0.960835	1.4494	0.763752	-0.960835	-0.960835	-0.960835	0.932482	-0.960835	0.571528	-0.109522	-0.487505
mir11466_6	CUCUACCUCCACAAGACACUUG			-0.960835	1.86209	1.90924	1.39793	0.605537	1.19968	1.39113	1.16237	0.763752	1.34066	-0.960835	-0.960835	1.12929	1.05211	1.02449	1.03677	0.13707
mir11466_6	UCAAGAAGGCAUCUGUUCUCU			-0.960835	2.1229	2.08914	1.74089	1.90253	1.67286	2.24242	2.30689	1.26807	1.135	1.40701	-0.960835	-0.960835	1.24802	1.87855	1.59832	0.155085
mir11466_6	UCCACUUCCACCAAACACUUG			1.64597	2.59372	1.70367	2.31975	2.24685	1.80142	2.7742	2.15557	2.18264	1.68061	2.18663	2.09169	2.23209	2.06578	2.23214	2.1582	2.04776
mir11466_6	UCUACCUCCACAAGACAC			1.05883	0.777675	-0.960835	-0.960835	-0.960835	-0.960835	1.06734	-0.960835	-0.960835	-0.960835	-0.960835	-0.960835	-0.960835	-0.0212899	-0.5552	-0.317907	-0.960835
mir11466_6	UCUACUUCCACAAGACACUUG			1.52004	1.86209	2.00199	2.3863	1.73793	2.39747	1.97856	0.803667	0.952131	1.52062	1.941	1.98188	1.72393	1.94261	1.57395	1.7378	1.79186
mir11466_7	CUUCCACAAGGCAUUUGUUCUC			1.38206	2.90251	-0.960835	2.3863	2.36445	1.37522	-0.960835	2.44383	-0.960835	-0.960835	1.941	1.25587	1.94908	1.42751	0.852367	1.10799	1.04628
mir11466_7	UCUACCUCCACAAGACACCUG			1.05883	-0.960835	1.90924	-0.960835	1.33876	1.5317	1.06734	-0.960835	1.52709	1.135	2.46014	-0.960835	1.12929	0.261601	0.90081	0.616717	0.940899
mir11466_8	UCUACUUCCACAAGACACU			1.05883	-0.960835	1.32714	0.947165	-0.960835	1.37522	-0.960835	-0.960835	-0.960835	-0.960835	1.12217	-0.960835	-0.960835	0.593077	-0.493624	-0.0106457	-0.440084
mir11466_8	UUUACCUCUACAAGACAUCUG			1.38206	-0.960835	2.08914	1.8392	1.21895	-0.960835	1.6554	1.98649	1.11873	2.28926	2.39647	-0.960835	1.12929	1.08739	1.00375	1.04092	1.21355
mir11466_9	UCCACUUCCAACAGACACU			-0.960835	1.28376	-0.960835	1.11357	0.605537	1.5317	0.873364	-0.960835	-0.960835	-0.960835	0.766893	-0.960835	1.30245	0.118915	0.217786	0.173844	0.0369187
mir11466_9	UCGAUCUCCAGAAGACACUUG	Novel_719		1.22948	1.7635	1.17609	0.947165	1.21895	1.19968	0.873364	0.803667	0.763752	1.52062	1.941	-0.960835	-0.960835	1.27906	0.971883	1.10841	0.384989
mir11466_9	UCUACAAGGCAUUUGUUCUCUUU			-0.960835	1.41946	-0.960835	0.947165	1.82257	1.19968	-0.960835	1.57401	1.64102	1.135	-0.960835	1.86302	1.30245	0.111239	1.05529	0.635712	0.834909
mir11478_1	GGAAGCCCAGGUCUGUAGAUU	ppi-miR11411a		3.01785	2.2738	2.17132	1.74089	1.90253	2.13001	2.07198	2.84103	3.88004	3.57945	2.32986	3.43599	4.7705	2.30096	2.56512	2.44772	3.52895
mir11478_1	GGGAAGCCCAGGUCUGUAGAU	Conserved_11411		-0.960835	1.65768	0.816245	1.26275	-0.960835	0.999783	-0.960835	-0.960835	1.26807	-0.960835	-0.960835	-0.960835	-0.960835	0.69396	-0.122931	0.240132	-0.960835
mir11482_1	UAACCAGUCCUUCUGCAAUCCA	ppi-miR11482*		8.37135	8.01884	8.58724	8.18799	8.0649	8.5722	8.4374	8.85692	8.01885	7.50149	7.69982	7.18761	8.04967	8.29135	8.39005	8.34619	7.60965
mir11482_1	UAACCAGUCCUUCUGCAAUCCAUU			2.76378	2.53516	2.80704	3.05181	2.30685	1.91946	2.7175	2.50772	2.68582	-0.960835	2.02761	1.43323	2.60714	2.78945	2.42747	2.58835	1.27679
mir11482_1	UAACCAGUCCUUCUGCAAUCCAUUU			-0.960835	-0.960835	-0.960835	-0.960835	0.605537	-0.960835	0.873364	0.994136	-0.960835	-0.960835	-0.960835	-0.960835	-0.960835	-0.960835	0.110274	-0.365775	-0.960835
mir11482_1	UAACCAGUCCUUCUGCAAUCU			4.27408	3.77825	4.45701	4.42579	4.42463	4.30968	4.26542	4.40651	3.90307	3.76942	3.68564	3.47705	4.85637	4.23378	4.26186	4.24938	3.94712
mir11482_1	UAACCAGUCCUUCUGCAAUUUU			-0.960835	-0.960835	-0.960835	0.947165	1.08829	0.999783	1.06734	0.803667	1.11873	-0.960835	-0.960835	-0.960835	0.932482	-0.483835	1.01556	0.349163	-0.487505
mir11482_2	UAACCAGUCCUUCUGCAAUCC	Conserved_11482		7.6928	7.40564	7.89302	7.78579	7.42997	7.96666	7.71314	7.93167	7.59817	6.79286	7.35302	6.81587	7.73337	7.69431	7.72792	7.71299	7.17378
mir11482_2	UAACCAGUCCUUCUGCAAUCCU			3.99522	3.56065	4.37268	4.50281	3.60929	3.91418	4.05271	3.98073	4.05468	3.49586	3.71203	3.259	4.49515	4.10784	3.92232	4.00477	3.74051
mir11482_2	UAACCAGUCCUUCUGCAAUUU			2.31053	2.1229	1.58874	2.44993	1.21895	2.69098	1.87867	1.31301	2.18264	-0.960835	1.75043	1.73348	2.04971	2.11803	1.85685	1.97293	1.1432
mir11482_2|946_20	CAGACCUUCUGCGAUCCU			0.865259	0.777675	-0.960835	-0.960835	-0.960835	-0.960835	1.06734	-0.960835	-0.960835	-0.960835	-0.960835	-0.960835	-0.960835	-0.0696838	-0.5552	-0.339415	-0.960835
mir11482_3	UAACCAGUCCUUCUGCAAUC	Conserved_11482		4.70867	4.54382	5.07406	4.883	4.77193	5.20048	4.8573	4.91056	4.74425	4.39502	4.70991	4.19536	5.05102	4.80239	4.8969	4.8549	4.58783
mir11482_3	UAACCAGUCCUUCUGCAAUU			2.87083	2.0411	2.64391	2.56933	1.64801	1.80142	2.82876	2.84103	2.02367	1.68061	2.26002	2.09169	2.31531	2.53129	2.22858	2.36312	2.08691
mir11482_3|946_19	CAGACCUUCUGCGAUCCA			2.06209	1.7635	-0.960835	0.759037	1.5521	-0.960835	1.2383	1.89389	1.74661	1.52062	2.02761	1.05362	1.12929	0.905948	1.09401	1.01043	1.43279
mir11482_4	UAACCAGUCCUUCUGCAAU	Conserved_11482		2.38466	2.2738	2.70036	1.74089	2.36445	2.81801	2.7742	3.11161	2.10535	1.95554	2.57962	1.05362	2.46859	2.27493	2.63472	2.47481	2.01434
mir11482_4	UAACCAGUCCUUCUGCAAUCUC			-0.960835	1.13396	1.70367	1.26275	0.785008	1.37522	-0.960835	-0.960835	-0.960835	-0.960835	-0.960835	-0.960835	1.72393	0.784886	-0.144455	0.268586	-0.289643
mir11482_4	UAACCAGUCCUUCUGCAAUCUU			-0.960835	-0.960835	1.00736	0.947165	0.785008	-0.960835	1.6554	-0.960835	-0.960835	1.135	0.955439	-0.960835	1.72393	0.00821383	-0.0884196	-0.0454714	0.713384
mir11482_4	UAACCAGUCCUUCUGCAAUUC			2.14974	1.41946	2.24907	2.6796	2.30685	2.39747	1.87867	1.31301	1.845	1.95554	2.46014	2.19373	2.39398	2.12447	1.9482	2.02654	2.25085
mir11482_5	AACCAGUCCUUCUGCAAUCC	Conserved_11482		2.23237	1.86209	2.17132	2.24997	1.73793	2.93476	1.97856	1.4494	2.18264	-0.960835	1.53079	-0.960835	2.04971	2.12894	2.05666	2.08878	0.414708
mir11482_5	UAACCAGUCCUUCUGCAAUCCAU			1.86898	1.86209	2.00199	1.39793	1.97828	-0.960835	2.07198	2.0735	1.64102	-0.960835	1.27161	1.73348	1.72393	1.78275	1.36079	1.54833	0.942047
mir11482_6	CCAGUCCUUCUGCAAUCC			2.06209	-0.960835	-0.960835	-0.960835	-0.960835	0.999783	-0.960835	0.803667	-0.960835	-0.960835	1.40701	-0.960835	-0.960835	-0.205104	-0.215811	-0.211052	-0.368873
mir11482_6	UAACCAGUCCUUCUGCAAUCCG			-0.960835	-0.960835	1.17609	-0.960835	-0.960835	-0.960835	-0.960835	0.994136	-0.960835	-0.960835	-0.960835	-0.960835	0.932482	-0.426603	-0.569841	-0.506179	-0.487505
mir11482_6|946_10	CCAGUCCUUCUGCUAUCC			1.52004	0.777675	-0.960835	0.947165	1.08829	1.80142	0.873364	0.803667	-0.960835	-0.960835	1.53079	-0.960835	1.45703	0.571012	0.721182	0.65444	0.266539
mir11482_6|946_13	CCAGUCCUUCUGCUAUCCA			-0.960835	1.13396	-0.960835	0.947165	-0.960835	-0.960835	1.06734	-0.960835	-0.960835	-0.960835	-0.960835	-0.960835	-0.960835	0.0398649	-0.5552	-0.290727	-0.960835
mir11482_7	AACCAGUCCUUCUGCAAUCCA	Conserved_11482		1.96876	1.65768	2.24907	1.93125	1.90253	2.47663	1.97856	2.5689	1.26807	-0.960835	1.941	1.43323	1.72393	1.95169	2.03894	2.00016	1.03433
mir11482_7	UAACCAGUCCUUCUGCAA	Conserved_11482		-0.960835	0.96679	-0.960835	1.11357	0.785008	1.91946	-0.960835	2.0735	0.763752	-0.960835	-0.960835	-0.960835	1.30245	0.0396721	0.916179	0.52662	-0.395013
mir11487_1	AGGCGAUCAACAUGACAGU	Conserved_11487		4.40454	4.43592	2.52391	1.93125	1.64801	3.94234	1.6554	2.15557	1.52709	-0.960835	-0.960835	2.28903	2.53953	3.32391	2.18568	2.69156	0.726721
mir11487_1	UGAAAAGGCGAUCAACAUGAC			5.9293	1.41946	5.47282	5.44793	6.00915	-0.960835	5.1846	5.65889	5.50815	6.42594	5.25879	6.23818	-0.960835	4.56738	4.27999	4.40772	4.24052
mir11487_1	UGAAAAGGCGAUCAACAUGACU			1.05883	-0.960835	1.32714	-0.960835	1.5521	-0.960835	-0.960835	1.16237	1.40338	-0.960835	0.766893	1.25587	-0.960835	0.116077	0.439237	0.29561	0.0252745
mir11487_1_star	UGAGAAGGCGAUCAACAUGAC	ppi-miR11487		13.0469	13.3859	12.7496	12.1155	12.6221	12.1974	12.2891	11.9431	12.7087	12.7747	11.8561	13.5897	12.7321	12.8245	12.3521	12.562	12.7382
mir11487_10	UGAGAAGGCGAUCUACAUGAC			2.70711	3.26879	2.45995	1.26275	2.11881	1.67286	2.4654	2.50772	2.39241	2.64016	1.84886	3.55581	2.73354	2.42465	2.23144	2.31731	2.69459
mir11487_11	GGAGAAGGCGAUCAACAUGAC			2.58664	2.99232	1.81011	1.74089	2.75746	2.39747	1.2383	2.15557	2.63172	2.47535	1.941	3.43599	2.60714	2.28249	2.2361	2.25672	2.61487
mir11487_12	UUAGAAGGCGAUCAACAUGAC			2.14974	2.65	2.32284	1.63537	2.52463	2.3137	2.7742	2.84103	3.48169	2.28926	1.27161	2.82253	2.84976	2.18949	2.78705	2.52147	2.30829
mir11487_13	UGGGAAGGCGAUCAACAUGAC			2.14974	1.65768	1.70367	-0.960835	-0.960835	-0.960835	-0.960835	1.16237	0.952131	-0.960835	-0.960835	2.09169	-0.960835	1.13756	-0.153601	0.42025	-0.197703
mir11487_14	CGAGAAGGCGAUCAACAUGAC			2.06209	2.2738	1.81011	1.11357	1.73793	1.91946	1.39113	1.57401	0.952131	1.82461	0.766893	2.61749	1.59665	1.81489	1.51493	1.64825	1.70141
mir11487_15	UGAGAAGGCGAUCCACAUGAC			2.06209	2.41039	1.32714	1.11357	0.785008	1.37522	1.2383	-0.960835	1.26807	1.34066	0.766893	2.37842	1.94908	1.7283	0.741151	1.17988	1.60876
mir11487_16	UGAGAAGGCGAUCAACAUGCC			2.06209	2.47413	2.32284	1.52153	2.11881	2.02857	1.06734	1.31301	2.10535	2.56011	1.53079	2.75737	2.31531	2.09515	1.72662	1.89041	2.29089
mir11487_17	UGAGAAGGCUAUCAACAUGAC			1.96876	2.20032	0.816245	0.947165	1.08829	1.5317	1.87867	2.23321	1.845	1.82461	-0.960835	2.68913	1.59665	1.48312	1.71537	1.61215	1.28739
mir11487_18	UGAUAAGGCGAUCAACAUGAC			1.86898	0.777675	1.17609	-0.960835	0.785008	0.999783	0.873364	-0.960835	1.26807	-0.960835	1.40701	1.43323	1.12929	0.715478	0.593077	0.647478	0.752176
mir11487_19	UGAGAAGGCGAUCAAUAUGAC			1.86898	3.11734	2.75468	0.947165	2.11881	1.5317	2.65849	2.23321	2.45606	3.26286	2.10931	3.05721	2.39398	2.17204	2.19965	2.18738	2.70584
mir11487_2	GAAGGCGAUCAACAUGACAGU	Conserved_11487		2.38466	3.15672	-0.960835	-0.960835	0.605537	1.5317	-0.960835	0.994136	-0.960835	-0.960835	-0.960835	-0.960835	-0.960835	0.904929	0.241941	0.536602	-0.960835
mir11487_2	GAGAAGGCGAUCAACAUGAC	Conserved_11487		6.96609	7.01635	5.85495	5.65107	5.69235	5.73912	5.31452	5.03502	6.12242	5.81686	5.09797	6.57715	5.88497	6.37212	5.58069	5.93243	5.84424
mir11487_2	UGAGAAUGCGAUCAACAUGAC			4.63464	5.15265	4.33752	3.38045	4.22141	3.63242	4.16298	4.08912	3.83287	4.84692	3.48599	4.1453	4.19906	4.37631	3.98776	4.16045	4.16932
mir11487_20	UGAGAAGGUGAUCAACAUGAC			1.76178	1.65768	0.816245	1.74089	1.44937	1.37522	1.39113	1.79494	1.26807	2.47535	1.40701	2.94463	1.84089	1.49415	1.45574	1.47281	2.16697
mir11487_21	UGAGAAGCCGAUCAACAUGAC			1.76178	2.41039	-0.960835	1.39793	1.33876	1.5317	-0.960835	0.994136	1.11873	1.68061	-0.960835	2.19373	1.59665	1.15232	0.804497	0.959084	1.12754
mir11487_22	UGAGAAGGCGAUCAACAUGACA	Conserved_11487		1.76178	2.53516	1.17609	1.63537	1.64801	1.19968	-0.960835	1.16237	-0.960835	1.135	0.955439	2.19373	1.30245	1.7771	0.417677	1.02187	1.39665
mir11487_22	UGAGAAGGCGUUCAACAUGAC			-0.960835	1.86209	1.58874	-0.960835	0.605537	-0.960835	1.5293	0.994136	0.952131	-0.960835	-0.960835	1.98188	1.59665	0.382291	0.624055	0.516604	0.414215
mir11487_23	UGAGUAGGCGAUCAACAUGAC			1.64597	-0.960835	1.00736	-0.960835	-0.960835	-0.960835	-0.960835	0.994136	1.74661	-0.960835	0.766893	1.59115	-0.960835	0.182914	-0.028351	0.0655446	0.109095
mir11487_24	UGAGAAGGCGAUCAACUUGAC			-0.960835	1.7635	-0.960835	-0.960835	-0.960835	1.37522	-0.960835	-0.960835	-0.960835	-0.960835	-0.960835	1.43323	-0.960835	-0.27975	-0.493624	-0.398569	-0.362318
mir11487_24	UGAGAAGGCGAUCAUCAUGAC			1.64597	2.0411	0.816245	1.11357	1.08829	1.37522	1.6554	-0.960835	1.40338	1.34066	0.766893	2.28903	1.12929	1.40422	0.912291	1.13093	1.38147
mir11487_25	UGAGAUGGCGAUCAACAUGAC			1.52004	1.7635	0.816245	-0.960835	0.944603	1.37522	-0.960835	-0.960835	1.74661	-0.960835	-0.960835	1.98188	1.45703	0.784739	0.428953	0.58708	0.379312
mir11487_26	UAAGAAGGCGAUCAACAUGAC			1.22948	2.2738	1.46386	1.11357	1.21895	1.67286	1.5293	0.803667	1.845	1.82461	0.766893	2.61749	1.84089	1.52018	1.41396	1.46117	1.76247
mir11487_27	UGAGAAGGCGAACAACAUGAC			1.22948	1.28376	0.816245	0.947165	0.944603	-0.960835	0.873364	-0.960835	0.952131	1.68061	-0.960835	1.43323	0.932482	1.06916	0.169686	0.569454	0.771373
mir11487_28	UGAGAAGGCAAUCAACAUGAC			1.22948	1.41946	-0.960835	1.26275	1.21895	0.999783	0.873364	1.16237	1.52709	1.52062	0.766893	2.09169	2.04971	0.737713	1.15631	0.970268	1.60723
mir11487_28	UGAGAAGGCGACCAACAUGAC			-0.960835	-0.960835	0.816245	-0.960835	0.944603	-0.960835	-0.960835	-0.960835	-0.960835	-0.960835	-0.960835	1.25587	-0.960835	-0.516565	-0.579747	-0.551666	-0.406657
mir11487_29	UGAGAAGGCGAUCAACAUAAC			1.22948	2.20032	1.17609	1.26275	0.605537	1.19968	1.39113	0.803667	2.02367	1.52062	0.766893	1.05362	-0.960835	1.46716	1.20474	1.32137	0.595075
mir11487_3	GAGAAGGCGAUCAACAUGACA	Conserved_11487		4.47411	4.5877	-0.960835	1.74089	1.5521	2.62301	-0.960835	-0.960835	1.845	-0.960835	1.941	-0.960835	-0.960835	2.46047	0.819688	1.54892	-0.235376
mir11487_3	GGCGAUCAACAUGACAGU			1.96876	1.65768	-0.960835	-0.960835	-0.960835	-0.960835	-0.960835	-0.960835	-0.960835	-0.960835	-0.960835	-0.960835	-0.960835	0.426194	-0.960835	-0.344378	-0.960835
mir11487_3	UGAGAAGGCGAUCAACAUGA	Conserved_11487		6.93559	6.85215	6.67277	5.82911	6.56132	5.92702	5.92804	5.81224	6.66058	6.40318	5.62103	7.34282	6.53682	6.5724	6.17784	6.3532	6.47596
mir11487_30	UGAGAAGACGAUCAACAUGAC			-0.960835	1.41946	-0.960835	0.759037	0.785008	-0.960835	-0.960835	-0.960835	-0.960835	-0.960835	-0.960835	-0.960835	1.12929	0.0642065	-0.611666	-0.311278	-0.438303
mir11487_30	UGAGAAGGCGAUCAACAUGACG			1.05883	-0.960835	-0.960835	-0.960835	0.605537	0.999783	-0.960835	-0.960835	0.952131	-0.960835	-0.960835	-0.960835	-0.960835	-0.455917	0.127156	-0.131987	-0.960835
mir11487_32	UGAGAACGCGAUCAACAUGAC			1.05883	-0.960835	-0.960835	-0.960835	0.605537	-0.960835	-0.960835	-0.960835	0.952131	-0.960835	-0.960835	1.05362	-0.960835	-0.455917	-0.264967	-0.349834	-0.457222
mir11487_33	UGAGAAGGAGAUCAACAUGAC			1.05883	0.777675	-0.960835	0.759037	0.605537	-0.960835	1.39113	1.31301	0.763752	1.135	-0.960835	1.98188	1.59665	0.408678	0.622518	0.527478	0.938173
mir11487_33	UGAGAAGGCGAUUAACAUGAC			-0.960835	1.41946	1.32714	0.759037	1.08829	0.999783	0.873364	1.4494	1.40338	-0.960835	0.955439	1.43323	-0.960835	0.636201	1.16284	0.928781	0.116751
mir11487_34	UGAGAAGGCGAUCAAAAUGAC			0.865259	1.65768	-0.960835	0.759037	-0.960835	-0.960835	-0.960835	-0.960835	-0.960835	-0.960835	-0.960835	-0.960835	-0.960835	0.580286	-0.960835	-0.275892	-0.960835
mir11487_35	UGAGAAGGCGAUCAACGUGAC			0.865259	-0.960835	-0.960835	0.759037	0.605537	-0.960835	-0.960835	-0.960835	-0.960835	-0.960835	-0.960835	1.43323	-0.960835	-0.0743433	-0.64756	-0.392797	-0.362318
mir11487_36	UCAGAAGGCGAUCAACAUGAC			0.865259	-0.960835	-0.960835	-0.960835	0.944603	-0.960835	1.2383	-0.960835	0.952131	-0.960835	-0.960835	1.25587	0.932482	-0.504311	0.242672	-0.0893204	0.0666717
mir11487_36	UGAGGAGGCGAUCAACAUGAC			-0.960835	0.777675	-0.960835	-0.960835	0.605537	-0.960835	-0.960835	-0.960835	1.52709	-0.960835	-0.960835	1.25587	-0.960835	-0.526207	-0.149975	-0.317189	-0.406657
mir11487_37	UGUGAAGGCGAUCAACAUGAC			0.865259	1.7635	-0.960835	0.759037	0.605537	-0.960835	-0.960835	0.994136	1.11873	1.34066	-0.960835	1.43323	1.30245	0.606741	0.159347	0.358189	0.778877
mir11487_38	UGAGAAGGCGAUCAACACGAC			-0.960835	0.777675	-0.960835	-0.960835	-0.960835	1.19968	0.873364	0.803667	-0.960835	-0.960835	-0.960835	-0.960835	-0.960835	-0.526207	0.191008	-0.127754	-0.960835
mir11487_38	UGAGAGGGCGAUCAACAUGAC			0.865259	1.13396	1.00736	-0.960835	-0.960835	-0.960835	-0.960835	-0.960835	-0.960835	-0.960835	-0.960835	-0.960835	-0.960835	0.511437	-0.960835	-0.306492	-0.960835
mir11487_4	UGAGAAGGCGAUCAACAUG	Conserved_11487		4.67951	5.24689	4.0203	3.87351	4.71771	3.91418	3.88264	3.65365	4.40039	3.83891	3.76341	4.75847	3.70785	4.45505	4.11371	4.26542	4.01716
mir11487_4	UGAGAAGGCGAUCAACAUGACU			4.29346	4.30184	3.90493	3.279	3.70158	3.79569	3.11876	3.4734	3.59912	4.1436	2.68996	4.65494	4.19906	3.94481	3.53771	3.71864	3.92189
mir11487_40	UGAGAAAGCGAUCAACAUGAC			0.865259	-0.960835	1.00736	-0.960835	0.944603	1.19968	-0.960835	0.994136	-0.960835	-0.960835	-0.960835	1.25587	0.932482	-0.0122627	0.24335	0.129744	0.0666717
mir11487_41	UGAGAAGGCGAUCAACAUUAC			0.865259	1.54348	1.00736	1.11357	-0.960835	0.999783	1.87867	1.31301	2.51702	1.52062	-0.960835	2.09169	2.14378	1.13242	1.14953	1.14192	1.19882
mir11487_5	UGAGAAGGCGAUCAACAU			4.42225	4.38709	3.20839	3.13158	3.9663	3.23717	3.56682	2.93698	3.99164	3.76942	3.1805	4.40134	3.67672	3.78733	3.53978	3.6498	3.75699
mir11487_5	UGAGAAGGCGAUCAUGAC			-0.960835	0.96679	-0.960835	0.947165	0.605537	-0.960835	-0.960835	-0.960835	0.763752	-0.960835	-0.960835	-0.960835	-0.960835	-0.00192846	-0.302643	-0.168992	-0.960835
mir11487_5	UGAGAAGUCGAUCAACAUGAC			4.0869	4.658	3.75309	2.92322	4.10794	3.94234	3.71899	3.53602	3.05816	4.22373	2.52112	3.92564	3.19558	3.8553	3.67269	3.75385	3.46652
mir11487_6	AGAGAAGGCGAUCAACAUGAC			3.67898	3.67355	3.2468	2.51086	3.13383	2.3137	3.0743	2.5689	3.32004	3.21138	2.79246	3.89567	3.36139	3.27755	2.88215	3.05788	3.31523
mir11487_6	GAAGGCGAUCAACAUGAC	Conserved_11487		2.92152	3.5007	2.75468	2.01777	2.88102	2.47663	2.59695	2.30689	2.68582	2.56011	2.46014	3.35021	2.14378	2.79867	2.58946	2.68244	2.62856
mir11487_7	GAGAAGGCGAUCAACAUG	Conserved_11487		2.23237	2.1229	-0.960835	-0.960835	0.785008	-0.960835	0.873364	-0.960835	1.11873	-0.960835	-0.960835	-0.960835	-0.960835	0.608402	0.171087	0.365449	-0.960835
mir11487_7	UGAGAAGGCGAUCAACAUGGC			3.15127	3.80328	3.28422	1.8392	2.75746	2.69098	2.59695	2.15557	2.73797	3.15799	2.26002	3.21113	3.23886	3.01949	2.58778	2.77965	2.967
mir11487_8	AGAAGGCGAUCAACAUGAC	Conserved_11487		1.05883	1.54348	-0.960835	1.26275	0.785008	-0.960835	0.873364	-0.960835	-0.960835	1.52062	-0.960835	1.05362	0.932482	0.726057	-0.244826	0.186677	0.636472
mir11487_8	UGAGAAGGCGAUCGACAUGAC			2.97049	3.03521	2.90637	2.17664	2.88102	2.02857	1.6554	1.57401	2.97369	2.64016	1.75043	3.55581	2.39398	2.77218	2.22254	2.46682	2.58509
mir11487_9	GAGAAGGCGAUCAACAUGA			1.05883	1.54348	-0.960835	-0.960835	-0.960835	-0.960835	-0.960835	-0.960835	0.952131	-0.960835	-0.960835	-0.960835	-0.960835	0.170162	-0.578241	-0.245618	-0.960835
mir11487_9	UGAGAAGGCGAUCAACAUGUC			2.92152	3.33894	2.52391	2.96737	3.066	2.39747	2.53268	2.23321	3.24994	3.15799	2.63585	3.43599	2.23209	2.93794	2.69586	2.80345	2.86548
mir11490_1	UAGCCCGAACGCACAAUUGAU	ppi-miR11490		2.8183	2.65	2.39303	2.09939	2.5743	2.13001	2.53268	2.50772	2.256	1.135	2.02761	-0.960835	2.39398	2.49018	2.40014	2.44016	1.14894
mir11493_1	CGUAGUGUUGAGAAGAUUGAG	ppi-miR11493		6.35979	5.69765	6.15172	6.20138	5.59344	5.64801	5.94666	5.51863	6.32777	5.47875	5.93295	5.76143	5.77902	6.10264	5.8069	5.93834	5.73804
mir11493_1	UAGUGUUGAGAAGAUUGAGGA	Conserved_11493		3.27338	2.99232	3.04361	3.41274	2.75746	2.81801	3.46716	2.23321	3.28541	2.92219	2.32986	2.54212	2.46859	3.18051	2.91225	3.03148	2.56569
mir11493_1	UCGUAGUGUUGAGAAGAUUGA	Conserved_11493		2.31053	1.41946	3.04361	3.5055	2.41984	2.87756	1.87867	2.73825	1.74661	1.34066	2.02761	2.37842	2.53953	2.56977	2.33219	2.43778	2.07155
mir11493_2	CGUAGUGUUGAGAAGAUUGA	Conserved_11493		1.22948	1.41946	1.58874	1.26275	-0.960835	-0.960835	-0.960835	-0.960835	0.763752	1.135	1.53079	-0.960835	-0.960835	1.37511	-0.615917	0.268983	0.18603
mir11493_3	CGUAGUGUUGAGAAGAUUG			1.22948	-0.960835	-0.960835	-0.960835	0.785008	-0.960835	0.873364	-0.960835	-0.960835	-0.960835	-0.960835	1.59115	-0.960835	-0.413255	-0.244826	-0.319684	-0.322837
mir11494_1	AUAAGAAUGCACGAUCACCUG			7.43158	7.0843	7.06016	6.66058	6.45926	6.81065	6.43394	6.55656	7.20771	6.21995	6.80955	6.04693	5.90526	7.05915	6.69362	6.85608	6.24542
mir11494_1	GUAAGAAUGCACGAUCACCUG			6.38258	5.82533	6.07374	6.10091	7.1902	5.54157	5.28556	6.93906	6.71037	6.26483	5.64863	5.54683	6.70441	6.09564	6.33335	6.2277	6.04117
mir11494_1	UAUAAGAAUGCAUGAUCACCU	ppi-miR11494b		7.3804	8.57132	7.58167	7.78425	8.04961	8.21195	8.03073	7.84622	8.21902	7.11346	8.65107	8.25165	7.57565	7.82941	8.07151	7.96391	7.89795
mir11494_1	UAUUAGAAUGCAUGAUCACCU			5.22484	5.62931	4.5974	4.37752	4.18989	4.4339	4.79015	4.74812	4.61078	5.19052	4.68347	4.40134	4.32488	4.95727	4.55457	4.73355	4.65005
mir11494_10	AUAAGAAUGCAUGAUCACAUU			-0.960835	-0.960835	-0.960835	-0.960835	0.785008	-0.960835	-0.960835	1.16237	0.763752	-0.960835	-0.960835	-0.960835	-0.960835	-0.960835	0.157891	-0.33932	-0.960835
mir11494_10	GUAAGAAUGCACGAUCACCU			0.865259	0.777675	1.00736	0.759037	2.30685	-0.960835	-0.960835	1.31301	1.64102	1.135	-0.960835	-0.960835	1.59665	0.852333	0.667843	0.749838	0.202494
mir11494_10	UAUAGAAAUGCACGAUCACCU			2.45518	-0.960835	-0.960835	1.93125	2.05025	2.47663	-0.960835	2.15557	-0.960835	1.52062	2.02761	2.19373	3.36139	0.616188	0.952156	0.802837	2.27584
mir11494_11	AUAAGAAUGCACGACCACCU			0.865259	1.13396	0.816245	0.947165	-0.960835	-0.960835	0.873364	-0.960835	-0.960835	-0.960835	-0.960835	-0.960835	-0.960835	0.940658	-0.593995	0.0880732	-0.960835
mir11494_11	UUAGAAUGCAUGAUCACCUUA			1.96876	3.03521	1.46386	1.74089	1.21895	1.19968	1.39113	1.31301	1.845	1.95554	2.63585	1.59115	2.31531	2.05218	1.39355	1.68628	2.12446
mir11494_12	AUGAGAAUGCACGAUCACCUG			1.96876	1.86209	2.85756	-0.960835	2.47319	2.22478	1.87867	0.803667	2.68582	2.38531	2.26002	1.05362	1.30245	1.43189	2.01323	1.75486	1.75035
mir11494_12	UAUAAGAAUGCACGACCACC			-0.960835	-0.960835	1.00736	0.947165	-0.960835	-0.960835	-0.960835	-0.960835	0.952131	-0.960835	-0.960835	-0.960835	-0.960835	0.00821383	-0.578241	-0.317595	-0.960835
mir11494_13	AUACGUAUGCAUGAUCACCUA			1.86898	2.0411	1.17609	1.26275	1.21895	2.22478	1.5293	-0.960835	1.11873	1.95554	1.64478	1.25587	1.12929	1.58723	1.02619	1.27554	1.49637
mir11494_14	GUAAGAAUGCACGAUCACC			-0.960835	-0.960835	0.816245	-0.960835	0.605537	0.999783	-0.960835	-0.960835	0.763752	-0.960835	-0.960835	-0.960835	-0.960835	-0.516565	0.0894806	-0.179873	-0.960835
mir11494_14	UAAGAAUGCACGAUCACCUGC			-0.960835	-0.960835	1.00736	-0.960835	0.944603	1.19968	-0.960835	1.16237	-0.960835	-0.960835	1.27161	-0.960835	-0.960835	-0.468786	0.276996	-0.0544628	-0.402724
mir11494_14	UAUACAUAUGCAUGAUCACCU			1.64597	2.0411	2.08914	2.31975	2.52463	1.80142	1.5293	1.57401	1.845	1.95554	2.26002	1.43323	1.59665	2.02399	1.85487	1.93003	1.81136
mir11494_15	AUAAGAAUGCACGAUCACCGG			-0.960835	-0.960835	1.00736	0.947165	-0.960835	-0.960835	0.873364	-0.960835	-0.960835	-0.960835	-0.960835	-0.960835	1.12929	0.00821383	-0.593995	-0.326347	-0.438303
mir11494_15	UCUGAGAAUGCAUGACCA			1.38206	-0.960835	1.17609	1.11357	0.785008	-0.960835	1.5293	0.803667	-0.960835	-0.960835	-0.960835	-0.960835	-0.960835	0.677723	0.239262	0.434133	-0.960835
mir11494_17	GAUAAAAAUGCAUGAACACCU			-0.960835	-0.960835	-0.960835	-0.960835	1.73793	1.67286	1.06734	1.31301	1.74661	-0.960835	0.766893	1.25587	-0.960835	-0.960835	1.50755	0.41049	0.0252745
mir11494_17	UAUAGGAAUGCACGAUCACGU			1.05883	1.7635	1.46386	-0.960835	-0.960835	-0.960835	1.6554	0.803667	2.10535	2.18637	2.02761	1.59115	1.45703	0.831342	0.528548	0.663123	1.81554
mir11494_2	AAUAAGAAUGCAUGAUCACCU			4.93525	5.69096	4.22657	4.73762	4.60274	3.96996	4.83081	4.10985	4.65214	4.32408	4.40478	4.37985	4.06121	4.8976	4.4331	4.63954	4.29248
mir11494_2	AUGAGAAUGCAUGAUCACCUG			6.90757	5.71094	6.95388	5.71721	6.56132	6.62765	6.93754	6.62297	6.32351	6.09058	6.56725	5.82641	6.95203	6.3224	6.6146	6.48473	6.35907
mir11494_2	AUGAGAAUGCAUGAUCAUCUG			4.93525	4.24816	4.75229	4.61808	5.09482	5.24639	5.01852	6.12899	4.97903	4.68651	5.06763	3.05721	3.6449	4.63844	5.29355	5.00239	4.11406
mir11494_2	UAUAAGAAUGCAUGAUCACC	Conserved_11494		2.14974	2.75636	2.00199	1.93125	2.47319	2.69098	2.7742	1.89389	2.57551	2.38531	2.79246	2.37842	1.30245	2.20983	2.48155	2.36079	2.21466
mir11494_3	AUAAGAAUGCAUGAUCACCU	Conserved_11494		1.38206	2.47413	2.00199	1.93125	1.5521	1.80142	2.15972	1.79494	1.40338	2.07556	1.75043	1.86302	1.30245	1.94736	1.74231	1.83344	1.74787
mir11494_3	AUAAGAAUGCAUGAUCACCUG			2.38466	3.46977	3.58336	3.85012	-0.960835	2.47663	3.32259	2.30689	2.18264	2.18637	2.32986	2.37842	1.94908	3.32198	1.86558	2.51287	2.21093
mir11494_3	AUGAGAAUGCAUGAUCACGUG			4.54048	-0.960835	-0.960835	3.75257	4.66137	4.24332	4.36106	5.95084	-0.960835	4.29964	4.13903	-0.960835	-0.960835	1.59285	3.65115	2.73635	1.62925
mir11494_3	UAUAAGAAUGCACGACCACCU	ppi-miR11494a		5.4659	5.172	5.44004	4.48773	4.64983	4.76875	4.63041	4.74812	4.86641	4.89666	4.8825	4.1453	5.0751	5.14142	4.73271	4.91435	4.74989
mir11494_4	AAUAAGAAUGCACGACCACCU	ppi-miRnovel679a		4.40454	4.33655	4.28311	4.9615	4.79306	3.94234	4.28506	3.78836	3.45078	3.21138	2.46014	2.82253	4.19906	4.49643	4.05192	4.24948	3.17328
mir11494_4	AUAAGAAUGCAUGAUCACC			-0.960835	1.13396	-0.960835	0.759037	-0.960835	-0.960835	-0.960835	-0.960835	-0.960835	-0.960835	0.766893	-0.960835	-0.960835	-0.00716722	-0.960835	-0.536982	-0.528903
mir11494_4	GAUGAGAAUGCAUGAUCACCU			2.14974	1.41946	2.80704	0.947165	2.75746	2.62301	2.07198	2.5689	2.63172	1.34066	1.75043	1.43323	2.53953	1.83085	2.53061	2.21961	1.76596
mir11494_4	UAUAAGAAUGCAUGAUCA			-0.960835	-0.960835	-0.960835	-0.960835	0.605537	-0.960835	-0.960835	-0.960835	0.763752	-0.960835	0.955439	-0.960835	-0.960835	-0.960835	-0.302643	-0.595173	-0.481766
mir11494_4	UAUAAGAAUGCAUGAUCACCG			1.38206	0.96679	1.58874	1.52153	-0.960835	2.02857	2.07198	1.16237	1.26807	-0.960835	1.40701	1.43323	1.45703	1.36478	1.11403	1.22548	0.834111
mir11494_4	UAUCAGAAUGCAUGACCACCU			-0.960835	-0.960835	-0.960835	-0.960835	-0.960835	-0.960835	-0.960835	3.50505	-0.960835	-0.960835	-0.960835	-0.960835	-0.960835	-0.960835	-0.0676582	-0.464626	-0.960835
mir11494_5	AAUAAGAAUGCACGAUCACCU			2.14974	1.7635	2.00199	1.8392	1.44937	2.55167	1.39113	1.4494	2.39241	1.135	2.02761	2.09169	-0.960835	1.93861	1.8468	1.8876	1.07337
mir11494_5	AUAAGAAUGCACGAUCACCU			1.38206	1.28376	-0.960835	0.759037	1.08829	-0.960835	-0.960835	1.16237	1.26807	-0.960835	1.53079	1.43323	-0.960835	0.616007	0.31941	0.451231	0.260589
mir11494_5	UAUAAGAAUGCGUGAUGACCU			-0.960835	1.86209	-0.960835	-0.960835	-0.960835	-0.960835	1.2383	-0.960835	-0.960835	-0.960835	-0.960835	-0.960835	0.932482	-0.255104	-0.521008	-0.402829	-0.487505
mir11494_5	UCUCAGAAUGCAUGACCACCU	ppi-miRnovel1629		3.92242	4.01093	3.55303	3.56417	3.29063	4.1498	3.20378	2.93698	4.28244	3.10256	4.43678	2.61749	3.05739	3.76264	3.57272	3.65713	3.30356
mir11494_5	UUAUAAGAAUGCAUGAUCACC			-0.960835	2.2738	1.46386	0.947165	-0.960835	1.80142	1.6554	1.4494	-0.960835	1.34066	1.40701	-0.960835	-0.960835	0.930998	0.596911	0.745394	0.2065
mir11494_6	AUAAGAAUGCACGACCACCUG	Conserved_11494		3.81926	3.9673	4.44054	4.59011	3.60929	3.56156	4.16298	3.68162	3.97	3.40712	2.39647	3.51696	2.14378	4.2043	3.79709	3.97807	2.86608
mir11494_6	AUAAGAAUGCAUGAUCACCUC			1.22948	2.75636	1.70367	1.8392	0.605537	2.13001	1.5293	1.6887	2.57551	1.82461	1.84886	1.25587	1.30245	1.88218	1.70581	1.7842	1.55795
mir11494_6	AUAAGAAUGCAUGAUCACCUU			-0.960835	1.41946	1.46386	-0.960835	1.21895	-0.960835	0.873364	-0.960835	1.11873	-0.960835	-0.960835	1.25587	-0.960835	0.240413	0.257875	0.250114	-0.406657
mir11494_6	UAAGAAUGCACGAUCACCUG			2.06209	-0.960835	1.58874	0.947165	1.08829	1.5317	-0.960835	-0.960835	0.952131	1.135	-0.960835	-0.960835	-0.960835	0.90929	0.33009	0.587512	-0.436876
mir11494_7	AGUAAGAAUGCACGAUCACCU			3.06371	2.99232	2.75468	2.6796	3.43205	2.87756	2.24242	3.44104	3.62704	3.21138	1.941	2.94463	3.98701	2.87258	3.12402	3.01227	3.021
mir11494_7	AUAAGAAUGCGUGAUGACCUC			-0.960835	3.07686	-0.960835	-0.960835	-0.960835	-0.960835	2.7742	-0.960835	-0.960835	-0.960835	0.766893	-0.960835	-0.960835	0.0485891	-0.213827	-0.0971978	-0.528903
mir11494_7	AUGAGAAUGCAUGAUCACCU			1.22948	-0.960835	1.58874	-0.960835	1.64801	1.91946	1.2383	-0.960835	0.763752	1.34066	0.955439	-0.960835	1.12929	0.224139	0.921737	0.611694	0.616139
mir11494_7	AUUAGAAUGCAUGAUCACCUU			-0.960835	1.7635	1.17609	1.11357	1.08829	1.37522	1.06734	-0.960835	-0.960835	1.34066	0.766893	1.05362	-0.960835	0.773082	0.321836	0.52239	0.550083
mir11494_7	GAUAAGAAUGCAUGAUCACCU			-0.960835	1.41946	1.17609	1.63537	-0.960835	1.37522	1.87867	1.16237	1.26807	1.135	1.40701	-0.960835	-0.960835	0.817523	0.944698	0.888176	0.155085
mir11494_7	UAAGAAUGCAUGAUCACCUCC			1.38206	2.2738	-0.960835	1.52153	0.605537	1.19968	1.06734	1.16237	-0.960835	-0.960835	0.766893	-0.960835	-0.960835	1.05414	0.614817	0.810072	-0.528903
mir11494_8	AUAAGAAUGCACGACCACCUC	ppi-miRnovel679b		2.97049	1.41946	2.17132	2.24997	2.11881	1.5317	1.87867	0.994136	1.64102	-0.960835	2.32986	1.43323	1.59665	2.20281	1.63287	1.88618	1.09973
mir11494_8	GUAUAAGAAUGCAUGAUCACA			1.05883	0.777675	1.32714	-0.960835	-0.960835	0.999783	0.873364	-0.960835	-0.960835	-0.960835	-0.960835	-0.960835	0.932482	0.550704	-0.201871	0.132607	-0.487505
mir11494_8	UAAGAAUGCAUGAUCACCUCA			-0.960835	1.54348	1.90924	-0.960835	-0.960835	1.37522	1.2383	0.994136	1.64102	-0.960835	1.40701	-0.960835	1.59665	0.382763	0.857568	0.646544	0.270497
mir11494_8	UAUAAGAAUGCAUGAUCACAU			-0.960835	1.28376	1.81011	1.26275	-0.960835	-0.960835	0.873364	1.31301	1.64102	-0.960835	0.955439	-0.960835	-0.960835	0.848947	0.381146	0.589057	-0.481766
mir11494_9	AUGAGAAUGCAUGAUCACC			0.865259	-0.960835	-0.960835	-0.960835	-0.960835	-0.960835	1.2383	-0.960835	0.763752	-0.960835	-0.960835	-0.960835	0.932482	-0.504311	-0.176091	-0.321967	-0.487505
mir11494_9	GAGGAGAAUGCAUGAUCACCU			-0.960835	-0.960835	-0.960835	2.62551	-0.960835	-0.960835	-0.960835	-0.960835	-0.960835	-0.960835	-0.960835	2.54212	-0.960835	-0.0642474	-0.960835	-0.562351	-0.0850961
mir11494_9	UAAGAAUGCAUGAUCACCUUA			1.05883	1.41946	1.00736	-0.960835	0.605537	0.999783	0.873364	-0.960835	-0.960835	1.135	-0.960835	-0.960835	-0.960835	0.631205	0.111403	0.342426	-0.436876
mir11494_9	UCUAAGAAUGCACGACCACCU			2.64813	3.46977	-0.960835	2.73172	2.41984	2.13001	2.39484	-0.960835	-0.960835	-0.960835	2.26002	1.25587	3.10494	1.9722	1.0046	1.43465	1.415
mir11500_1	UAUGCCUGCUUGUAGAUCUGUU	ppi-miR11500		9.52013	10.1052	10.1362	9.24616	9.76759	9.82816	9.99508	10.235	9.8798	10.1039	10.0574	9.6622	9.6821	9.75192	9.94114	9.85704	9.8764
mir11500_1	UAUGCCUGCUUGUAGAUCUGUUU			3.19313	3.80328	3.64218	2.92322	3.29063	3.52478	3.66003	3.53602	3.35385	3.65846	4.03833	3.05721	3.00821	3.39045	3.47306	3.43635	3.44055
mir11500_1	UAUGCCUGCUUGUAGAUCUGUUUU			-0.960835	1.28376	1.17609	0.759037	1.08829	1.37522	1.06734	0.994136	-0.960835	-0.960835	-0.960835	1.05362	1.45703	0.564514	0.71283	0.646912	0.147245
mir11500_2	UAUGCCUGCUUGUAGAUCUGU	Conserved_11500		3.84575	4.37044	4.31961	3.67482	4.00303	4.12544	4.26542	4.72143	4.33417	4.27478	4.52874	3.89567	4.34482	4.05265	4.2899	4.18446	4.261
mir11500_2	UAUGCCUGCUUGUAGAUCUUUU			-0.960835	2.34371	1.46386	-0.960835	1.08829	0.999783	1.6554	0.803667	1.11873	1.68061	-0.960835	-0.960835	1.12929	0.471476	1.13317	0.839086	0.222059
mir11500_3	AAUGCCUGCUUGUAGAUCUGUU			-0.960835	-0.960835	1.32714	-0.960835	0.785008	1.19968	1.2383	-0.960835	-0.960835	-0.960835	0.766893	-0.960835	0.932482	-0.388841	0.260263	-0.0282274	-0.0555735
mir11500_3	AUGCCUGCUUGUAGAUCUGUU	Conserved_11500		3.42162	3.92231	4.12712	3.44433	3.40485	3.79569	3.62962	4.06808	3.7841	4.19751	3.90741	3.76917	3.23886	3.72884	3.73647	3.73308	3.77824
mir11500_3	UAUGCCUGCUUGUAGAUCUAUU			-0.960835	1.28376	-0.960835	-0.960835	-0.960835	-0.960835	-0.960835	1.4494	-0.960835	1.135	-0.960835	-0.960835	0.932482	-0.399686	-0.478787	-0.443631	0.0364527
mir11500_4	UAUGCCUGCUUGUAGAUC			3.01785	3.33894	2.85756	1.74089	3.34887	2.62301	2.24242	3.06989	2.57551	3.26286	3.45507	2.94463	2.60714	2.73881	2.77194	2.75721	3.06743
mir11500_5	UAUGCCUGCUUGUAGAUCU			2.58664	2.85542	3.42487	2.44993	3.37713	3.40846	3.1619	3.22998	2.83692	3.26286	3.93007	3.05721	3.23886	2.82921	3.20288	3.03681	3.37225
mir11500_5	UAUGCCUGCUUGUAGAUCUGUUC			-0.960835	0.96679	1.00736	0.759037	-0.960835	0.999783	-0.960835	0.803667	1.40338	-0.960835	1.27161	-0.960835	0.932482	0.443088	0.257033	0.339724	0.0706054
mir11500_6	UAUGCCUGCUUGUAGAUCUG	Conserved_11500		1.52004	3.03521	2.9993	1.93125	2.841	2.75589	2.65849	3.06989	2.78829	2.92219	3.25419	2.28903	2.14378	2.37145	2.82271	2.62215	2.6523
mir11500_6	UAUGCCUGCUUGUAGAUCUGUUA			-0.960835	-0.960835	1.00736	-0.960835	0.605537	-0.960835	-0.960835	-0.960835	-0.960835	1.135	-0.960835	-0.960835	-0.960835	-0.468786	-0.64756	-0.568105	-0.436876
mir11500_7	UGCCUGCUUGUAGAUCUGUU			-0.960835	-0.960835	0.816245	-0.960835	0.605537	-0.960835	1.87867	-0.960835	0.952131	-0.960835	1.27161	-0.960835	-0.960835	-0.516565	0.302935	-0.0612874	-0.402724
mir11500_9	UAUGCCUGCUUGUUGAUCUGUU			-0.960835	-0.960835	0.816245	-0.960835	0.605537	-0.960835	-0.960835	0.803667	-0.960835	-0.960835	0.766893	-0.960835	-0.960835	-0.516565	-0.29466	-0.393284	-0.528903
mir11504_1	ACAUGAGGAGGAGCUCAUU	Conserved_11504		-0.960835	0.96679	-0.960835	0.759037	0.785008	-0.960835	1.2383	-0.960835	1.11873	-0.960835	1.40701	2.28903	1.45703	-0.0489606	0.244073	0.113836	1.04806
mir11504_1	GGGACAUGAGGAGGAGCUCAU			6.43586	6.10241	6.78143	5.99292	7.24106	5.29087	6.78379	4.43964	7.90515	-0.960835	6.43881	6.38561	6.17405	6.32816	6.3321	6.33035	4.50941
mir11504_1	UUAACAUGAGGAGGAGCUCAUU	Conserved_11504		4.45703	-0.960835	4.83025	4.57592	5.18551	4.75293	-0.960835	4.94558	-0.960835	4.68651	-0.960835	4.35804	5.46957	3.22559	2.59247	2.87386	3.38832
mir11504_1	UUAAGAUGAGGAGGAGCUCAUU			6.07636	6.53855	6.04677	6.10091	6.62457	6.23089	7.2539	6.31458	6.93082	6.17363	6.7942	5.95548	6.73873	6.19065	6.67095	6.45748	6.41551
mir11504_13	AGGACAUGAGGAGGAGCUCAU			-0.960835	-0.960835	-0.960835	-0.960835	0.605537	-0.960835	-0.960835	-0.960835	0.952131	-0.960835	-0.960835	1.05362	-0.960835	-0.960835	-0.264967	-0.574242	-0.457222
mir11504_13	UUUAAGAUGAGGAGGAGCUCAUU			-0.960835	0.777675	-0.960835	0.759037	1.21895	-0.960835	-0.960835	-0.960835	0.763752	-0.960835	-0.960835	-0.960835	0.932482	-0.0962393	-0.17996	-0.142751	-0.487505
mir11504_2	ACAUGAGGAGGAGCUCAUUU			-0.960835	-0.960835	0.816245	-0.960835	0.944603	-0.960835	1.06734	-0.960835	1.52709	1.135	1.12217	1.25587	1.59665	-0.516565	0.323473	-0.0498773	1.27742
mir11504_2	GGGACAUGAGGAGGAGCUCA			6.1526	5.57221	6.15677	5.38422	6.41905	4.91803	6.26618	4.2472	6.65041	-0.960835	6.7246	6.3024	6.21797	5.81645	5.70017	5.75185	4.57103
mir11504_2	UUAACAUGAGGAGGAGCUCA	Conserved_11504		-0.960835	-0.960835	-0.960835	-0.960835	1.44937	-0.960835	-0.960835	-0.960835	-0.960835	1.135	-0.960835	-0.960835	-0.960835	-0.960835	-0.478794	-0.693034	-0.436876
mir11504_2	UUAACAUGAGGAGGAGCUCAU			0.865259	-0.960835	-0.960835	-0.960835	1.08829	-0.960835	-0.960835	1.31301	-0.960835	-0.960835	-0.960835	-0.960835	0.932482	-0.504311	-0.0962408	-0.277605	-0.487505
mir11504_2	UUUAACAUGAGGAGGAGCUCA	ppi-miR11504b		5.65752	-0.960835	5.48893	5.67789	5.66396	5.27988	-0.960835	5.44711	-0.960835	5.05106	-0.960835	5.1242	5.90526	3.96588	2.89386	3.37031	3.77992
mir11504_3	GGGACAUGAGGAGGAGCUC			5.22484	4.8504	5.37216	4.75031	5.65244	4.33114	5.56001	2.62759	5.38273	-0.960835	6.82777	6.31378	5.45129	5.04943	4.71078	4.86129	4.408
mir11504_3	UUUAACAUGAGGAGGAGCUCAU	Conserved_11504		3.99522	-0.960835	3.92875	3.94149	3.87014	3.82623	-0.960835	3.73598	-0.960835	4.1436	-0.960835	3.59363	4.08512	2.72616	1.90214	2.26837	2.71538
mir11504_4	ACAUGAGGAGGAGCUCAUUCA	Conserved_11504		3.84575	3.75278	4.44054	3.72712	4.83442	3.94234	4.28506	4.59478	4.58254	3.76942	3.90741	4.29055	4.9109	3.94155	4.44783	4.22281	4.21957
mir11504_4	UUUAAGAUGAGGAGGAGCUCAU			3.31189	4.09442	3.32069	2.83065	3.2606	2.69098	3.50115	2.30689	3.32004	3.10256	4.01732	3.16163	3.40003	3.38941	3.01593	3.18192	3.42038
mir11504_5	ACAUGAGGAGGAGCUCUUUU			2.23237	2.0411	2.00199	1.63537	1.73793	1.5317	2.15972	1.31301	2.10535	1.135	3.02076	2.19373	1.45703	1.97771	1.76954	1.86206	1.95163
mir11504_5	UUAAGAUGAGGAGGAGCUCA			-0.960835	1.13396	-0.960835	0.947165	1.08829	-0.960835	1.39113	-0.960835	-0.960835	-0.960835	0.766893	-0.960835	-0.960835	0.0398649	-0.080618	-0.02707	-0.528903
mir11504_5	UUUAAGAUGAGGAGGAGCUCA			3.01785	3.85208	2.08914	2.01777	2.05025	2.47663	3.0743	1.4494	3.32004	1.135	3.65875	2.88487	2.31531	2.74421	2.47412	2.59416	2.49848
mir11504_6	UUAAGAUGAGGAGGAGCUCAU			1.76178	1.95437	1.17609	1.52153	1.33876	2.02857	2.07198	1.98649	2.10535	1.135	1.941	-0.960835	1.30245	1.60344	1.90623	1.77166	0.854404
mir11504_6	UUAAGAUGAGGAGGAGCUCAUUU			2.70711	2.70416	2.52391	2.73172	2.47319	2.81801	3.46716	3.4734	3.51196	2.716	3.02076	2.28903	3.00821	2.66673	3.14874	2.93451	2.7585
mir11504_7	GGGACAUGAGGAGGAGCU			2.14974	2.0411	1.00736	0.947165	1.90253	1.37522	1.6554	0.803667	1.9371	-0.960835	2.93373	2.61749	1.84089	1.53634	1.53478	1.53547	1.60782
mir11504_7	UUUAACAUGAGGAGGAGCUC			1.05883	-0.960835	-0.960835	-0.960835	-0.960835	1.5317	-0.960835	1.57401	-0.960835	-0.960835	-0.960835	-0.960835	1.45703	-0.455917	0.0446406	-0.17783	-0.356367
mir11504_8	AGGACAUGAGGAGGAGCUCA			2.14974	1.13396	2.39303	2.3863	2.7138	2.3137	2.7175	1.31301	3.68132	2.98485	2.74212	2.61749	3.05739	2.01576	2.54787	2.31137	2.85046
mir11504_8	GGACAUGAGGAGGAGCUCAU			-0.960835	-0.960835	0.816245	-0.960835	0.605537	-0.960835	0.873364	-0.960835	1.52709	-0.960835	-0.960835	-0.960835	-0.960835	-0.516565	0.216865	-0.109104	-0.960835
mir11504_8	UUAACAUGAGAAGGAGCUCGUU			-0.960835	1.95437	-0.960835	-0.960835	2.18425	2.3137	2.59695	1.98649	2.10535	-0.960835	3.21782	-0.960835	-0.960835	-0.232034	2.23735	1.13985	0.0838286
mir11504_8	UUUAACAUGAGGAGGAGCUCAUU			1.05883	-0.960835	1.17609	-0.960835	-0.960835	1.37522	-0.960835	-0.960835	-0.960835	-0.960835	-0.960835	-0.960835	1.59665	0.0783146	-0.493624	-0.239429	-0.321464
mir11504_9	CCAACAUGAGGAGCAGCUCGUU			1.86898	1.65768	1.46386	0.947165	1.21895	1.19968	1.6554	-0.960835	1.52709	-0.960835	0.955439	-0.960835	1.59665	1.48442	0.928057	1.17533	0.157604
mir11504_9	UUAAGAUGAGGAGGAGCU			-0.960835	-0.960835	-0.960835	-0.960835	-0.960835	0.999783	1.77135	-0.960835	-0.960835	-0.960835	0.955439	-0.960835	-0.960835	-0.960835	-0.0222741	-0.439412	-0.481766
mir11506_1	AAAACACCGGAAUAAUGC			1.52004	1.13396	1.00736	-0.960835	-0.960835	-0.960835	-0.960835	-0.960835	0.952131	-0.960835	-0.960835	1.05362	-0.960835	0.675132	-0.578241	-0.0211864	-0.457222
mir11511_1	UCCAACGAAGAUCAGAAGGCUU	ppi-miR11511a	ppi-miR11511a	17.8508	18.245	17.9834	17.7117	17.5738	17.8237	18.015	17.6177	17.7335	17.9738	18.1931	18.188	17.7837	17.9477	17.7527	17.8394	18.0346
mir11511_1	UCCAACGAAGAUCAGAAGGCUUU			10.0905	10.3671	10.1559	9.88172	9.70696	10.0822	9.9154	9.88084	9.64948	10.0166	10.228	10.2907	10.0361	10.1238	9.84698	9.97	10.1429
mir11511_1	UCCACCGAAGAUCAGAAGGUUU	ppi-miR11511b	ppi-miR11511b	9.48948	9.19399	9.684	9.43782	9.69403	9.55478	10.2136	9.75322	9.33298	9.37225	9.36113	9.39534	9.01832	9.45132	9.70972	9.59488	9.28676
mir11511_1	UCCAACGAAGAUCAGAGGCUU			6.1366	6.31313	6.39773	5.94405	6.33869	6.0995	6.27111	6.33233	6.15155	6.4539	6.66506	6.26186	5.97089	6.19788	6.23864	6.22052	6.33793
mir11511_10	UCCAACGAAGAUCAGAAGGUUU			7.37359	7.82316	7.48456	7.30999	7.17619	7.38061	7.55224	7.1909	7.39799	7.59735	7.74845	7.71728	7.33515	7.49783	7.33959	7.40992	7.59956
mir11511_10	CCAACGAAGAUCAGAAGGCU	Conserved_11511		4.75133	5.04134	4.92804	4.37752	4.46469	4.98725	5.20536	4.47203	4.41648	4.62881	5.00497	4.70763	4.13178	4.77456	4.70916	4.73823	4.6183
mir11511_10	UCCAACGAAGAUCAGAAGUU			2.76378	3.03521	2.39303	2.17664	2.62231	2.62301	2.93204	2.79056	2.83692	2.85668	3.51626	3.39374	2.84976	2.59216	2.76097	2.68594	3.15411
mir11511_10	UCCAAAGAUCAGAAGGCUU			1.64597	2.75636	2.80704	1.39793	2.36445	1.37522	1.97856	2.37698	2.18264	2.28926	2.26002	1.73348	-0.960835	2.15183	2.05557	2.09835	1.33048
mir11511_100	ACAACGAAGAUCAGAAGGCUU			1.05883	1.13396	1.17609	1.74089	0.785008	1.37522	1.39113	1.31301	1.52709	1.34066	0.766893	1.86302	1.30245	1.27744	1.27829	1.27791	1.31826
mir11511_100	UACAACGAAGAUCAGAAGGCU			-0.960835	1.13396	0.816245	-0.960835	0.605537	1.37522	-0.960835	1.16237	1.52709	-0.960835	1.53079	1.43323	-0.960835	0.00713477	0.741876	0.415324	0.260589
mir11511_101	CCCAACGAAGAUCAGAAGGCU			1.05883	0.777675	0.816245	-0.960835	1.33876	-0.960835	0.873364	1.16237	0.763752	1.52062	1.12217	-0.960835	-0.960835	0.42298	0.635481	0.541036	0.180281
mir11511_102	UCCAACGAAGAUCAGAAU			1.05883	0.96679	-0.960835	-0.960835	1.21895	1.19968	-0.960835	-0.960835	1.11873	-0.960835	-0.960835	-0.960835	1.12929	0.0259889	0.323138	0.191072	-0.438303
mir11511_102	UCCAACGAAGAUCAGAAUG			-0.960835	1.13396	-0.960835	-0.960835	1.08829	-0.960835	1.06734	-0.960835	-0.960835	-0.960835	1.53079	1.25587	1.12929	-0.437135	-0.145375	-0.275046	0.738781
mir11511_103	UUCAACGAAGAUCAGAAGGCU			1.05883	2.20032	0.816245	-0.960835	1.33876	0.999783	-0.960835	1.16237	2.02367	1.135	2.39647	1.43323	1.59665	0.778642	0.912749	0.853146	1.64034
mir11511_104	UCCAACGAAGAUCAGAAGU			0.865259	-0.960835	-0.960835	-0.960835	0.944603	-0.960835	1.5293	1.31301	1.11873	1.34066	1.53079	-0.960835	-0.960835	-0.504311	0.788963	0.214174	0.237445
mir11511_104	UCCAACGAAGAUCAGUAGGCU			-0.960835	-0.960835	-0.960835	-0.960835	-0.960835	0.999783	0.873364	-0.960835	-0.960835	-0.960835	-0.960835	1.25587	-0.960835	-0.960835	-0.201871	-0.539188	-0.406657
mir11511_105	UCCAACGAAGAUCAGAAGGCA			-0.960835	0.96679	1.46386	0.759037	0.605537	0.999783	1.6554	1.31301	-0.960835	-0.960835	-0.960835	-0.960835	-0.960835	0.557214	0.722579	0.649084	-0.960835
mir11511_105	UCUAACGAAGAUCAGAAGGCU			0.865259	2.2738	-0.960835	-0.960835	1.33876	-0.960835	1.06734	1.31301	1.845	-0.960835	1.75043	1.73348	1.30245	0.304347	0.920654	0.64674	0.956382
mir11511_106	GCAACGAAGAUCAGAAGGCUU			0.865259	-0.960835	0.816245	-0.960835	1.08829	2.02857	1.97856	1.79494	2.18264	-0.960835	0.955439	1.43323	-0.960835	-0.0600413	1.8146	0.981427	0.116751
mir11511_107	UCCAACAAAGAUCAGAAGGCU			0.865259	-0.960835	1.32714	-0.960835	-0.960835	1.19968	0.873364	0.803667	1.52709	-0.960835	0.766893	-0.960835	-0.960835	0.0676829	0.688594	0.412633	-0.528903
mir11511_108	UCCAACGAAGAUAAGAAGGCU			0.865259	-0.960835	-0.960835	0.947165	1.82257	2.39747	2.39484	2.30689	2.10535	-0.960835	-0.960835	1.98188	2.23209	-0.0273112	2.20542	1.2131	0.573077
mir11511_108	CUAACGAAGAUCAGAAGGCUU			-0.960835	0.96679	1.32714	-0.960835	0.605537	-0.960835	0.873364	-0.960835	0.952131	1.52062	1.40701	-0.960835	1.30245	0.0930657	0.101873	0.0979585	0.817313
mir11511_109	CCAACGAAGAUCUGAAGGCUU			0.865259	0.777675	1.17609	0.759037	1.21895	0.999783	-0.960835	0.803667	0.763752	-0.960835	-0.960835	1.05362	-0.960835	0.894516	0.565064	0.711487	-0.457222
mir11511_109	CUCCAACGAAGAUCAGAAGG			-0.960835	0.96679	-0.960835	0.759037	0.944603	-0.960835	-0.960835	-0.960835	0.763752	-0.960835	1.27161	-0.960835	-0.960835	-0.0489606	-0.23483	-0.152221	-0.402724
mir11511_11	GCCAACGAAGAUCAGAAGGCUU			7.37131	7.85194	7.63333	7.25094	7.10827	7.35988	7.68199	7.35403	7.44385	7.54373	7.76272	7.78219	7.44778	7.52688	7.3896	7.45062	7.6341
mir11511_11	AACGAAGAUCAGAAGGCU			2.70711	3.30429	2.70036	2.24997	2.95788	1.67286	2.7175	2.62759	3.05816	2.28926	2.79246	2.88487	1.72393	2.74043	2.6068	2.66619	2.42263
mir11511_11	UCCCGAAGAUCAGAAGGCUU			1.52004	2.0411	2.17132	1.93125	2.41984	2.87756	3.36011	2.79056	3.21357	2.47535	2.8411	3.05721	3.10494	1.91592	2.93233	2.48059	2.86965
mir11511_11	CCAACGAAGAUCAGAAGGCUUUU			2.70711	1.95437	2.39303	2.17664	1.33876	2.39747	1.5293	2.0735	2.02367	1.82461	1.84886	2.68913	2.53953	2.30779	1.87254	2.06598	2.22553
mir11511_110	UCCAACGAAUAUCAGAAGGCU			0.865259	1.28376	1.81011	-0.960835	0.944603	-0.960835	1.5293	1.16237	0.952131	1.135	-0.960835	-0.960835	-0.960835	0.749575	0.725514	0.736208	-0.436876
mir11511_111	UCCAACGAAGAUCAUAAGGC			0.865259	1.86209	1.58874	1.11357	1.08829	-0.960835	1.87867	1.31301	0.763752	-0.960835	1.53079	-0.960835	-0.960835	1.35741	0.816578	1.05695	-0.337928
mir11511_112	UCCAACGAUGAUCAGAAGGCU			-0.960835	-0.960835	-0.960835	-0.960835	-0.960835	1.19968	0.873364	0.803667	0.763752	-0.960835	-0.960835	1.25587	-0.960835	-0.960835	0.535926	-0.129301	-0.406657
mir11511_112	CCAACAAAGAUCAGAAGGCUU			-0.960835	-0.960835	-0.960835	-0.960835	0.785008	-0.960835	0.873364	-0.960835	1.11873	-0.960835	-0.960835	-0.960835	-0.960835	-0.960835	0.171087	-0.33199	-0.960835
mir11511_114	UCCAACGAAGAUCCGAAGGCU			-0.960835	-0.960835	-0.960835	-0.960835	0.785008	-0.960835	0.873364	0.994136	0.763752	-0.960835	0.766893	-0.960835	-0.960835	-0.960835	0.491085	-0.154213	-0.528903
mir11511_115	UCCAACGAAGAUCAGAAGUC			-0.960835	0.777675	-0.960835	-0.960835	0.944603	0.999783	-0.960835	0.994136	-0.960835	-0.960835	0.955439	1.59115	-0.960835	-0.526207	0.203371	-0.120886	0.156231
mir11511_116	UCCUACGAAGAUCAGAAGGCU			-0.960835	-0.960835	-0.960835	-0.960835	0.785008	-0.960835	1.06734	0.803667	-0.960835	-0.960835	-0.960835	-0.960835	-0.960835	-0.960835	0.146869	-0.345444	-0.960835
mir11511_116	CCAACGAAGAUCAGAAGGCCU			-0.960835	0.777675	-0.960835	-0.960835	-0.960835	0.999783	-0.960835	0.803667	-0.960835	-0.960835	0.955439	-0.960835	0.932482	-0.526207	-0.215811	-0.353765	-0.00843702
mir11511_117	UCCAACGAAGAUCACAAGGCU			-0.960835	0.777675	-0.960835	-0.960835	-0.960835	-0.960835	1.06734	-0.960835	-0.960835	-0.960835	0.955439	-0.960835	-0.960835	-0.526207	-0.5552	-0.542314	-0.481766
mir11511_119	UCCAACGAAGAUCUGAAGGCU			-0.960835	0.777675	1.32714	1.63537	1.08829	1.5317	0.873364	0.994136	1.52709	-0.960835	1.75043	1.43323	-0.960835	0.694839	1.20292	0.977104	0.315497
mir11511_12	CCCAACGAAGAUCAGAAGGCUU			6.8367	7.15892	6.88553	6.68061	6.69362	6.83339	6.97732	6.648	6.82931	6.82747	7.12649	7.03102	6.83353	6.89044	6.79633	6.83816	6.95462
mir11511_12	UCCAACGAAGAUCAGAAGGCUUAU			2.58664	3.03521	2.85756	2.17664	1.90253	2.55167	2.32064	2.30689	1.11873	2.07556	2.10931	1.73348	2.39398	2.66401	2.04009	2.31739	2.07809
mir11511_12	CCAACGAAGAUCAGAAGGC			2.14974	2.70416	2.17132	2.3863	1.44937	2.3137	2.4654	1.79494	2.10535	3.10256	3.28968	2.46259	2.23209	2.35288	2.02575	2.17114	2.77173
mir11511_12	UCCAACGAAGAUCAGAUUU			1.52004	2.41039	1.46386	1.26275	1.5521	1.19968	2.24242	1.57401	2.02367	2.28926	2.26002	1.59115	2.39398	1.66426	1.71838	1.69433	2.13361
mir11511_120	UCCAACGAAGAUCGGAAGGCU			-0.960835	0.777675	1.17609	1.39793	0.944603	1.19968	1.6554	0.994136	1.40338	-0.960835	1.27161	1.59115	1.30245	0.597717	1.23944	0.95423	0.801095
mir11511_122	ACCAACGAAGAUCAGAAGGC			-0.960835	0.777675	-0.960835	-0.960835	1.08829	-0.960835	0.873364	-0.960835	-0.960835	-0.960835	-0.960835	-0.960835	-0.960835	-0.526207	-0.18417	-0.336187	-0.960835
mir11511_123	GCCAACGAAGAUCAGAAGGCU			-0.960835	0.777675	1.46386	1.26275	0.605537	1.19968	1.39113	0.994136	1.40338	1.52062	1.27161	1.86302	1.45703	0.635863	1.11877	0.904146	1.52807
mir11511_13	UCCAACGAAGAUCAGAAGGCUUC	Conserved_11511		6.79313	7.92503	6.93635	6.55242	6.72968	6.85947	6.65384	7.8039	6.55552	6.65033	6.8065	7.63351	7.04029	7.05173	6.92049	6.97882	7.03266
mir11511_13	UCCACGAAGAUCAGAAGGCUU			2.58664	1.95437	2.85756	2.51086	3.19861	2.81801	3.11876	3.11161	3.13795	2.64016	3.10284	2.75737	2.79282	2.47736	3.07699	2.81048	2.8233
mir11511_13	CAACGAAGAUCAGAAGGCU			1.38206	2.1229	2.39303	2.01777	1.64801	1.67286	1.77135	1.6887	1.9371	2.47535	2.88816	1.43323	2.04971	1.97894	1.7436	1.8482	2.21161
mir11511_13	UCCAACGAAGAUCAGAAUUU			1.38206	1.28376	-0.960835	0.947165	-0.960835	-0.960835	1.06734	-0.960835	0.763752	-0.960835	1.12217	-0.960835	0.932482	0.663039	-0.210283	0.17786	0.0332452
mir11511_14	UCCAACGAAGAUCAGAAGGCCU			6.71984	7.16858	6.91862	6.77057	6.62162	6.93149	7.14793	6.62297	6.82329	6.95815	7.30831	7.24519	6.82645	6.8944	6.82946	6.85832	7.08452
mir11511_14	UCCAACGAAGAUCAGAAGCUU			2.45518	2.59372	1.46386	2.62551	2.5743	1.91946	1.77135	2.37698	1.845	2.38531	1.941	-0.960835	1.45703	2.28457	2.09742	2.1806	1.20563
mir11511_14	CCAACGAAGAUCAGAAGG			1.05883	2.20032	1.81011	1.52153	1.90253	1.67286	1.06734	1.6887	1.64102	-0.960835	2.26002	1.25587	0.932482	1.6477	1.59449	1.61814	0.871886
mir11511_14	UCCACCGAAGAUCUGCAGGCU			-0.960835	1.7635	2.08914	2.3863	-0.960835	2.81801	-0.960835	2.37698	2.39241	2.716	-0.960835	-0.960835	2.14378	1.31953	1.13315	1.21598	0.734528
mir11511_14	UCCAACGAAGAUCAGAGGCU			1.38206	0.777675	-0.960835	0.947165	1.21895	-0.960835	-0.960835	1.16237	-0.960835	-0.960835	1.27161	1.43323	-0.960835	0.536518	-0.100237	0.182765	0.195793
mir11511_15	UCCAAUGAAGAUCAGAAGGCUU			6.61594	7.04811	6.273	6.21059	6.42921	6.52431	6.62331	6.40543	6.5914	6.76189	6.95753	6.96761	6.34222	6.53691	6.51473	6.52459	6.75731
mir11511_15	CCACCGAAGAUCAGAAGGUUU			2.38466	2.34371	2.39303	1.93125	2.5743	2.3137	3.24448	2.23321	2.32582	2.07556	2.02761	2.61749	1.72393	2.26316	2.5383	2.41602	2.11115
mir11511_15	UCCACCUAAGAUCAGAAGGUUU			1.05883	1.95437	2.64391	1.26275	2.11881	1.37522	2.24242	2.44383	1.11873	2.85668	1.12217	1.05362	0.932482	1.72996	1.8598	1.8021	1.49124
mir11511_15	UCCAACGAAGAUCAGAAGGCUUUAU			-0.960835	1.41946	2.58516	2.17664	1.64801	1.5317	2.24242	2.15557	1.26807	1.34066	1.40701	-0.960835	1.12929	1.30511	1.76915	1.56291	0.729032
mir11511_16	UCCAACGAAGAUCAGAAGGCUG			6.56902	6.93375	7.48657	6.99511	5.95862	7.23452	7.07082	6.66561	6.47715	6.82747	6.90987	7.46773	7.27146	6.99611	6.68134	6.82124	7.11913
mir11511_16	UCCAAGAUCAGAAGGCUU			2.31053	2.41039	2.64391	1.74089	1.97828	2.22478	1.77135	2.68398	2.256	2.56011	2.02761	1.43323	1.30245	2.27643	2.18288	2.22446	1.83085
mir11511_16	UCCACCGAAGAUCAGAAGGUUUC	Conserved_11511		1.05883	0.777675	-0.960835	-0.960835	-0.960835	-0.960835	1.39113	-0.960835	-0.960835	-0.960835	1.12217	1.25587	-0.960835	-0.0212899	-0.490443	-0.28193	0.114093
mir11511_17	UACAACGAAGAUCAGAAGGCUU			6.52051	6.76565	6.7847	6.38755	6.5048	6.79143	7.14793	6.86477	6.85315	6.60617	6.90987	6.9748	6.63322	6.6146	6.83242	6.73561	6.78101
mir11511_17	UCCAACGAAGAUCAUAAGGCUUU			2.31053	2.59372	1.90924	1.26275	1.90253	1.19968	1.87867	1.57401	1.52709	1.82461	1.27161	1.59115	1.12929	2.01906	1.6164	1.79536	1.45417
mir11511_17	UCCACCGAAGGUCAGCAGGC			1.05883	-0.960835	-0.960835	1.63537	1.73793	1.37522	1.97856	0.994136	1.52709	-0.960835	1.84886	-0.960835	-0.960835	0.193135	1.52259	0.93172	-0.258412
mir11511_18	UCCAACGAAGAUUAGAAGGCUU			6.49563	7.04286	6.55525	6.27788	6.57663	6.79143	7.03646	7.06118	6.86492	7.12741	7.15081	6.91256	6.91915	6.59291	6.86613	6.7447	7.02748
mir11511_18	UCCAACGAAGAUCAGAAGUUU			2.06209	1.54348	1.17609	0.947165	1.5521	0.999783	1.5293	1.16237	1.40338	1.68061	1.12217	1.98188	-0.960835	1.43221	1.32939	1.37509	0.955957
mir11511_18	UCCAACGAAGAUCAGAAGGCUUUUA			1.05883	-0.960835	1.58874	1.26275	-0.960835	0.999783	1.06734	1.31301	-0.960835	-0.960835	-0.960835	-0.960835	1.12929	0.737373	0.291693	0.489773	-0.438303
mir11511_18	UCCAACGAAGAUCAGAAGGCUUCU			-0.960835	1.86209	-0.960835	0.947165	1.21895	-0.960835	0.873364	2.5689	-0.960835	1.52062	0.955439	1.43323	1.12929	0.221896	0.547909	0.403014	1.25965
mir11511_18	UCCAAGAAGAUCAGAAGGCUU			-0.960835	0.96679	1.32714	-0.960835	0.605537	-0.960835	-0.960835	-0.960835	-0.960835	-0.960835	1.40701	-0.960835	-0.960835	0.0930657	-0.64756	-0.318393	-0.368873
mir11511_19	UCCAACGAAGAUCAGAAGUCUU			6.40056	7.12953	7.42509	5.99825	6.36009	6.27031	7.07082	7.40944	6.58073	7.50683	6.92687	6.06724	6.86148	6.73836	6.73828	6.73831	6.84061
mir11511_19	UCCAACGAAGAUCAGAAGGAUUU			1.64597	1.54348	-0.960835	-0.960835	-0.960835	-0.960835	0.873364	-0.960835	1.40338	1.135	1.12217	2.09169	-0.960835	0.316945	-0.121151	0.0735582	0.847006
mir11511_19	UUCACCGAAGAUCAGAAGGUUU			0.865259	-0.960835	-0.960835	-0.960835	0.605537	-0.960835	-0.960835	0.803667	0.763752	-0.960835	-0.960835	-0.960835	-0.960835	-0.504311	0.0502575	-0.196218	-0.960835
mir11511_19	UCCACCGAAGAUCAGAAGGAUU			-0.960835	-0.960835	1.70367	-0.960835	0.944603	-0.960835	1.2383	-0.960835	-0.960835	1.135	-0.960835	1.43323	-0.960835	-0.294708	-0.139921	-0.208715	0.16164
mir11511_19	UCCAACGAAGAUCAGAAGGAUUUU			-0.960835	0.777675	-0.960835	-0.960835	-0.960835	0.999783	-0.960835	1.16237	-0.960835	1.95554	0.955439	1.25587	-0.960835	-0.526207	-0.144071	-0.313909	0.801504
mir11511_2	UCCAACGAAGAUCAGAAGGCU	Conserved_11511		11.2283	11.5506	11.4856	11.1793	11.2293	11.3335	11.526	11.2714	11.381	11.2956	11.7396	11.5863	11.1457	11.361	11.3483	11.3539	11.4418
mir11511_2	UCCAACGAAGAUCAUAAGGCUU			9.39791	10.2281	9.85538	8.85486	9.35217	9.08765	9.83356	9.2889	8.90289	9.68867	9.39716	8.96317	9.13028	9.58407	9.29303	9.42238	9.29482
mir11511_2	UCCAACGAAGAUCAGAAGGCUUUU			9.2656	9.48155	9.35803	8.85044	8.67691	9.28475	8.91025	9.42387	8.69272	8.93395	9.012	9.22881	9.2268	9.2389	8.9977	9.1049	9.10039
mir11511_2	UCCAACGAAGAUCAGAAGGCUUUUC			5.01911	5.62931	4.66987	4.1281	4.52908	5.06616	4.46805	5.03502	3.57065	5.00645	4.79878	4.19536	4.81408	4.8616	4.53379	4.67948	4.70367
mir11511_20	UCCAACGAAGAUCCGAAGGCUU			6.38258	6.88182	6.53599	6.3253	6.26499	6.61458	6.76992	6.48694	6.45395	6.64063	6.75348	6.9163	6.38618	6.53142	6.51808	6.52401	6.67415
mir11511_20	UCCGAAGAUCAGAAGGCUU			-0.960835	1.7635	1.00736	1.74089	1.97828	0.999783	1.2383	1.57401	1.9371	1.82461	1.27161	1.43323	0.932482	0.887728	1.54549	1.25315	1.36548
mir11511_20	UCCAACGAAGAUCAGAAGGUA			1.52004	-0.960835	1.70367	-0.960835	0.605537	-0.960835	1.06734	-0.960835	0.763752	-0.960835	-0.960835	-0.960835	-0.960835	0.325511	0.102992	0.201889	-0.960835
mir11511_20	ACCAACGAAGAUCAGAAGGCUUU			-0.960835	-0.960835	1.70367	-0.960835	1.21895	-0.960835	-0.960835	1.16237	-0.960835	-0.960835	1.40701	-0.960835	1.30245	-0.294708	-0.100237	-0.186669	0.196949
mir11511_21	UCAACGAAGAUCAGAAGGCUU			6.30833	6.73345	6.79446	6.59174	6.94322	7.10658	7.60984	7.36054	7.5911	7.01555	7.24645	7.34282	7.18836	6.607	7.32226	7.00436	7.1983
mir11511_21	UUUAACGAAGAUCAGAAGGCUU			1.22948	1.65768	1.00736	0.759037	2.05025	1.80142	2.24242	2.5689	2.51702	-0.960835	1.53079	1.98188	2.39398	1.16339	2.236	1.75929	1.23646
mir11511_21	UCCUAAGAUCAGAAGGCUU			0.865259	0.777675	-0.960835	0.759037	-0.960835	-0.960835	-0.960835	-0.960835	-0.960835	-0.960835	0.766893	-0.960835	-0.960835	0.360284	-0.960835	-0.373671	-0.528903
mir11511_22	UCCAACGAAGAUCACAAGGCUU			6.25003	6.87003	6.34559	5.81105	6.17529	5.83988	6.44271	5.77378	5.91722	6.1188	6.43089	6.2019	6.06407	6.31918	6.02977	6.1584	6.20391
mir11511_22	UCGACGAAGAUCAGAAGGCUU			1.05883	0.777675	0.816245	-0.960835	0.605537	1.19968	2.15972	1.89389	1.9371	-0.960835	1.12217	1.05362	1.45703	0.42298	1.55919	1.05421	0.667996
mir11511_22	UCCAACGAAGUUCUGAUGGCU			0.865259	-0.960835	1.17609	-0.960835	1.44937	0.999783	-0.960835	1.16237	2.39241	-0.960835	-0.960835	-0.960835	0.932482	0.0299206	1.00862	0.573641	-0.487505
mir11511_23	UCCAACAAAGAUCAGAAGGCUU			6.24506	6.68377	6.48066	6.13518	6.17529	6.40289	6.66513	6.27841	6.44221	6.53989	6.66506	6.86696	6.48833	6.38617	6.39279	6.38985	6.64006
mir11511_23	UCCAACGAAGAUCAGAAGGCUCU			1.05883	-0.960835	-0.960835	0.759037	1.5521	-0.960835	0.873364	-0.960835	-0.960835	-0.960835	0.766893	-0.960835	-0.960835	-0.0259494	-0.0914071	-0.0623148	-0.528903
mir11511_23	UCCAACGAAGAUCAGAAGUUC			-0.960835	0.777675	0.816245	-0.960835	-0.960835	-0.960835	1.06734	-0.960835	-0.960835	-0.960835	0.766893	-0.960835	-0.960835	-0.0819374	-0.5552	-0.344861	-0.528903
mir11511_24	UCCAACUAAGAUCAGAAGGCUU			6.24008	6.83708	6.68331	5.94956	6.21888	6.6014	7.00423	7.02617	6.55189	6.72106	6.62742	6.5959	6.71977	6.42751	6.68051	6.56807	6.66604
mir11511_24	ACCAACGAAGAUCAUAAGGCUU			1.05883	1.13396	1.32714	-0.960835	0.605537	-0.960835	1.2383	1.31301	0.763752	-0.960835	-0.960835	-0.960835	-0.960835	0.639776	0.591953	0.613208	-0.960835
mir11511_25	UCAAACGAAGAUCAGAAGGCUU			6.1579	6.46986	6.15172	6.1157	5.9864	6.36178	6.62331	6.21762	6.39021	5.90861	6.52321	6.48455	6.2341	6.22379	6.31586	6.27494	6.28762
mir11511_25	UCCAAUGAAGAUCAGAAGGCUUU			1.05883	1.41946	-0.960835	1.26275	0.944603	1.19968	1.06734	-0.960835	0.763752	-0.960835	-0.960835	-0.960835	-0.960835	0.695051	0.602908	0.64386	-0.960835
mir11511_25	UCCAACGAAGAUCAGAAGGCUUCA	Conserved_11511		-0.960835	-0.960835	-0.960835	0.947165	1.33876	1.5317	-0.960835	0.994136	-0.960835	-0.960835	1.12217	-0.960835	0.932482	-0.483835	0.388584	0.000842626	0.0332452
mir11511_26	UCCAACGAAGAUCAGAAUGCUU			6.10405	7.05594	6.93047	5.85871	6.12201	6.21943	6.93132	7.07179	6.7071	7.21823	6.8065	6.1265	6.70441	6.48729	6.61033	6.55565	6.71391
mir11511_26	UCCAACGAAGAUCAGAAGUUUU			0.865259	1.54348	1.81011	0.759037	1.73793	1.19968	1.2383	1.16237	1.11873	1.52062	1.12217	-0.960835	1.72393	1.24447	1.2914	1.27054	0.851472
mir11511_26	UCCAACGAAGAUCAGAAGGCCG			-0.960835	-0.960835	-0.960835	-0.960835	-0.960835	0.999783	0.873364	0.803667	-0.960835	-0.960835	-0.960835	-0.960835	0.932482	-0.960835	0.151029	-0.343133	-0.487505
mir11511_26	UCUAACGAAGAUCAUAAGGCUU			-0.960835	1.41946	-0.960835	-0.960835	-0.960835	-0.960835	0.873364	-0.960835	-0.960835	1.135	-0.960835	-0.960835	-0.960835	-0.365761	-0.593995	-0.492558	-0.436876
mir11511_27	UCCAACGAAUAUCAGAAGGCUU			5.92309	6.49696	6.67629	5.92178	6.24212	6.43298	6.79411	6.91275	6.29769	6.85709	6.43089	6.26772	6.31214	6.25453	6.53593	6.41086	6.46696
mir11511_27	UCCAACGAAGAUCAGAAGGCCUU			0.865259	0.777675	-0.960835	-0.960835	0.785008	-0.960835	0.873364	-0.960835	-0.960835	-0.960835	0.766893	-0.960835	-0.960835	-0.0696838	-0.244826	-0.166985	-0.528903
mir11511_27	UCCAACGAAGAUCAGAAUU			-0.960835	1.41946	0.816245	-0.960835	-0.960835	-0.960835	1.06734	-0.960835	-0.960835	1.135	-0.960835	1.25587	1.59665	0.0785085	-0.5552	-0.273552	0.756671
mir11511_28	UCCAACGAAGAUCAGAAGGUUC			0.865259	1.86209	1.32714	1.52153	1.5521	-0.960835	1.5293	2.23321	0.952131	2.28926	2.39647	2.19373	2.23209	1.39401	1.06118	1.2091	2.27789
mir11511_29	UCCAACGAAGAUCAGUAGGCUU			5.77244	5.98699	5.93359	5.56749	5.61139	5.76301	6.1478	5.90413	5.88867	5.70963	6.03056	5.9482	5.97089	5.81513	5.863	5.84172	5.91482
mir11511_29	UCCAACGAAGAUCAUCAGGCUU			0.865259	1.41946	1.32714	1.26275	2.18425	-0.960835	-0.960835	1.4494	1.40338	-0.960835	1.27161	-0.960835	-0.960835	1.21865	0.623074	0.887775	-0.402724
mir11511_3	CCAACGAAGAUCAGAAGGCUU	Conserved_11511		10.6285	10.9689	10.68	10.4529	10.3384	10.5249	10.7252	10.3139	10.483	10.7165	10.9085	10.8969	10.478	10.6826	10.4771	10.5684	10.75
mir11511_3	UCCAACGAAGAUCAGAAGGAUU			8.39733	8.71179	8.4975	8.22255	8.08431	8.26448	8.54518	8.05039	8.25861	8.54044	8.69886	8.62709	8.29107	8.45729	8.24059	8.3369	8.53936
mir11511_3	UCCAACGAAGAUCAGAAGGCUUUC			5.09836	5.65704	4.91618	4.45709	4.3973	5.01404	4.20484	5.32829	4.0751	5.02147	4.92825	4.7914	4.92421	5.03217	4.60391	4.79425	4.91633
mir11511_3	UCCAACGAAGAUCAGAAGGCUUUCU			3.99522	4.37044	3.6987	3.41274	3.32004	3.69996	2.82876	4.2472	2.32582	3.31257	3.5459	3.35021	3.82607	3.86928	3.28435	3.54432	3.50869
mir11511_30	UCGAACGAAGAUCAGAAGGCUU			5.67978	6.17612	5.92769	5.91052	5.71467	6.02245	6.27111	5.95658	6.13219	5.70963	6.17036	6.3584	5.95151	5.92353	6.0194	5.97679	6.04748
mir11511_30	UCCAACGAAGAUCAGAAAACUU			-0.960835	-0.960835	-0.960835	-0.960835	-0.960835	0.999783	1.39113	1.16237	1.52709	-0.960835	-0.960835	-0.960835	-0.960835	-0.960835	0.823906	0.030688	-0.960835
mir11511_30	UCCAACGAAGAUCAGAUU			-0.960835	-0.960835	-0.960835	0.759037	-0.960835	-0.960835	-0.960835	0.803667	0.763752	-0.960835	1.40701	-0.960835	1.12929	-0.530867	-0.263017	-0.382061	0.153659
mir11511_31	UCCAACGAUGAUCAGAAGGCUU			5.52447	6.11246	5.81076	5.65107	5.77963	6.33547	6.59604	6.45489	6.4848	5.72807	6.16081	6.36388	6.29687	5.77469	6.33017	6.08329	6.13741
mir11511_31	CCGAAGAUCAGAAGGUUU	Conserved_11511		-0.960835	-0.960835	-0.960835	0.759037	0.605537	0.999783	1.06734	-0.960835	-0.960835	-0.960835	-0.960835	-0.960835	-0.960835	-0.530867	0.150198	-0.152498	-0.960835
mir11511_31	UUAACGAAGAUCAGAAGGCUU			-0.960835	1.13396	-0.960835	-0.960835	-0.960835	-0.960835	-0.960835	-0.960835	-0.960835	1.34066	-0.960835	1.05362	-0.960835	-0.437135	-0.960835	-0.728079	0.118151
mir11511_32	UCCAACGAAGAUCAAAAGGCUU			5.42257	5.88517	5.99129	5.35958	5.61733	5.8841	5.87069	5.74756	5.70438	5.61375	5.91602	5.7531	5.82943	5.66465	5.76481	5.7203	5.77808
mir11511_32	UCCAACUAAGAUCAGAAGGCUUU			-0.960835	0.96679	1.58874	-0.960835	1.08829	-0.960835	1.2383	0.994136	-0.960835	1.34066	-0.960835	-0.960835	-0.960835	0.158466	0.27981	0.22588	-0.385462
mir11511_33	UCCAACGAAGAUCAGAUGGCUU			5.42257	5.90842	5.63366	5.53851	5.61733	5.96183	6.31954	5.83109	6.12242	5.70963	6.03579	6.0605	5.82234	5.62579	5.97044	5.81726	5.90707
mir11511_34	UCCAACGUAGAUCAGAAGGCUU			5.40486	5.94262	5.60437	5.47111	5.42768	5.8841	6.00704	5.76727	5.74317	5.45682	5.88736	5.91123	5.7038	5.60574	5.76585	5.69469	5.7398
mir11511_34	UCCAACGAAGAUCAGAAGGCUUCC			-0.960835	0.96679	-0.960835	-0.960835	-0.960835	-0.960835	-0.960835	1.16237	-0.960835	1.135	-0.960835	-0.960835	-0.960835	-0.478928	-0.536195	-0.510743	-0.436876
mir11511_35	UCCAACGAGGAUCAGAAGGCUU			5.35962	5.45863	5.34586	5.03595	4.78254	5.16507	5.39807	4.85023	5.10351	5.24274	5.37071	5.50774	4.88389	5.30002	5.05988	5.16661	5.25127
mir11511_36	UCCUACGAAGAUCAGAAGGCUU			5.26465	5.73716	5.84247	5.67123	5.89162	6.24792	6.72748	6.46699	6.6125	5.79953	5.95522	6.38561	6.16286	5.62888	6.3893	6.05134	6.07581
mir11511_36	UCCAACGAAGAUCUGAAGGCUUU			-0.960835	0.96679	-0.960835	0.947165	-0.960835	-0.960835	1.2383	-0.960835	1.11873	-0.960835	0.766893	-0.960835	1.30245	-0.00192846	-0.105096	-0.0592435	0.0369187
mir11511_36	UCCAACGAAGAUCAGAAGGUUUC			-0.960835	-0.960835	0.816245	-0.960835	-0.960835	-0.960835	-0.960835	-0.960835	-0.960835	-0.960835	1.64478	1.43323	-0.960835	-0.516565	-0.960835	-0.763381	0.289087
mir11511_37	UCCAAAGAAGAUCAGAAGGCUU			5.21471	5.82533	5.33698	5.33451	5.30801	5.67343	5.74158	5.41415	5.59554	5.66249	5.68905	5.72781	5.38542	5.42789	5.54654	5.49381	5.61619
mir11511_37	UCCAACGAAGAUCAGAAGGGUUU			-0.960835	0.777675	-0.960835	-0.960835	0.605537	-0.960835	-0.960835	-0.960835	0.763752	1.52062	0.766893	-0.960835	-0.960835	-0.526207	-0.302643	-0.402005	0.0914621
mir11511_38	UGCAACGAAGAUCAGAAGGCUU			5.20452	5.35241	5.2451	5.20221	5.19348	5.15307	5.66119	5.06718	5.3496	5.4896	5.52009	5.77795	5.3164	5.25106	5.2849	5.26986	5.52601
mir11511_39	UCCAACGAAGAUCAGAAGGCUA			5.1839	5.80689	5.38943	5.44012	5.64665	6.19037	6.46871	6.25067	6.17538	5.37729	5.94968	6.19577	6.00889	5.45508	6.14635	5.83912	5.88291
mir11511_4	UCCAACGAAGAUCAGAAG	Conserved_11511		9.23147	9.79987	9.10712	9.00405	9.22965	9.14709	9.40806	9.19075	9.12842	9.42616	9.62215	9.37104	9.02219	9.28563	9.22079	9.24961	9.36039
mir11511_4	ACCAACGAAGAUCAGAAGGCUU			8.19199	8.69851	8.43649	8.21913	8.15641	8.31517	8.56641	8.18104	8.38663	8.39516	8.58388	8.74313	8.30131	8.38653	8.32113	8.3502	8.50587
mir11511_4	UCCACCGAAGAUCAGAAGGUUUU			3.81926	3.75278	4.55211	4.31054	4.52908	4.47304	4.59937	4.59478	4.22878	3.99928	4.01732	4.40134	3.36139	4.10867	4.48501	4.31775	3.94483
mir11511_4	UCCAACGAAGAUCAGAAGGCUUUG			4.45703	4.03226	4.33752	3.94149	4.10794	4.51114	4.37945	4.10985	3.68132	3.73337	4.45252	4.17055	4.58173	4.19207	4.15794	4.17311	4.23454
mir11511_40	UCCAACGAAGAUCAGAAGACUU			5.14176	5.33535	5.21635	4.81214	4.78254	5.00071	5.26593	5.08823	5.05294	5.26815	5.35404	5.36194	4.93741	5.1264	5.03807	5.07733	5.23039
mir11511_41	UCCAACGAAGUUCAGAAGGCUU			5.06493	5.5867	5.29177	5.11658	5.15319	5.27988	5.30493	5.28337	5.23633	5.53218	5.79778	5.84221	5.30627	5.26499	5.25154	5.25752	5.61961
mir11511_41	UCCACCGAAGAUCAGAAGGGUU			-0.960835	0.777675	-0.960835	-0.960835	-0.960835	-0.960835	0.873364	0.994136	-0.960835	-0.960835	-0.960835	-0.960835	-0.960835	-0.526207	-0.203001	-0.346648	-0.960835
mir11511_42	UCCAUCGAAGAUCAGAAGGCUU			5.0307	5.32674	5.1265	5.08687	4.70661	4.98725	5.37992	5.08823	5.09353	5.3298	5.4434	5.36194	5.18981	5.1427	5.05111	5.09182	5.33124
mir11511_43	UCCAACGAAGAUCAGAGGGCUU			4.99564	5.54279	4.85533	4.78772	4.90406	4.84532	5.23596	4.89869	4.96816	4.7954	5.10794	5.29464	4.72558	5.04537	4.97044	5.00374	4.98089
mir11511_44	UCCAGCGAAGAUCAGAAGGCUU			4.91037	5.14288	4.5974	4.32758	4.60274	4.78439	4.92146	4.60941	4.56821	4.6483	5.13745	4.77503	4.7705	4.74456	4.69724	4.71827	4.83282
mir11511_45	UCCAACGAAAAUCAGAAGGCUU			4.89777	5.21926	4.91618	5.06672	4.61465	4.91803	5.34292	4.81278	5.11341	4.91286	5.14716	5.25977	4.89746	5.02498	4.96036	4.98908	5.05431
mir11511_45	UCUACGAAGAUCAGAAGGCUU			-0.960835	0.777675	1.17609	1.11357	1.44937	0.999783	1.39113	1.31301	1.64102	1.52062	-0.960835	1.98188	1.59665	0.526625	1.35886	0.988979	1.03458
mir11511_46	UCCAACGAAGAUCAGAAAGCUU			4.88505	5.5502	5.1265	4.93951	4.83442	5.02724	5.46849	5.10897	5.24537	5.16369	5.23168	5.52742	5.29606	5.12531	5.1369	5.13175	5.30471
mir11511_47	UCCAACGAAGAUCAGGAGGCUU			4.87222	5.20993	4.53669	4.50281	4.55405	4.87485	5.0418	4.70789	4.66566	4.52721	4.98346	4.85507	4.72558	4.78041	4.76885	4.77399	4.77283
mir11511_48	UCCAACGAAGAACAGAAGGCUU			4.80631	5.4743	4.92804	4.89448	4.85466	5.14097	5.1741	4.77433	5.07338	5.00645	5.41957	5.37286	4.88389	5.02579	5.00349	5.0134	5.17069
mir11511_49	UCCGACGAAGAUCAGAAGGCUU			4.76527	5.41058	5.38082	5.04628	4.86468	5.10405	5.55193	4.78726	4.94616	4.97592	5.37897	5.40512	4.82831	5.15074	5.05081	5.09523	5.14708
mir11511_5	AACGAAGAUCAGAAGGCUU	Conserved_11511		8.70464	9.23481	8.12338	7.81326	8.44043	7.49198	7.80274	8.0544	8.80545	8.96828	8.69886	8.19433	7.82496	8.46902	8.119	8.27457	8.42161
mir11511_5	UCCAACGAAGAUCAGAAGGGUU			7.74123	8.1343	7.8359	7.55933	7.45338	7.70216	7.87904	7.36486	7.72954	7.73587	8.08017	7.97901	7.60074	7.81769	7.6258	7.71108	7.84895
mir11511_5	UCCACCGAAGAUCAGAAGGU	Conserved_11511		4.43975	4.45184	4.80473	4.32758	4.62648	4.35229	5.03021	4.48796	4.15399	4.19751	4.55814	4.52394	3.73832	4.50597	4.53018	4.51942	4.25448
mir11511_5	UCCACCGGAGAUCUGAAGGCU			3.06371	2.80674	1.70367	2.3863	3.56083	1.91946	3.1619	3.86354	1.74661	-0.960835	2.57962	3.35021	-0.960835	2.49011	2.85047	2.69031	1.00204
mir11511_50	UCCAACGAAGGUCAGAAGGCUU			4.76527	5.26502	4.76558	4.57592	4.52908	4.76875	5.14215	4.28415	5.01117	4.91286	5.23168	5.00295	4.66341	4.84295	4.74706	4.78968	4.95272
mir11511_51	UCCAACGAAGACCAGAAGGCUU			4.73725	4.92071	4.76558	4.72481	4.41103	4.91803	5.0533	4.59478	4.69234	4.66753	5.23168	5.29464	4.78518	4.78709	4.73389	4.75754	4.99476
mir11511_52	UCCAACGAAGAUCAGAAGGCUC			4.57256	5.093	5.06333	4.77536	4.52908	4.58446	5.06471	4.74812	4.90113	5.15008	4.93946	5.35094	4.75568	4.87606	4.7655	4.81464	5.04904
mir11511_53	UCCAACGGAGAUCAGAAGGCUU			4.36846	4.81392	4.3552	4.47249	3.98478	4.26578	4.73409	4.38965	4.0751	4.6483	4.65655	4.69028	4.42194	4.50252	4.28988	4.38439	4.60427
mir11511_55	UCCAACGAAGAUCAGAAGCCUU			4.13065	4.43592	4.5211	3.82635	4.3973	4.10067	4.36106	4.59478	4.24689	4.76001	4.8232	4.3134	4.2208	4.2285	4.34014	4.29052	4.52935
mir11511_56	UCCAACGAAGAUCAGAAGGCAU			3.87176	3.75278	4.0423	3.89653	3.63292	4.4536	4.50201	4.47203	4.4791	3.83891	3.90741	4.46394	4.01217	3.89084	4.30793	4.12256	4.05561
mir11511_57	UCCAACGAAGAUCAGAACGCUU			3.58777	3.64614	3.77953	3.09225	3.32004	2.81801	3.43236	3.62513	3.41918	3.57945	3.48599	3.39374	2.9573	3.52642	3.32294	3.41338	3.35412
mir11511_58	UCCAACCAAGAUCAGAAGGCUU			3.55603	3.67355	3.75309	3.09225	3.2606	3.19096	3.46716	3.59603	2.88397	3.10256	3.78843	3.16163	3.05739	3.51873	3.27975	3.38596	3.2775
mir11511_59	UCCAACGAAGAUCAGAAGGUU			3.49039	3.72685	3.6987	3.41274	2.99483	4.07546	3.56682	3.81386	3.09861	4.39502	4.09959	4.19536	4.01217	3.58217	3.50991	3.54203	4.17553
mir11511_6	UCCAACGAAGAUCAGAAGGC	Conserved_11511		8.69374	9.19636	8.99875	8.85633	8.87633	8.86391	9.29393	9.01504	8.88348	8.74209	9.60597	9.13413	8.6618	8.9363	8.98654	8.96421	9.036
mir11511_6	UUCAACGAAGAUCAGAAGGCUU			7.7306	8.39525	7.28906	6.98977	7.64861	7.47038	7.60007	7.45269	7.81547	8.14033	8.16023	8.00906	7.37933	7.60117	7.59744	7.5991	7.92224
mir11511_6	UCCAACGAAGAUCAGAAGGUUUU			3.99522	4.45184	3.75309	3.47524	3.32004	3.56156	3.958	3.98073	3.59912	4.29964	4.49874	3.73573	3.79741	3.91885	3.68389	3.78832	4.08288
mir11511_6	UCCAACGAAGAUCAGAAGGUUUUU			2.76378	2.80674	2.85756	2.3863	2.841	2.47663	2.7742	2.98266	3.09861	3.10256	3.1805	3.11036	3.43766	2.7036	2.83462	2.77639	3.20777
mir11511_60	UCCAACGAAGAUCAGCAGGCUU			3.31189	4.05328	2.52391	2.78203	2.88102	2.98977	3.80313	3.4734	3.35385	3.10256	3.45507	2.75737	3.10494	3.16778	3.30023	3.24136	3.10498
mir11511_61	UAACGAAGAUCAGAAGGCUU			3.19313	3.5007	1.81011	1.74089	2.47319	2.02857	2.4654	2.15557	2.92953	3.36062	2.93373	2.82253	1.84089	2.56121	2.41045	2.47745	2.73944
mir11511_62	CCAACGAAGAUCAGAAGGCUUU			3.06371	3.23239	2.95358	2.87767	2.30685	2.93476	2.7175	2.68398	2.32582	2.98485	2.9779	3.11036	3.00821	3.03184	2.59378	2.78847	3.02033
mir11511_63	UCCAACGAAGAUGAGAAGGCUU			3.06371	3.11734	3.32069	3.34742	3.43205	3.82623	4.36106	4.13029	4.13466	3.36062	3.51626	3.59363	3.82607	3.21229	3.97686	3.63705	3.57414
mir11511_64	CUCCAACGAAGAUCAGAAGGCUU			3.01785	3.53099	3.16892	3.34742	2.47319	3.48704	3.59856	3.40794	3.17625	3.26286	4.13903	3.86507	3.47433	3.2663	3.2286	3.24535	3.68533
mir11511_65	CAACGAAGAUCUGAAGGCUU			2.92152	2.0411	3.16892	3.31362	3.43205	2.62301	3.32259	2.73825	3.32004	3.0449	3.02076	3.21113	4.28414	2.86129	3.08719	2.98679	3.39023
mir11511_66	UCCAACGAAGAUCAGAAGGCUUA			2.87083	2.90251	2.85756	1.93125	2.5743	2.98977	2.4654	2.79056	2.256	2.56011	3.14219	2.46259	2.53953	2.64054	2.61521	2.62646	2.6761
mir11511_67	UCCAACGAAGAUCAGAAC			2.87083	1.28376	-0.960835	1.39793	-0.960835	-0.960835	1.06734	-0.960835	2.10535	1.34066	-0.960835	-0.960835	1.12929	1.14792	0.0580362	0.542431	0.13707
mir11511_68	UCCAACGAAGAUCAUAAGGCU			2.8183	3.23239	3.12835	2.62551	3.03085	2.69098	3.28406	3.19159	2.73797	3.0449	2.18663	2.46259	2.60714	2.95114	2.98709	2.97111	2.57532
mir11511_69	CCAACGAAGAUCAUAAGGCUU			2.70711	2.75636	2.17132	1.52153	2.36445	2.55167	2.59695	2.44383	2.32582	3.0449	1.84886	1.98188	1.94908	2.28908	2.45655	2.38212	2.20618
mir11511_7	UCCAACGAAGAUCAGAAGG	Conserved_11511		8.07371	9.05567	8.34871	8.45932	8.67691	8.28112	8.70227	8.45159	8.18303	8.48325	9.1774	8.50214	8.06026	8.48435	8.45898	8.47026	8.55577
mir11511_7	UCUAACGAAGAUCAGAAGGCUU			7.50405	8.1044	6.89765	6.86112	7.31232	7.22308	7.44936	7.03703	7.66871	8.03136	8.07891	7.74065	7.13209	7.3418	7.3381	7.33975	7.74575
mir11511_7	UCCAACGAAGAUCAGAAGGCUUUA			3.89731	3.53099	3.52204	3.5055	3.40485	3.40846	2.7175	3.91157	2.83692	2.56011	3.10284	3.21113	3.5101	3.61396	3.25586	3.41502	3.09604
mir11511_7	UCCAUGAAGAUCAGAAGGCUU			2.58664	3.46977	1.32714	0.759037	2.41984	1.91946	2.07198	1.6887	2.32582	2.56011	2.32986	2.61749	1.72393	2.03565	2.08516	2.06315	2.30785
mir11511_70	CCAACGAAGAUCAGAAGGCUUC	Conserved_11511		2.5224	2.34371	1.81011	1.63537	2.11881	2.55167	1.87867	2.37698	2.10535	2.28926	1.64478	2.61749	2.60714	2.0779	2.2063	2.14923	2.28967
mir11511_71	UCCAACGAACAUCAGAAGGCUU			2.45518	3.07686	3.04361	2.62551	1.97828	2.47663	2.65849	3.06989	2.63172	3.26286	2.9779	2.82253	2.79282	2.80029	2.563	2.66846	2.96403
mir11511_72	UCCAACGAAGAUCAGAAGGAU			2.31053	3.11734	2.39303	2.01777	2.24685	2.87756	2.53268	2.37698	2.51702	2.38531	3.02076	2.94463	2.46859	2.45967	2.51022	2.48775	2.70482
mir11511_73	UCCAACGACGAUCAGAAGGCUU			2.23237	2.47413	2.00199	1.11357	1.64801	1.67286	2.15972	2.68398	2.02367	2.28926	2.57962	2.28903	2.46859	1.95551	2.03765	2.00114	2.40663
mir11511_74	UCCAACGAAGCUCAGAAGGCUU			2.23237	3.26879	2.24907	2.24997	1.08829	1.67286	2.32064	2.0735	1.845	3.26286	2.63585	2.19373	2.39398	2.50005	1.80006	2.11116	2.62161
mir11511_75	UCCAACGAAGAUCAGAAGGGU			2.14974	2.0411	2.08914	1.74089	1.73793	1.80142	2.24242	1.98649	1.845	2.07556	2.57962	1.86302	1.59665	2.00521	1.92265	1.95935	2.02871
mir11511_76	UCCAACGAAGAUCAGACGGCUU			2.06209	2.53516	2.52391	1.74089	1.97828	2.55167	2.39484	2.0735	2.18264	2.28926	1.84886	2.28903	2.53953	2.21551	2.23619	2.227	2.24167
mir11511_77	UCCAAGGAAGAUCAGAAGGCUU			2.06209	2.65	2.24907	2.09939	2.24685	2.02857	2.39484	2.30689	2.39241	2.78805	2.46014	2.37842	2.31531	2.26514	2.27391	2.27001	2.48548
mir11511_78	UCCAACGAAGAUCAUAAG			2.06209	2.1229	1.81011	1.11357	1.21895	0.999783	1.97856	1.98649	-0.960835	-0.960835	1.53079	-0.960835	1.45703	1.77717	1.04459	1.37018	0.266539
mir11511_79	UCCACCGAAGAUCAGAAG	Conserved_11511		1.96876	1.28376	1.17609	1.8392	1.73793	0.999783	1.39113	1.31301	0.952131	1.68061	-0.960835	1.43323	1.30245	1.56695	1.2788	1.40687	0.863865
mir11511_8	UCCAACGAAGAUCUGAAGGCUU			7.41619	7.80624	7.62242	7.4233	7.37672	7.55261	7.88388	7.69148	7.75823	7.58729	7.87648	8.02472	7.60695	7.56704	7.65258	7.61456	7.77386
mir11511_8	CAACGAAGAUCAGAAGGCUU	Conserved_11511		7.52878	7.96578	7.19642	6.84642	7.3395	7.12513	7.20576	6.92157	7.4121	8.05711	7.78465	7.34559	6.92909	7.38435	7.20081	7.28239	7.52911
mir11511_8	UCCACCGAAGAUCAGAAGGUU	Conserved_11511		3.76477	3.92231	4.0423	3.70121	4.17387	4.0498	4.41555	4.30228	3.75908	3.45217	4.15836	3.35021	3.61236	3.85765	4.14011	4.01457	3.64327
mir11511_8	UCCAACGAAGAUCAGAUGCUU			2.38466	2.34371	1.70367	1.39793	1.5521	-0.960835	1.2383	1.98649	1.40338	2.07556	1.84886	-0.960835	0.932482	1.9575	1.04389	1.44994	0.974017
mir11511_80	UCCAACGAAGAGCAGAAGGCUU			1.96876	1.7635	1.17609	0.947165	1.21895	2.02857	1.77135	1.31301	1.74661	-0.960835	1.75043	1.43323	1.30245	1.46388	1.6157	1.54822	0.881319
mir11511_81	UCCAACGAAGAUCAGAAGGCGU			1.76178	2.90251	2.75468	2.56933	2.52463	2.02857	2.65849	2.44383	1.52709	1.68061	2.9779	2.19373	2.04971	2.49708	2.23652	2.35232	2.22549
mir11511_82	UCCACCGAAGAUCAGAAGG	Conserved_11511		1.76178	1.7635	2.24907	1.93125	1.90253	1.80142	2.32064	1.31301	1.845	1.68061	2.02761	1.43323	1.30245	1.9264	1.83652	1.87647	1.61098
mir11511_83	CUCCAACGAAGAUCAGAAG			1.76178	2.20032	2.17132	2.01777	1.21895	1.80142	1.97856	1.79494	1.845	1.82461	1.941	2.09169	1.94908	2.0378	1.72778	1.86556	1.9516
mir11511_84	UCCAACGAAGAUCAGAAGGCG			1.64597	1.65768	1.90924	1.63537	0.605537	2.02857	1.06734	1.16237	-0.960835	1.52062	-0.960835	2.54212	1.84089	1.71207	0.780596	1.19458	1.2357
mir11511_84	UCCAACGAAGAUCAUAAGG			-0.960835	1.95437	-0.960835	0.759037	1.21895	-0.960835	-0.960835	-0.960835	0.763752	-0.960835	-0.960835	1.05362	-0.960835	0.197934	-0.17996	-0.0120075	-0.457222
mir11511_85	UCCCACGAAGAUCAGAAGGCUU			1.52004	1.41946	1.17609	1.39793	1.82257	1.5317	1.5293	1.31301	-0.960835	1.82461	1.40701	2.19373	1.30245	1.37838	1.04715	1.19436	1.68195
mir11511_86	UCCACCGAAGAUCAGAAGGCUU			1.52004	2.20032	1.90924	1.63537	1.64801	2.39747	1.97856	2.30689	1.74661	2.47535	2.10931	2.09169	1.30245	1.81624	2.01551	1.92695	1.9947
mir11511_87	CCAACGAAGAUCAAAAGGCUU			1.38206	0.777675	-0.960835	-0.960835	0.785008	1.19968	1.06734	-0.960835	1.52709	1.52062	1.53079	1.59115	-0.960835	0.0595176	0.723657	0.428484	0.920434
mir11511_88	ACCAACGAAGAUCAGAAGGCU			1.38206	0.777675	2.39303	1.93125	1.44937	2.13001	1.97856	2.0735	1.9371	1.82461	2.39647	2.19373	1.30245	1.621	1.91371	1.78362	1.92932
mir11511_88	UCCAACGAAGAUCAGAAUGCU			-0.960835	-0.960835	1.58874	-0.960835	1.08829	-0.960835	-0.960835	0.994136	0.763752	-0.960835	-0.960835	-0.960835	-0.960835	-0.32344	0.184901	-0.0410281	-0.960835
mir11511_89	UCAACGAAGAUCAGAAGGCU			1.22948	1.13396	1.90924	0.947165	0.785008	-0.960835	1.97856	1.89389	1.9371	-0.960835	1.12217	1.43323	1.59665	1.30496	1.12675	1.20595	0.797803
mir11511_9	UCCAACGAAGAUCGGAAGGCUU			7.39841	7.83231	7.50649	7.37699	7.11668	7.46311	7.65394	7.1639	7.38782	7.57716	7.79085	7.85017	7.33764	7.52855	7.35709	7.43329	7.63896
mir11511_9	ACGAAGAUCAGAAGGCUU	Conserved_11511		5.39593	5.43481	4.64132	5.22966	5.48074	5.71484	5.46849	4.66651	5.08349	4.76001	5.32013	5.38369	4.58173	5.17543	5.28281	5.23509	5.01139
mir11511_9	AUCAACGAAGAUCAGAAGGCUU			3.06371	2.65	2.17132	1.26275	2.18425	1.19968	1.97856	2.30689	2.97369	3.21138	2.9779	2.54212	1.72393	2.28694	2.12861	2.19898	2.61383
mir11511_9	UCCAACGAAGAUCAGAAGGCUUUCC			1.64597	2.2738	1.00736	1.11357	-0.960835	1.67286	1.39113	1.4494	-0.960835	1.52062	1.75043	-0.960835	1.59665	1.51017	0.518343	0.959156	0.976716
mir11511_90	UCCAACGAAGAUUAGAAGGCU			-0.960835	1.54348	-0.960835	0.947165	0.605537	-0.960835	1.5293	1.4494	1.74661	1.135	1.12217	-0.960835	-0.960835	0.142245	0.874005	0.548778	0.0838742
mir11511_90	UCCAACGAAGAUCAAAAGGCU			1.22948	1.28376	-0.960835	-0.960835	-0.960835	-0.960835	-0.960835	1.16237	1.52709	-0.960835	1.53079	1.73348	1.59665	0.147894	-0.0386094	0.0442809	0.975022
mir11511_92	UCCAACGAAGAUCAGAGG			-0.960835	1.41946	-0.960835	0.947165	-0.960835	-0.960835	1.2383	0.803667	-0.960835	-0.960835	-0.960835	-0.960835	-0.960835	0.111239	-0.168108	-0.043954	-0.960835
mir11511_92	CAACGAAGAUCAGAAGGCUUU			1.22948	-0.960835	-0.960835	-0.960835	-0.960835	-0.960835	0.873364	-0.960835	-0.960835	-0.960835	-0.960835	1.05362	-0.960835	-0.413255	-0.593995	-0.513666	-0.457222
mir11511_93	ACCAACGAAGAUCAGAAG			1.22948	0.777675	-0.960835	-0.960835	-0.960835	-0.960835	0.873364	-0.960835	-0.960835	-0.960835	1.12217	-0.960835	1.59665	0.0213722	-0.593995	-0.320498	0.199286
mir11511_94	CUCCAACGAAGAUCAGAA			1.22948	1.13396	1.00736	-0.960835	-0.960835	-0.960835	-0.960835	0.803667	0.952131	-0.960835	-0.960835	1.05362	-0.960835	0.602493	-0.225341	0.142585	-0.457222
mir11511_95	UCCAACUAAGAUCAGAAGGCU			1.22948	1.54348	2.17132	1.52153	0.605537	1.19968	2.15972	1.31301	1.40338	-0.960835	1.64478	1.86302	-0.960835	1.61645	1.33627	1.46079	0.396535
mir11511_96	UCCAACGAAGAUCAGAAGUCU			1.05883	-0.960835	1.17609	0.759037	1.33876	-0.960835	1.06734	0.994136	1.11873	1.34066	1.40701	-0.960835	-0.960835	0.508282	0.711625	0.621251	0.2065
mir11511_97	UCCAACGAAGAUCAGAAGGCC			1.05883	0.777675	1.32714	0.759037	1.08829	1.19968	1.6554	1.4494	1.64102	1.34066	1.27161	1.05362	1.30245	0.980672	1.40676	1.21739	1.24208
mir11511_98	UCCAACGCAGAUCAGAAGGCUU			1.05883	2.34371	2.00199	1.26275	2.24685	2.69098	2.53268	2.15557	1.845	1.52062	2.74212	2.19373	1.12929	1.66682	2.29421	2.01537	1.89644
mir11511_99	UCCAAUGAAGAUCAGAAGGCU			1.05883	-0.960835	-0.960835	0.759037	0.785008	-0.960835	0.873364	1.16237	-0.960835	1.52062	1.40701	-0.960835	-0.960835	-0.0259494	0.179814	0.0883635	0.251492
mir11511_99	CCAACGAAGAUCAGAAGGCUG			-0.960835	-0.960835	-0.960835	0.947165	-0.960835	-0.960835	-0.960835	-0.960835	-0.960835	1.34066	0.766893	1.25587	-0.960835	-0.483835	-0.960835	-0.748835	0.600648
mir11512_1	UCCCCCAUCUUGUGCACUUG	Conserved_11512		5.00742	4.09442	4.92804	4.2933	4.17387	4.87485	4.61497	4.26579	3.59912	3.6195	4.30428	3.80185	3.73832	4.5808	4.30572	4.42798	3.86599
mir11512_1	UCCCCCAUCUUGUGCACUUGU			7.481	7.0689	7.63333	7.13475	7.4113	7.65188	7.84471	7.10573	6.52987	6.69318	7.48323	6.42286	6.68889	7.3295	7.3087	7.31794	6.82204
mir11512_1	UCCCCCAUCUUGUGCACUUGUU			1.96876	-0.960835	1.17609	1.39793	1.33876	2.3137	2.24242	2.0735	-0.960835	-0.960835	1.75043	-0.960835	1.30245	0.895489	1.40151	1.17661	0.282802
mir11512_2	AUCCCCCAUCUUGUGCACUUG	ppi-miR11512		4.25445	3.77825	4.26451	4.00641	4.23691	4.30968	3.80313	3.15215	3.68132	3.36062	3.5459	3.63049	2.90453	4.07591	3.83664	3.94298	3.36039
mir11512_2	CCCCCAUCUUGUGCACUUGUA			0.865259	0.96679	0.816245	0.759037	0.944603	-0.960835	-0.960835	-0.960835	-0.960835	-0.960835	-0.960835	-0.960835	-0.960835	0.851833	-0.579747	0.0565106	-0.960835
mir11512_2	UCCCCCAUCUUGUGCACU	Conserved_11512		3.52358	3.07686	3.58336	3.31362	3.51069	3.79569	3.85662	2.84103	2.51702	2.78805	3.65875	2.61749	2.46859	3.37436	3.30421	3.33539	2.88322
mir11512_3	CCCCCAUCUUGUGCACUUGU			1.52004	1.13396	-0.960835	1.11357	0.605537	0.999783	1.77135	-0.960835	-0.960835	-0.960835	0.766893	-0.960835	-0.960835	0.701684	0.291	0.473527	-0.528903
mir11512_3	UCCCCCAUCUUGUGCACUU			1.05883	1.13396	1.46386	-0.960835	0.605537	2.3137	-0.960835	-0.960835	0.763752	-0.960835	1.40701	1.25587	-0.960835	0.673957	0.352265	0.495239	0.185304
mir11515_1	UCGAACAGCUACAGCUACAAUG	ppi-miR11515		5.79301	6.18567	5.5593	5.81105	5.89162	6.14868	5.96504	5.83732	6.03654	5.82545	6.12197	5.42624	6.17405	5.83726	5.97584	5.91425	5.88693
mir11515_1	UUGUAGCUGCGCUUGUUCAAG	Conserved_11515		1.86898	1.7635	-0.960835	0.759037	0.944603	1.67286	-0.960835	1.16237	0.952131	-0.960835	2.02761	1.05362	0.932482	0.857671	0.754224	0.8002	0.763218
mir11515_2	UCGAACAGCUACAGCUACAAU			1.22948	-0.960835	1.00736	0.759037	-0.960835	1.37522	0.873364	-0.960835	0.763752	-0.960835	0.766893	-0.960835	-0.960835	0.508761	0.218133	0.347301	-0.528903
mir11517_1	UUUCGAUGCUGAAUUUUGGC			2.64813	2.1229	2.58516	2.62551	2.7138	-0.960835	2.39484	2.84103	-0.960835	2.38531	2.02761	2.19373	3.05739	2.49543	1.2056	1.77886	2.41601
mir11517_2	UUCGAUGCUGAAUUUUGGCG			-0.960835	-0.960835	1.17609	0.759037	1.21895	-0.960835	-0.960835	1.31301	-0.960835	-0.960835	-0.960835	-0.960835	-0.960835	0.00336506	-0.0701083	-0.0374535	-0.960835
mir11518_1	UAGGGCUUUCGAAACAACACC	Conserved_11518		6.72698	6.49312	5.73171	4.99388	5.32261	6.04859	6.61944	4.33786	5.19028	6.03984	6.35755	5.80238	5.28578	5.98642	5.50376	5.71828	5.87139
mir11518_2	AGGGCUUUCGAAACAACACC			3.52358	2.94811	3.2468	2.3863	1.73793	2.75589	3.74758	1.16237	2.45606	1.95554	2.74212	2.37842	1.84089	3.0262	2.37197	2.66274	2.22924
mir11518_3	UAGGGCUUUCGAAACAAAACC			2.87083	3.37278	2.80704	1.8392	1.97828	2.75589	3.32259	1.98649	2.32582	2.92219	3.32431	3.39374	2.90453	2.72246	2.47381	2.58432	3.13619
mir11518_4	UAGGGCUUUCGAAACAACAC			1.96876	-0.960835	1.17609	-0.960835	1.21895	1.5317	1.5293	-0.960835	-0.960835	1.135	1.64478	-0.960835	1.12929	0.305796	0.471657	0.397941	0.73706
mir11519_1	UCGUAGAACACUGGAAUUAUG			2.97049	0.96679	1.81011	1.63537	1.90253	2.22478	1.2383	2.0735	1.26807	1.135	1.84886	-0.960835	1.45703	1.84569	1.74143	1.78777	0.870014
mir11519_2	GUAAAACACUGGAAUAAUGGG			-0.960835	-0.960835	1.70367	0.759037	0.944603	-0.960835	-0.960835	-0.960835	0.763752	-0.960835	0.955439	-0.960835	-0.960835	0.135259	-0.23483	-0.0703457	-0.481766
mir11519_2	UAAAACACUGGAAUAAUUG			-0.960835	-0.960835	-0.960835	0.947165	-0.960835	1.19968	-0.960835	0.803667	-0.960835	-0.960835	-0.960835	-0.960835	-0.960835	-0.483835	-0.175831	-0.312722	-0.960835
mir11523_1	UCUGAGCAGAUUUAAUGCCCGA			6.31309	5.26502	6.39773	6.33376	7.14366	7.35988	7.06799	7.63539	6.45785	6.32056	6.23549	6.6862	7.47292	6.0774	7.13295	6.66382	6.67879
mir11523_1	UCUGAGCAGAUUUAAUGCU			2.06209	-0.960835	1.00736	1.39793	2.11881	1.91946	0.873364	1.79494	1.9371	1.34066	2.46014	-0.960835	1.94908	0.876637	1.72874	1.35003	1.19726
mir11523_1	UCUGAGCAGAUUUAAUGUU			2.38466	1.28376	1.32714	1.74089	2.52463	2.3137	1.97856	2.68398	1.64102	1.68061	2.02761	2.19373	2.60714	1.68411	2.22838	1.98648	2.12727
mir11523_1	UCUGAGUAGAUUUAAUGCCCGA			-0.960835	-0.960835	1.17609	0.759037	0.785008	-0.960835	1.6554	1.16237	-0.960835	1.34066	1.27161	-0.960835	1.12929	0.00336506	0.336221	0.188285	0.695181
mir11523_1	UCUUCUGAGCAGAUUUAAUGCC			1.76178	-0.960835	1.32714	1.52153	3.10031	2.98977	1.97856	1.98649	-0.960835	2.64016	1.27161	1.25587	1.94908	0.912405	1.81886	1.41599	1.77918
mir11523_2	UCUGAGCAAAUUUAAUACCCG			2.31053	2.70416	3.42487	3.56417	2.5743	3.40846	3.0743	2.93698	3.17625	1.82461	2.39647	2.28903	1.84089	3.00093	3.03406	3.01934	2.08775
mir11523_2	UCUGAGCAGAUUUAAUGC			1.96876	-0.960835	1.58874	1.52153	2.30685	3.23717	2.98103	2.62759	2.51702	2.28926	2.74212	2.68913	3.05739	1.02955	2.73393	1.97643	2.69447
mir11523_2	UCUGAGCAGAUUUAAUGCCCGAU			0.865259	-0.960835	-0.960835	-0.960835	-0.960835	0.999783	-0.960835	-0.960835	-0.960835	-0.960835	-0.960835	-0.960835	1.45703	-0.504311	-0.568711	-0.540089	-0.356367
mir11523_3	UCUGAGCAGAUUUAAUGCCCG			1.86898	1.41946	1.17609	2.01777	2.99483	2.93476	2.15972	3.44104	1.845	1.95554	1.53079	1.98188	2.46859	1.62057	2.67507	2.2064	1.9842
mir11523_3	UCUGAGCAGAUUUAAUGCCCGACU			1.22948	0.96679	1.46386	-0.960835	1.82257	2.3137	1.5293	2.23321	-0.960835	-0.960835	0.766893	1.43323	2.04971	0.674826	1.38759	1.07081	0.822251
mir11523_4	UCUGAGCAGAUUUAAUGCCC			1.76178	0.777675	2.08914	1.39793	2.52463	2.98977	2.07198	2.8898	1.11873	1.52062	1.27161	2.09169	2.04971	1.50663	2.31898	1.95794	1.73341
mir11523_5	UCUGAGCAGAUUUAAUGCC			1.22948	-0.960835	2.00199	1.8392	3.29063	3.23717	3.1619	3.15215	2.68582	2.38531	2.93373	2.61749	3.05739	1.02746	3.10553	2.18194	2.74848
mir11523_6	CUGAGCAGAUUUAAUGCCCGA			-0.960835	-0.960835	-0.960835	-0.960835	0.944603	-0.960835	1.2383	0.994136	-0.960835	-0.960835	-0.960835	-0.960835	1.72393	-0.960835	0.251073	-0.287552	-0.289643
mir11524_1	UCUCCGGGGGCGUUCUUUGC			2.23237	2.20032	1.17609	1.39793	0.785008	-0.960835	1.5293	2.30689	1.52709	1.34066	-0.960835	1.25587	1.12929	1.75168	1.03749	1.35491	0.691248
mir11530_1	UCUUCAUGGACCUCCUUGCC	Conserved_11530		4.95971	5.093	5.11616	4.18529	4.34102	4.94612	4.70522	4.74812	5.00054	4.68651	5.07781	3.83381	4.40305	4.83854	4.7482	4.78835	4.50029
mir11530_1_star	UCUUCAUGGACCUCCUUGCCA	ppi-miR11530		6.82344	6.87299	6.54373	6.49325	6.45264	6.22517	6.55213	6.67259	6.65381	6.36835	6.3783	5.79428	6.66132	6.68335	6.51127	6.58775	6.30056
mir11530_2	UCUUCAUGGACCUCCUUGC			0.865259	1.13396	0.816245	-0.960835	1.08829	1.19968	1.2383	-0.960835	0.763752	-0.960835	1.27161	-0.960835	0.932482	0.463658	0.665836	0.575979	0.0706054
mir11532_1	UCACAUUGUAAAAUACUGGAAU	ppi-miRnovel279		8.53697	7.74134	8.21099	8.80174	8.95754	9.44342	8.50805	9.7144	7.8676	7.91952	7.7064	8.35712	9.13744	8.32276	8.8982	8.64245	8.28012
mir11532_1	UGACAUUGUAAAAUACGGGAAUU	Conserved_11532		3.73674	4.49856	3.58336	4.82419	4.9329	4.97367	4.39761	4.95707	4.94616	3.36062	4.17743	2.75737	3.90878	4.16072	4.84148	4.53892	3.55105
mir11532_1	UGACAUUGUAAAAGACGGGAAU			1.05883	2.41039	-0.960835	1.74089	2.30685	2.02857	1.6554	2.0735	-0.960835	-0.960835	1.64478	-0.960835	1.84089	1.06232	1.4207	1.26142	0.391002
mir11532_10	GGACAUUGUAAAAUACGGGAAU			1.22948	1.86209	1.17609	1.74089	2.30685	1.19968	2.07198	2.30689	1.52709	1.135	1.53079	-0.960835	1.30245	1.50214	1.8825	1.71345	0.751852
mir11532_10	UGACUUUGUAGAAGACCGGA			-0.960835	1.13396	1.32714	1.39793	-0.960835	0.999783	1.39113	1.31301	-0.960835	1.82461	-0.960835	-0.960835	0.932482	0.724551	0.35645	0.520051	0.208857
mir11532_10	GACUUUGUAGAAGACCGGAA			1.86898	-0.960835	-0.960835	-0.960835	-0.960835	-0.960835	1.6554	1.16237	1.26807	1.52062	1.27161	1.05362	1.72393	-0.253382	0.432832	0.127848	1.39245
mir11532_11	CACAUUGUAAAAUACUGGAAU	Novel_279		1.76178	-0.960835	0.816245	1.52153	2.05025	2.55167	1.77135	2.73825	0.763752	1.135	-0.960835	2.28903	1.59665	0.78468	1.97506	1.446	1.01496
mir11532_11	CUGACAUUGUAAAAUACGGGAAU			1.22948	1.7635	1.32714	1.26275	1.33876	1.5317	1.06734	1.89389	-0.960835	-0.960835	-0.960835	-0.960835	0.932482	1.39572	0.974171	1.16153	-0.487505
mir11532_11	UAACAUUGUAAAAUACGGGAAU			-0.960835	-0.960835	-0.960835	1.63537	-0.960835	1.19968	0.873364	1.6887	-0.960835	-0.960835	-0.960835	-0.960835	1.12929	-0.311782	0.368015	0.0658828	-0.438303
mir11532_11	UGACAUUGUAUAAUACGGGAAU			-0.960835	1.41946	-0.960835	1.11357	-0.960835	-0.960835	1.2383	-0.960835	1.26807	-0.960835	-0.960835	-0.960835	-0.960835	0.152839	-0.0752283	0.026135	-0.960835
mir11532_11	UGACACCGUAGAAGACGGGAA			-0.960835	-0.960835	1.00736	-0.960835	1.21895	1.19968	-0.960835	-0.960835	-0.960835	-0.960835	-0.960835	-0.960835	-0.960835	-0.468786	-0.0927746	-0.259891	-0.960835
mir11532_12	UGUCAUUGUAAAAUACGGGAAU			-0.960835	-0.960835	1.00736	-0.960835	0.605537	-0.960835	-0.960835	0.803667	0.952131	-0.960835	0.766893	-0.960835	-0.960835	-0.468786	0.0879333	-0.159498	-0.528903
mir11532_12	AGACAUUGUAAAAUACGGGAA			1.22948	-0.960835	-0.960835	-0.960835	0.944603	1.5317	-0.960835	-0.960835	-0.960835	-0.960835	-0.960835	-0.960835	-0.960835	-0.413255	-0.0812402	-0.228802	-0.960835
mir11532_12	UGACAUCGUAGAAGACCG			0.865259	-0.960835	-0.960835	-0.960835	0.944603	-0.960835	1.2383	-0.960835	-0.960835	-0.960835	-0.960835	-0.960835	-0.960835	-0.504311	-0.139921	-0.301872	-0.960835
mir11532_12	UGACAUUGUAAAAUACGGGAAUUU			-0.960835	-0.960835	-0.960835	0.759037	0.785008	-0.960835	-0.960835	1.31301	-0.960835	-0.960835	-0.960835	-0.960835	-0.960835	-0.530867	-0.156897	-0.323106	-0.960835
mir11532_12	UGACAUCGUAGAAGACCGG			-0.960835	-0.960835	-0.960835	-0.960835	1.21895	-0.960835	1.6554	-0.960835	-0.960835	-0.960835	1.12217	-0.960835	-0.960835	-0.960835	-0.0016311	-0.427944	-0.440084
mir11532_14	UUGACAUUGUAAAAUACGGGAAU	Conserved_11532		1.05883	1.54348	-0.960835	1.63537	1.73793	1.80142	1.6554	1.4494	1.74661	1.34066	1.84886	-0.960835	1.45703	0.819214	1.67815	1.2964	0.921429
mir11532_14	UGACAUUGUAAAAUACUGGAAU			-0.960835	-0.960835	1.00736	1.52153	1.33876	1.5317	1.2383	1.89389	1.26807	-0.960835	-0.960835	-0.960835	1.45703	0.151806	1.45414	0.875326	-0.356367
mir11532_14	UGACAUUGUAAAAUUCGGGAAU			-0.960835	0.96679	-0.960835	0.947165	0.605537	-0.960835	-0.960835	1.4494	0.763752	-0.960835	-0.960835	-0.960835	-0.960835	-0.00192846	0.179405	0.0988122	-0.960835
mir11532_15	UGAUAUUGUAAAAUACGGGAAU			1.05883	-0.960835	-0.960835	0.759037	-0.960835	0.999783	-0.960835	-0.960835	-0.960835	-0.960835	-0.960835	-0.960835	-0.960835	-0.0259494	-0.568711	-0.327484	-0.960835
mir11532_16	UGACAUUUUAAAAUACGGGAAU			0.865259	1.7635	2.80704	-0.960835	2.24685	1.67286	2.39484	3.15215	2.10535	1.82461	2.02761	-0.960835	1.59665	1.11874	2.31441	1.783	1.12201
mir11532_17	UUACAUUGUAAAAUACGGGAAU			-0.960835	0.96679	-0.960835	2.01777	2.841	2.22478	2.88132	3.30382	3.51196	-0.960835	0.955439	1.59115	2.04971	0.265722	2.95257	1.75842	0.908868
mir11532_17	UGACAUUGUAAAAUAUGGGAAU			-0.960835	-0.960835	0.816245	-0.960835	-0.960835	0.999783	-0.960835	1.4494	-0.960835	-0.960835	-0.960835	-0.960835	-0.960835	-0.516565	-0.0866635	-0.277731	-0.960835
mir11532_18	UGACAUUGUAAAAUACGGGAU			-0.960835	-0.960835	-0.960835	0.947165	1.21895	-0.960835	-0.960835	1.16237	1.26807	-0.960835	1.53079	-0.960835	-0.960835	-0.483835	0.345543	-0.0230694	-0.337928
mir11532_2	UGACAUUGUAAAAUACGGGAA	Conserved_11532		8.72083	8.99789	8.80722	9.53774	9.72562	9.77435	9.17658	9.77529	9.53302	8.03507	9.01266	7.9808	8.59571	9.01592	9.59697	9.33873	8.40606
mir11532_2	UCACAUUGUAAAAUACUGGA	Novel_279		5.58075	4.72502	5.55165	5.70422	5.74209	6.65343	5.4512	6.49485	4.84279	4.62881	4.52874	5.16246	5.75686	5.39041	5.83687	5.63845	5.01922
mir11532_2	UUGACAUUGUAAAAUACGGGA	Conserved_11532		2.31053	2.20032	2.52391	2.62551	2.7138	2.55167	2.59695	2.79056	2.83692	1.82461	2.63585	2.37842	2.53953	2.41507	2.69798	2.57224	2.3446
mir11532_20	UGACAUUGUAAAAUACGGUAAU			-0.960835	-0.960835	-0.960835	0.947165	1.08829	1.5317	-0.960835	1.4494	0.763752	-0.960835	-0.960835	-0.960835	-0.960835	-0.483835	0.774462	0.215219	-0.960835
mir11532_21	UGAAAUUGUAAAAUACGGGAAU			-0.960835	-0.960835	-0.960835	-0.960835	0.785008	-0.960835	-0.960835	1.79494	0.952131	-0.960835	-0.960835	-0.960835	-0.960835	-0.960835	0.322082	-0.248103	-0.960835
mir11532_22	UGACAUUGUAAAAUACGGGAUU			-0.960835	-0.960835	-0.960835	-0.960835	1.5521	1.37522	0.873364	0.803667	-0.960835	-0.960835	1.12217	-0.960835	-0.960835	-0.960835	0.728704	-0.0222019	-0.440084
mir11532_22	UUACAUUGUAAAAUACGGGAA			-0.960835	-0.960835	-0.960835	0.759037	0.785008	-0.960835	-0.960835	-0.960835	1.11873	-0.960835	-0.960835	-0.960835	-0.960835	-0.530867	-0.195753	-0.344693	-0.960835
mir11532_23	UGACAUUGUAAAAUACAGGAAU			-0.960835	-0.960835	-0.960835	0.759037	0.785008	-0.960835	1.6554	1.57401	-0.960835	-0.960835	-0.960835	-0.960835	-0.960835	-0.530867	0.418549	-0.00341367	-0.960835
mir11532_24	UGGCAUUGUAAAAUACGGGAAU			-0.960835	-0.960835	-0.960835	0.759037	0.944603	-0.960835	-0.960835	0.803667	-0.960835	-0.960835	0.766893	-0.960835	-0.960835	-0.530867	-0.226847	-0.361967	-0.528903
mir11532_3	UGACAUUGUAAAAUACGGGA	Conserved_11532		4.47411	4.77649	4.55211	5.07683	5.51929	5.43659	4.87036	5.58677	5.19028	3.49586	5.0156	3.92564	4.49515	4.71988	5.32066	5.05365	4.23306
mir11532_3	UCACAUUGUAAAAUACUG	Novel_279		4.57256	3.56065	3.2468	4.48773	4.42463	6.02903	4.07545	4.80008	3.75908	3.40712	3.60343	4.40134	4.71028	3.96693	4.61765	4.32844	4.03054
mir11532_3	AGACAUUGUAAAAUACGGGAAU			2.06209	2.34371	2.17132	2.62551	2.47319	3.52478	2.65849	2.84103	2.57551	1.34066	2.10931	-0.960835	1.72393	2.30066	2.8146	2.58618	1.05327
mir11532_31	UGACAUUGUAAAAUAAGGGAAU			-0.960835	-0.960835	-0.960835	-0.960835	0.605537	-0.960835	-0.960835	1.4494	0.952131	-0.960835	-0.960835	-0.960835	-0.960835	-0.960835	0.217081	-0.306437	-0.960835
mir11532_32	UGACAUUGCAAAAUACGGGAAU			-0.960835	-0.960835	-0.960835	-0.960835	0.605537	0.999783	1.39113	-0.960835	-0.960835	-0.960835	-0.960835	-0.960835	-0.960835	-0.960835	0.214955	-0.307618	-0.960835
mir11532_4	GACAUUGUAAAAUACGGGAAU			4.10894	4.63029	4.0423	4.9615	4.86468	4.90378	4.56764	5.20845	4.782	2.47535	4.26916	3.16163	3.6449	4.43576	4.86531	4.6744	3.38776
mir11532_4	UGACACUGUAGAAGACUGGAA			4.29346	4.07399	4.0423	4.14742	4.56638	4.41393	4.59937	4.33786	4.55373	4.27478	4.25127	4.29055	4.10864	4.13929	4.49425	4.33649	4.23131
mir11532_4	UGACAUUGUAAAAUACGGGUAU			1.76178	1.7635	1.70367	2.24997	2.52463	2.55167	1.87867	2.84103	1.11873	1.34066	1.84886	1.05362	1.94908	1.86973	2.18295	2.04374	1.54805
mir11532_5	UGACAUUGUAAAAUACGGG	Conserved_11532		3.55603	4.60204	4.08533	4.79998	5.54443	4.52982	4.55151	4.83785	4.61078	2.716	4.30428	2.94463	2.67173	4.26085	4.81488	4.56864	3.15916
mir11532_5	UGACAUCGUAGAAGACUGGAA			3.67898	2.47413	3.45799	3.01021	3.78832	3.82623	3.32259	3.53602	3.68132	2.85668	2.63585	3.80185	2.84976	3.15533	3.6309	3.41953	3.03603
mir11532_5	UGACAUUAUAAAAGACCGGAA			1.76178	0.96679	2.17132	2.6796	2.841	1.5317	2.07198	2.0735	2.10535	2.47535	2.10931	1.05362	1.84089	1.89487	2.12471	2.02256	1.86979
mir11532_6	UGACAUUGUAAAAUACGG	Conserved_11532		3.23382	3.77825	3.0866	3.96346	4.54162	4.02367	3.93331	4.42317	4.26478	2.92219	3.42347	2.37842	2.90453	3.51553	4.23731	3.91652	2.90715
mir11532_6	UCACAUUGUAAAAUACUGGAA	Novel_279		3.31189	2.41039	3.32069	3.20718	3.40485	4.30968	3.32259	4.48796	3.05816	2.18637	2.88816	2.94463	3.90878	3.06254	3.71665	3.42593	2.98198
mir11532_6	UGACAUUGUAAAAUACGGGAAA			1.38206	1.7635	-0.960835	0.947165	2.30685	1.37522	1.97856	2.23321	1.52709	-0.960835	1.53079	-0.960835	1.59665	0.782975	1.88419	1.39476	0.301442
mir11532_7	UGACACCGUAAAAGACUGGAA			2.14974	1.95437	2.52391	2.31975	3.16658	2.02857	2.82876	3.02693	2.73797	2.47535	1.75043	2.94463	3.10494	2.23694	2.75776	2.52629	2.56884
mir11532_7	GACAUUGUAAAAUACGGGAA			1.96876	1.86209	1.81011	2.83065	1.82257	2.75589	2.59695	2.68398	2.45606	-0.960835	2.10931	-0.960835	1.72393	2.1179	2.46309	2.30967	0.477893
mir11532_7	UGACAUUGUAAAAUACGGAAAU			1.38206	1.28376	-0.960835	0.947165	1.82257	1.5317	1.6554	2.0735	1.74661	-0.960835	0.766893	-0.960835	1.45703	0.663039	1.76596	1.27577	0.0755647
mir11532_8	UCACAUUGUAAAAUACUGG	Novel_279		2.06209	1.54348	1.46386	2.3863	1.97828	2.69098	1.6554	2.79056	1.40338	1.135	1.53079	1.25587	1.30245	1.86393	2.10372	1.99715	1.30603
mir11532_8	UGACAUUGUAAAAAACGGGAAU			1.38206	1.7635	1.46386	2.01777	1.73793	2.02857	1.06734	2.30689	1.26807	-0.960835	1.941	-0.960835	-0.960835	1.6568	1.68176	1.67067	-0.235376
mir11532_8	UGACUUUGUAGAAGACCGGAA			-0.960835	1.86209	2.08914	2.17664	1.21895	1.37522	1.97856	2.44383	1.845	1.135	-0.960835	-0.960835	1.30245	1.29176	1.77231	1.55873	0.128945
mir11532_8	UCACGUUGUAAAAGACGGGAAU	ppi-miR11532b	ppi-miR11532b	1.38206	-0.960835	1.17609	0.759037	1.21895	-0.960835	0.873364	1.6887	0.952131	-0.960835	-0.960835	1.59115	2.39398	0.58909	0.754462	0.680963	0.515867
mir11532_9	UGACAUUGUAAAAUACGGGGAU			-0.960835	1.54348	1.46386	1.74089	2.62231	2.69098	1.5293	2.37698	2.256	-0.960835	2.02761	1.25587	1.30245	0.946849	2.29512	1.69589	0.906275
mir11532_9	UGACAUUGUAAAACACGGGAAU			-0.960835	0.777675	1.58874	1.52153	1.33876	2.02857	1.06734	1.4494	1.64102	-0.960835	1.27161	1.05362	1.30245	0.73178	1.50502	1.16136	0.66671
mir11532_9	UUGACAUUAUAAAAGACCGGA			1.86898	-0.960835	-0.960835	-0.960835	0.605537	-0.960835	1.39113	1.6887	-0.960835	-0.960835	-0.960835	1.05362	1.12929	-0.253382	0.352739	0.0833519	0.0653099
mir11533_1	UGAUAAGUUUCUCAUCUUCCU	ppi-miR11533a		1.96876	1.86209	2.52391	1.8392	1.82257	3.66658	2.4654	3.4734	2.78829	-0.960835	-0.960835	-0.960835	2.04971	2.04849	2.84325	2.49002	-0.208198
mir11535_1	UGAGCCGCUUUUGGAUGUGACG	ppi-miR11535		6.84985	7.03496	7.34988	6.94906	7.50712	7.38061	7.60007	7.66546	6.78042	6.47042	7.09925	6.4281	6.9714	7.04594	7.38674	7.23527	6.74229
mir11535_1	UGAGCCGCUUUUGGAUGUGACU			3.23382	3.89928	3.58336	3.47524	3.48495	3.40846	3.28406	3.50505	3.41918	2.716	3.28968	3.63049	2.46859	3.54792	3.42034	3.47704	3.02619
mir11535_2	UGAGCCGCUUUUGGAUGUG	Conserved_11535		2.64813	2.0411	2.58516	1.8392	2.41984	3.14323	3.0743	2.23321	1.845	1.34066	2.79246	2.19373	2.39398	2.2784	2.54312	2.42546	2.18021
mir11535_3	UGAGCCGCUUUUGGAUGUGAC	Conserved_11535		2.5224	2.41039	2.24907	2.44993	2.79983	2.69098	2.88132	3.06989	2.02367	1.95554	2.39647	1.43323	2.23209	2.40795	2.69314	2.56639	2.00433
mir11535_4	UGAGCCGCUUUUGGAUGUGA	Conserved_11535		2.45518	2.47413	2.58516	2.24997	2.62231	2.62301	2.93204	2.15557	1.845	2.18637	2.39647	2.61749	2.04971	2.44111	2.43558	2.43804	2.31251
mir11535_5	GAGCCGCUUUUGGAUGUG			1.38206	1.54348	-0.960835	-0.960835	1.33876	2.39747	1.97856	-0.960835	1.11873	-0.960835	0.955439	-0.960835	-0.960835	0.250969	1.17454	0.764062	-0.481766
mir11535_6	UGAGCCGCUUUUGGAUGU			-0.960835	-0.960835	-0.960835	-0.960835	1.08829	0.999783	0.873364	-0.960835	0.763752	-0.960835	0.766893	-0.960835	-0.960835	-0.960835	0.552871	-0.119887	-0.528903
mir11544_1	UGGAGCUGUUGUCACUCCACU	ppi-miR11544a		10.4921	8.87784	5.68352	8.15615	8.51704	10.3285	9.29998	8.17121	11.9414	9.80773	11.2799	11.631	10.1791	8.30241	9.65163	9.05198	10.7244
mir11544_1	AGCUGUUGUCACUCCACUCCA	Conserved_11544		6.94787	7.41785	7.05204	6.77369	6.30966	6.88146	7.21858	6.79607	6.82027	7.60983	6.99294	6.6597	6.8229	7.04786	6.80521	6.91305	7.02134
mir11544_1	UGGAGCUGUUAUCACUCCACU	ppi-miR11544b		8.78126	6.31313	3.64218	5.56749	5.32986	8.4115	7.11813	5.89818	10.6897	7.94928	9.82281	10.6667	8.30513	6.07602	7.48948	6.86127	9.18599
mir11544_1	AGCUGUUGUCACUCCACUCU			2.23237	2.70416	2.17132	2.62551	2.11881	2.22478	2.53268	2.68398	2.68582	3.36062	2.63585	3.259	2.53953	2.43334	2.44921	2.44216	2.94875
mir11544_10	GGAGCUGUUAUCACUCCACU			1.52004	-0.960835	-0.960835	-0.960835	-0.960835	1.19968	-0.960835	-0.960835	3.05816	-0.960835	2.32986	2.75737	2.14378	-0.340616	0.275067	0.00143023	1.56754
mir11544_11	UGGAGCUGUUGUCACUCCAUU			1.22948	-0.960835	-0.960835	-0.960835	-0.960835	-0.960835	0.873364	-0.960835	2.18264	-0.960835	0.955439	2.19373	-0.960835	-0.413255	0.0347002	-0.164391	0.306875
mir11544_11	UGGAGCUGUUAUCACUCC	Conserved_11544		-0.960835	-0.960835	-0.960835	-0.960835	-0.960835	1.19968	0.873364	-0.960835	2.10535	-0.960835	2.39647	2.75737	-0.960835	-0.960835	0.451344	-0.176291	0.808042
mir11544_12	UGGAGCUGUUGUCUCUCCACU			1.05883	-0.960835	-0.960835	-0.960835	-0.960835	-0.960835	-0.960835	-0.960835	1.64102	-0.960835	1.64478	1.73348	1.30245	-0.455917	-0.440463	-0.447332	0.929971
mir11544_12	UGGAGCUGUUAUCACUCCAAU			-0.960835	-0.960835	-0.960835	-0.960835	-0.960835	-0.960835	-0.960835	-0.960835	1.40338	-0.960835	0.955439	1.25587	-0.960835	-0.960835	-0.487991	-0.698144	0.072411
mir11544_13	UGGAGCUGUUGUCACUCCAAU			0.865259	-0.960835	-0.960835	-0.960835	-0.960835	-0.960835	-0.960835	-0.960835	2.32582	-0.960835	1.53079	2.19373	1.12929	-0.504311	-0.303504	-0.392752	0.973245
mir11544_13	UGGAGCUGUUAUCACUCCAGU			-0.960835	-0.960835	-0.960835	-0.960835	-0.960835	-0.960835	-0.960835	-0.960835	1.40338	-0.960835	-0.960835	1.86302	-0.960835	-0.960835	-0.487991	-0.698144	-0.25487
mir11544_14	UGGAGCUGUUGUAACUCCACU			-0.960835	-0.960835	-0.960835	-0.960835	-0.960835	-0.960835	-0.960835	-0.960835	2.18264	-0.960835	-0.960835	-0.960835	-0.960835	-0.960835	-0.33214	-0.61156	-0.960835
mir11544_16	UGGAGCUGUUGUCACUCAACU			-0.960835	-0.960835	-0.960835	-0.960835	-0.960835	-0.960835	-0.960835	-0.960835	2.02367	-0.960835	-0.960835	1.25587	-0.960835	-0.960835	-0.363933	-0.629223	-0.406657
mir11544_16	UGGAGCUGUUAUCACUCCACUU			-0.960835	-0.960835	-0.960835	-0.960835	-0.960835	-0.960835	-0.960835	-0.960835	1.11873	-0.960835	-0.960835	1.98188	-0.960835	-0.960835	-0.544922	-0.729772	-0.225155
mir11544_2	AGCUGUUAUCACUCCACU	Conserved_11544		5.1839	3.58971	3.2468	2.92322	2.99483	4.41393	-0.960835	4.04674	2.57551	3.87245	4.55814	5.0581	-0.960835	3.73591	2.61403	3.11264	3.13196
mir11544_2	AGCUGUUGUCACUCCACUCC	Conserved_11544		2.06209	2.99232	2.08914	2.51086	1.64801	2.22478	3.0743	2.8898	2.63172	2.92219	2.63585	1.98188	1.84089	2.4136	2.49372	2.45811	2.3452
mir11544_2	AGCUGUUAUCACUCCACUCC	Conserved_11544		3.23382	2.0411	1.90924	1.11357	1.97828	2.87756	-0.960835	3.30382	-0.960835	1.95554	1.53079	1.05362	-0.960835	2.07443	1.2476	1.61508	0.894778
mir11544_21	UGGAGCUGUUGUCGCUCCACU			-0.960835	-0.960835	-0.960835	-0.960835	-0.960835	-0.960835	-0.960835	-0.960835	1.64102	-0.960835	2.02761	1.86302	-0.960835	-0.960835	-0.440463	-0.671739	0.492241
mir11544_3	UGGAGCUGUUGUCACUCCAC	Conserved_11544		4.15203	2.99232	-0.960835	2.01777	2.91996	4.0498	3.11876	2.44383	6.10266	3.40712	5.23168	5.37286	4.32488	2.05032	3.727	2.98181	4.58413
mir11544_3	GAGCUGUUGUCACUCCACUCC	Conserved_11544		1.64597	2.34371	2.9993	3.05181	2.05025	1.80142	4.09784	2.15557	4.05468	3.21138	2.32986	2.94463	3.6449	2.5102	2.83195	2.68895	3.03269
mir11544_3	UGGAGCUGUUAUCACUCCAC	Conserved_11544		2.64813	-0.960835	-0.960835	0.759037	0.605537	2.39747	2.07198	0.994136	5.01117	2.56011	3.60343	4.40134	2.31531	0.371375	2.21606	1.3962	3.22005
mir11544_3	AGCUGUUAUCACUCCACUCU			1.76178	1.7635	-0.960835	-0.960835	0.605537	1.91946	-0.960835	2.68398	-0.960835	-0.960835	1.941	1.43323	-0.960835	0.400903	0.657463	0.543436	0.363141
mir11544_4	GGAGCUGUUGUCACUCCACU			3.55603	1.65768	-0.960835	1.26275	1.33876	3.28193	1.77135	2.15557	4.782	2.47535	4.07946	4.33589	3.10494	1.37891	2.66592	2.09391	3.49891
mir11544_4	AGCUGUUGUCACUCCACUC	Conserved_11544		2.31053	2.80674	1.58874	1.8392	1.97828	1.5317	2.39484	1.16237	2.83692	2.07556	2.63585	2.37842	2.31531	2.1363	1.98082	2.04992	2.35128
mir11544_4	UGGAGCUGUUAUCACUCUACU			-0.960835	-0.960835	0.816245	-0.960835	-0.960835	-0.960835	1.06734	0.803667	1.40338	1.135	1.75043	1.73348	0.932482	-0.516565	0.270544	-0.0792821	1.38785
mir11544_4	AGCUGUUAUCACUCCACUC			1.05883	-0.960835	-0.960835	-0.960835	-0.960835	1.5317	-0.960835	1.31301	-0.960835	-0.960835	0.955439	-0.960835	-0.960835	-0.455917	-0.00755853	-0.206829	-0.481766
mir11544_4	UGGAGCUGUUGUCACUCUACU			-0.960835	-0.960835	-0.960835	-0.960835	1.08829	0.999783	-0.960835	-0.960835	1.64102	-0.960835	1.27161	1.25587	-0.960835	-0.960835	0.361485	-0.226213	0.151453
mir11544_4	UGGAGCUGUUGUCACCCCACUC	ppi-miR11544e		-0.960835	-0.960835	-0.960835	-0.960835	-0.960835	-0.960835	1.2383	1.6887	-0.960835	1.52062	0.955439	1.43323	1.45703	-0.960835	0.00889843	-0.422094	1.34158
mir11544_4	UGGAUCUGUUAUCACUCCACU			-0.960835	-0.960835	-0.960835	1.11357	-0.960835	-0.960835	-0.960835	-0.960835	1.74661	-0.960835	1.53079	1.86302	1.30245	-0.442234	-0.419345	-0.429518	0.933858
mir11544_4	AGGAGCUGUUAUCACUCCACU			-0.960835	-0.960835	-0.960835	-0.960835	-0.960835	-0.960835	-0.960835	-0.960835	1.9371	-0.960835	0.766893	-0.960835	-0.960835	-0.960835	-0.381248	-0.638842	-0.528903
mir11544_5	GAGCUGUUGUCACUCCACU	Conserved_11544		1.76178	2.34371	2.08914	1.11357	1.08829	1.19968	2.59695	0.994136	2.18264	2.64016	2.88816	3.00202	2.79282	1.82705	1.61234	1.70777	2.83079
mir11544_5	AGCUGUUGUCACUCCACUCCU			0.865259	1.95437	1.70367	2.51086	1.08829	1.37522	1.2383	1.31301	1.64102	1.68061	1.84886	1.98188	1.94908	1.75854	1.33117	1.52111	1.86511
mir11544_5	AGCUGUUGUCACUCCACUUUU			-0.960835	1.54348	1.17609	-0.960835	1.21895	1.19968	0.873364	1.6887	1.26807	1.52062	1.40701	1.05362	-0.960835	0.199476	1.24975	0.782963	0.755104
mir11544_5	UGGAGCUGUUGUCACUCCACUU			1.76178	-0.960835	-0.960835	-0.960835	-0.960835	1.19968	-0.960835	-0.960835	1.64102	1.135	2.52112	2.28903	1.72393	-0.280182	-0.00836018	-0.12917	1.91727
mir11544_5	GCUGUUGUCACUCCACUCCA			-0.960835	-0.960835	1.00736	0.759037	-0.960835	-0.960835	1.06734	-0.960835	0.763752	-0.960835	-0.960835	-0.960835	-0.960835	-0.0388183	-0.210283	-0.134076	-0.960835
mir11544_5	AGCUGUUGUCACUCCACUUU			1.05883	-0.960835	-0.960835	-0.960835	-0.960835	-0.960835	-0.960835	-0.960835	0.952131	-0.960835	0.766893	1.05362	-0.960835	-0.455917	-0.578241	-0.523875	-0.0252902
mir11544_5	UGGAGCUGUUGUCACUUCACU			-0.960835	-0.960835	-0.960835	-0.960835	-0.960835	-0.960835	-0.960835	0.803667	0.952131	-0.960835	-0.960835	1.43323	-0.960835	-0.960835	-0.225341	-0.552227	-0.362318
mir11544_6	UGGAGCUGUUGUCACUCC	Conserved_11544		1.52004	1.28376	-0.960835	-0.960835	1.08829	1.91946	1.2383	-0.960835	2.92953	-0.960835	2.68996	2.28903	1.45703	0.220533	1.24295	0.788542	1.3688
mir11544_6	UUGAGCUGUUGUCACUCCACU			-0.960835	-0.960835	-0.960835	-0.960835	-0.960835	1.5317	0.873364	-0.960835	3.13795	1.52062	1.40701	1.98188	1.72393	-0.960835	0.72427	-0.0246656	1.65836
mir11544_6	AGCUGUUGUCACUCCACUCUU			-0.960835	1.41946	0.816245	-0.960835	-0.960835	-0.960835	-0.960835	1.16237	0.952131	1.135	-0.960835	-0.960835	-0.960835	0.0785085	-0.153601	-0.0504414	-0.436876
mir11544_6	GGGAGCUGUUGUCACUCCACU			1.64597	-0.960835	-0.960835	-0.960835	-0.960835	-0.960835	-0.960835	-0.960835	1.9371	-0.960835	1.27161	-0.960835	-0.960835	-0.309134	-0.381248	-0.349197	-0.402724
mir11544_6	UGGAGCUGUUGUUACUCCACU			-0.960835	-0.960835	-0.960835	-0.960835	0.605537	-0.960835	-0.960835	-0.960835	1.845	-0.960835	1.53079	1.25587	0.932482	-0.960835	-0.0863936	-0.475034	0.689578
mir11544_7	UGGAGCUGUUGUCACUCCACG			1.64597	-0.960835	-0.960835	-0.960835	-0.960835	-0.960835	1.2383	-0.960835	2.45606	-0.960835	1.40701	2.75737	1.84089	-0.309134	0.16237	-0.0471875	1.26111
mir11544_7	UGGAGCUGUUGUCACUCCA	Conserved_11544		-0.960835	-0.960835	-0.960835	-0.960835	-0.960835	1.19968	-0.960835	-0.960835	2.92953	1.68061	1.941	3.05721	1.94908	-0.960835	0.249341	-0.288515	2.15697
mir11544_7	UGGAGCUGUUGUCACUCCAGU			-0.960835	-0.960835	-0.960835	-0.960835	-0.960835	1.5317	-0.960835	-0.960835	2.39241	-0.960835	1.75043	1.86302	1.12929	-0.960835	0.20832	-0.311304	0.945477
mir11544_8	AGCUGUUGUCACUCCACUU			1.64597	1.54348	1.17609	1.26275	0.785008	-0.960835	1.6554	-0.960835	-0.960835	1.52062	1.75043	-0.960835	1.59665	1.40707	-0.0884196	0.576243	0.976716
mir11544_8	AGGAGCUGUUGUCACUCCACU			-0.960835	-0.960835	-0.960835	-0.960835	-0.960835	1.19968	-0.960835	-0.960835	2.88397	1.135	2.10931	2.54212	2.04971	-0.960835	0.240229	-0.293577	1.95904
mir11544_8	UGGACCUGUUAUCACUCCACU			-0.960835	-0.960835	-0.960835	-0.960835	-0.960835	-0.960835	-0.960835	-0.960835	1.64102	-0.960835	0.766893	-0.960835	-0.960835	-0.960835	-0.440463	-0.671739	-0.528903
mir11544_9	UGGAUCUGUUGUCACUCCACU			1.52004	0.777675	-0.960835	-0.960835	-0.960835	1.80142	-0.960835	-0.960835	2.256	1.68061	1.53079	2.09169	1.45703	0.0940118	0.234985	0.17233	1.69003
mir11544_9	UGGAGCUGUUAUCACUCCA			-0.960835	-0.960835	-0.960835	-0.960835	-0.960835	1.19968	-0.960835	-0.960835	2.256	-0.960835	1.27161	-0.960835	-0.960835	-0.960835	0.114636	-0.363351	-0.402724
mir11546_1	GGUUCGGGUUGAAGUAACACC			3.15127	-0.960835	3.72615	3.67482	3.76712	3.82623	3.43236	4.45593	-0.960835	4.32408	2.52112	2.88487	3.00821	2.39785	2.90416	2.67913	3.18457
mir11546_1	GGUUCGGGUUGCAGUAACACC			-0.960835	-0.960835	-0.960835	-0.960835	-0.960835	-0.960835	-0.960835	-0.960835	-0.960835	-0.960835	2.32986	-0.960835	-0.960835	-0.960835	-0.960835	-0.960835	-0.138161
mir11546_1	UAGUAUGGGUUGAAGUAGCACC	ppi-miR11546b		4.04179	1.7635	2.39303	5.16478	5.24806	3.96996	2.65849	4.37259	2.51702	3.45217	3.76341	1.43323	-0.960835	3.34077	3.75322	3.56991	1.922
mir11546_1	UGGUACGGGUUGAAGUAGCACC	ppi-miR11546a		6.94787	7.46763	6.98261	6.78298	7.63843	7.26828	7.35261	7.47083	7.63301	6.40318	6.47008	7.46773	8.56947	7.04527	7.47263	7.2827	7.22762
mir11546_1	UUGAAGUGACACCUCUGCUC			-0.960835	0.777675	1.17609	-0.960835	1.08829	-0.960835	-0.960835	-0.960835	-0.960835	-0.960835	-0.960835	-0.960835	-0.960835	0.00802462	-0.55101	-0.30255	-0.960835
mir11546_2	UGGUACGGGUUGAAGUAGCAC	Conserved_11546		2.23237	2.53516	1.58874	2.24997	1.82257	2.3137	2.32064	2.23321	3.13795	2.18637	1.27161	2.28903	3.23886	2.15156	2.36562	2.27048	2.24646
mir11546_2	UGGUACGGGUUGAAGUAGCACCU	Conserved_11546		1.22948	1.41946	-0.960835	-0.960835	-0.960835	-0.960835	-0.960835	-0.960835	-0.960835	-0.960835	-0.960835	-0.960835	1.45703	0.181818	-0.960835	-0.452989	-0.356367
mir11546_2	UGUACGGGUUGAAGUAGCACC			-0.960835	-0.960835	-0.960835	-0.960835	1.08829	-0.960835	1.06734	1.16237	0.952131	-0.960835	0.766893	-0.960835	-0.960835	-0.960835	0.661858	-0.0593388	-0.528903
mir11546_3	GGUACGGGUUGAAGUAGCACC	Conserved_11546		-0.960835	1.41946	0.816245	-0.960835	1.08829	-0.960835	1.06734	-0.960835	0.952131	-0.960835	-0.960835	-0.960835	1.72393	0.0785085	0.237218	0.16668	-0.289643
mir11546_3	UGGUAUGGGUUGAAGUAGCACC	ppi-miR11546c		-0.960835	-0.960835	1.17609	0.947165	-0.960835	-0.960835	1.87867	0.803667	-0.960835	-0.960835	-0.960835	-0.960835	1.45703	0.0503972	-0.0400326	0.000158406	-0.356367
mir11546_3	UUGUACGGGUUGAAGUAGCACC			0.865259	1.28376	-0.960835	-0.960835	-0.960835	-0.960835	1.06734	1.6887	1.26807	1.135	-0.960835	-0.960835	1.59665	0.0568379	0.420487	0.258865	0.202494
mir11546_4	UGGUACGGGUUGAAGUAGCACU			-0.960835	1.13396	-0.960835	-0.960835	-0.960835	-0.960835	-0.960835	-0.960835	-0.960835	-0.960835	-0.960835	-0.960835	1.59665	-0.437135	-0.960835	-0.728079	-0.321464
mir11549_1	UUGUGAGCAACUCAUUUUGGC			1.96876	2.99232	-0.960835	1.11357	2.18425	-0.960835	0.873364	1.98649	-0.960835	2.47535	1.75043	-0.960835	1.72393	1.27845	0.624487	0.915139	1.24722
mir11550_1	UAGCGAACAAGGAACUCAUUU			3.31189	-0.960835	-0.960835	1.8392	2.24685	2.87756	-0.960835	-0.960835	1.11873	1.95554	2.46014	1.73348	1.94908	0.807357	0.864295	0.838989	2.02456
mir11550_1	UAGCGAACAAGUAACUCAUU	Conserved_11550		3.10815	2.20032	2.80704	2.62551	2.75746	4.07546	2.93204	2.37698	3.88004	3.49586	2.9779	3.55581	3.79741	2.68526	3.2044	2.97367	3.45674
mir11550_1_star	CGUAGCGAACAAGUAACUCAUU	ppi-miR11550a		8.58886	8.81231	8.63328	8.8702	9.30422	9.26328	8.89515	8.99846	9.12598	8.56115	8.41643	8.82491	9.24747	8.72616	9.11742	8.94353	8.76249
mir11550_2	CGUAGCGAACAAGGAACUCAUU			2.14974	-0.960835	-0.960835	1.52153	1.82257	2.69098	-0.960835	1.4494	-0.960835	1.52062	2.57962	1.43323	1.72393	0.437401	0.808258	0.643433	1.81435
mir11550_2	GUAGCGAACAAGUAACUCAUU			1.52004	0.777675	2.00199	1.52153	2.5743	1.91946	1.97856	1.98649	1.64102	1.68061	2.02761	2.09169	2.53953	1.45531	2.01997	1.76901	2.08486
mir11550_2	UGUAGCGAACGAGUAACUCAUU			8.51959	7.17339	7.68145	7.49857	8.48575	8.90652	8.05238	8.08221	8.11934	7.80697	8.01277	7.8005	7.94903	7.71825	8.32924	8.05769	7.89232
mir11550_3	UAGCGAACAAGUAACUCAUUU	Conserved_11550		2.8183	2.34371	3.39097	2.96737	3.03085	3.52478	2.88132	3.65365	3.01654	2.85668	2.63585	3.05721	2.84976	2.88009	3.22143	3.06972	2.84987
mir11550_3	UAGCGAACGAGUAACUCAUUU			2.14974	1.65768	2.24907	0.759037	2.11881	2.22478	2.65849	2.15557	2.39241	1.34066	1.53079	-0.960835	1.59665	1.70388	2.31001	2.04062	0.876815
mir11550_4	UGUAGCGAACGAGUAACUCAU			2.76378	0.96679	1.81011	1.26275	2.841	3.36751	2.98103	2.37698	2.45606	2.28926	2.52112	2.75737	2.79282	1.70086	2.80452	2.314	2.59014
mir11550_4	UGUAGCGAACGAGUAACUCAUUU			1.64597	-0.960835	1.70367	-0.960835	1.73793	1.5317	1.5293	1.16237	1.26807	-0.960835	1.12217	-0.960835	-0.960835	0.356992	1.44587	0.961926	-0.440084
mir11550_5	CGUAGCGAACAAGUAACUCAU	Conserved_11550		2.64813	2.2738	2.32284	2.83065	3.48495	3.40846	1.97856	3.15215	2.45606	2.64016	2.52112	2.82253	3.10494	2.51885	2.89604	2.7284	2.77219
mir11550_6	GUAGCGAACGAGUAACUCAUU			1.76178	-0.960835	0.816245	1.11357	1.82257	2.55167	1.77135	1.31301	1.52709	1.135	1.53079	1.25587	1.30245	0.682689	1.79714	1.30183	1.30603
mir11550_7	CGUAGCGAACAAGUAACUC			-0.960835	-0.960835	-0.960835	0.759037	0.785008	0.999783	0.873364	-0.960835	0.952131	-0.960835	1.12217	1.05362	1.12929	-0.530867	0.52989	0.0584428	0.586061
mir11550_7	CGUAGCGAACAAGUAACUCA			-0.960835	-0.960835	1.00736	-0.960835	0.785008	-0.960835	1.2383	-0.960835	0.952131	-0.960835	1.12217	-0.960835	1.12929	-0.468786	0.210753	-0.0912642	0.0824481
mir11550_7	CGUAGCGAACAAGUAACUCAUUU			-0.960835	-0.960835	-0.960835	-0.960835	0.605537	1.19968	-0.960835	1.16237	-0.960835	-0.960835	1.12217	-0.960835	-0.960835	-0.960835	0.209183	-0.310825	-0.440084
mir11550_7	UAGCGAACGAGUAACUCAUU			1.76178	-0.960835	0.816245	-0.960835	-0.960835	1.67286	-0.960835	1.6887	1.11873	-0.960835	-0.960835	-0.960835	0.932482	0.164088	0.511723	0.357219	-0.487505
mir11550_8	UGUAGCGAACGAGUAACUCA			0.865259	0.777675	1.00736	-0.960835	1.33876	1.19968	-0.960835	1.16237	0.763752	-0.960835	1.27161	-0.960835	-0.960835	0.422365	0.700744	0.57702	-0.402724
mir11550_9	CGUAGCGAACAAGUAACU			0.865259	-0.960835	-0.960835	-0.960835	1.97828	2.02857	1.77135	1.79494	1.40338	-0.960835	0.955439	-0.960835	1.72393	-0.504311	1.79531	0.773254	0.189425
mir11550_9	UGUAGCGAACGAGUAACUC			-0.960835	-0.960835	-0.960835	-0.960835	1.21895	1.37522	1.39113	-0.960835	0.952131	-0.960835	-0.960835	-0.960835	-0.960835	-0.960835	0.795319	0.014806	-0.960835
mir11551_1	UUUUCCUCCGCAACUGAUACUC	ppi-miR11551b*		4.64975	4.15401	4.20722	4.06854	4.69543	4.94612	4.71973	4.28415	3.85665	3.87245	4.19624	3.35021	4.32488	4.26988	4.50042	4.39796	3.93594
mir11551_1	UUUUCCUCCGCAAUUGAUACU			-0.960835	1.95437	1.90924	1.52153	1.21895	1.5317	1.5293	-0.960835	-0.960835	1.95554	-0.960835	-0.960835	-0.960835	1.10608	0.471657	0.753621	-0.231741
mir11551_1_star	UUUUCCUCCGCAAUUGAUACUC	ppi-miR11551a		6.38258	6.78776	7.01357	6.64027	6.31697	6.39782	6.86108	5.66591	6.12731	6.53989	6.75348	5.51761	6.56685	6.70605	6.27382	6.46592	6.34446
mir11551_2	UGUUUUGUUUUCCCUCCGCAAU	ppi-miR11551c		-0.960835	1.28376	1.32714	1.39793	0.605537	1.5317	1.2383	1.16237	-0.960835	-0.960835	0.766893	-0.960835	-0.960835	0.762001	0.715413	0.736119	-0.528903
mir11551_2	UUUCCUCCGCAACUGAUACUC			-0.960835	1.41946	-0.960835	-0.960835	0.785008	-0.960835	0.873364	-0.960835	-0.960835	-0.960835	-0.960835	-0.960835	-0.960835	-0.365761	-0.244826	-0.298575	-0.960835
mir11551_2	UUUUCCUCCGUAAUUGAUACUC			-0.960835	-0.960835	-0.960835	0.947165	-0.960835	-0.960835	-0.960835	-0.960835	-0.960835	-0.960835	1.12217	1.43323	-0.960835	-0.483835	-0.960835	-0.748835	0.158433
mir11551_2	UUUUUCCUCCGCAAUUGAUACU	Conserved_11551		2.45518	2.65	2.80704	2.09939	2.47319	2.98977	3.0743	2.23321	2.02367	2.64016	2.02761	1.25587	2.14378	2.5029	2.55883	2.53397	2.01686
mir11551_3	UUUCCUCCGCAAUUGAUACUC	Conserved_11551		1.86898	1.95437	2.17132	1.39793	1.64801	1.37522	1.87867	-0.960835	1.52709	1.135	1.53079	1.05362	1.45703	1.84815	1.09363	1.42897	1.29411
mir11560_1	UCCAUUGCUUGCACAUGCUGC	Conserved_11560		0.865259	-0.960835	1.00736	-0.960835	1.82257	-0.960835	0.873364	0.994136	0.952131	-0.960835	1.40701	1.05362	-0.960835	-0.0122627	0.736274	0.403591	0.13474
mir11560_1	UUCCAUUGCUUGCACAUGCUG	ppi-miR11560		5.58075	5.75651	5.59696	5.61683	5.16944	5.18878	5.26593	5.67984	5.41512	5.2555	5.74763	5.30608	5.86439	5.63776	5.34382	5.47446	5.5434
mir11560_1	UUCCAUUGCUUGCACAUGCUGC	Conserved_11560		-0.960835	0.96679	1.58874	0.759037	1.21895	2.13001	1.6554	1.98649	-0.960835	1.135	1.40701	-0.960835	1.94908	0.588434	1.206	0.931528	0.882563
mir11560_2	UUCCAUUGCUUGCACAUGCU			-0.960835	-0.960835	1.32714	-0.960835	-0.960835	-0.960835	-0.960835	1.57401	-0.960835	-0.960835	0.955439	-0.960835	-0.960835	-0.388841	-0.453866	-0.424966	-0.481766
mir11561_1	UCCUUUGUCGUCUAGUCC			1.76178	1.95437	2.24907	1.93125	1.5521	2.02857	2.39484	2.44383	1.52709	3.76942	1.27161	2.46259	1.45703	1.97411	1.98929	1.98254	2.24016
mir11561_2	UCCGUUGUAGUCUAGUCC			-0.960835	-0.960835	-0.960835	-0.960835	-0.960835	-0.960835	0.873364	0.803667	0.763752	-0.960835	-0.960835	1.05362	-0.960835	-0.960835	0.103823	-0.369358	-0.457222
mir11564_1	UUGACCAGAAAAUCCACAUU	Conserved_11564		-0.960835	-0.960835	-0.960835	-0.960835	1.08829	-0.960835	-0.960835	-0.960835	1.52709	-0.960835	0.766893	-0.960835	1.45703	-0.960835	-0.0534249	-0.456718	0.0755647
mir11564_1	UUUGACCAGAAAAUCCACAUU	ppi-miR11564a		7.36903	7.31065	7.52028	7.3057	7.39584	7.32821	7.34328	7.52007	7.16549	6.41461	7.49087	6.3081	6.58373	7.37641	7.35058	7.36206	6.69933
mir11564_1	UUUGACCAGAAAAUCCACAUUU	Conserved_11564		1.86898	2.53516	1.70367	2.17664	2.05025	2.75589	1.87867	1.4494	2.63172	-0.960835	1.84886	-0.960835	1.45703	2.07111	2.15319	2.11671	0.346056
mir11564_2	UUUGACCAGAAAAUCCACAU	Conserved_11564		1.64597	2.1229	1.70367	2.01777	1.5521	1.80142	2.15972	2.23321	-0.960835	1.52062	1.53079	-0.960835	-0.960835	1.87258	1.35712	1.58621	0.282437
mir11564_2	UUUGACCAGAAAAUCCACAUUC			1.38206	1.41946	1.00736	1.63537	1.08829	0.999783	1.39113	0.803667	-0.960835	-0.960835	1.27161	-0.960835	-0.960835	1.36106	0.664406	0.974032	-0.402724
mir11564_3	UUUGACCAGAAAAUCCACA			-0.960835	-0.960835	-0.960835	0.947165	-0.960835	-0.960835	1.06734	-0.960835	1.11873	-0.960835	-0.960835	-0.960835	-0.960835	-0.483835	-0.139287	-0.292419	-0.960835
mir11565_5	UGAGCUUGACCUUGGAUC			-0.960835	0.777675	-0.960835	1.26275	0.605537	0.999783	-0.960835	0.803667	1.11873	-0.960835	-0.960835	-0.960835	-0.960835	0.029688	0.513377	0.298404	-0.960835
mir11565_7	UUGAGCUUGACCUUGGAUCCG			-0.960835	-0.960835	1.00736	1.11357	-0.960835	0.999783	-0.960835	0.994136	-0.960835	-0.960835	0.766893	-0.960835	-0.960835	0.0498144	-0.177717	-0.0765919	-0.528903
mir11565_8	UGAGCUUGACCUUAGAUCCUC			-0.960835	-0.960835	1.00736	-0.960835	0.605537	-0.960835	0.873364	-0.960835	-0.960835	-0.960835	-0.960835	-0.960835	-0.960835	-0.468786	-0.280721	-0.364305	-0.960835
mir11571_1	UCGGAUUUCAGUUCCCUCGUC			3.70815	1.7635	2.32284	5.33451	3.90938	3.73258	1.5293	3.4734	2.18264	2.38531	3.71203	4.0668	4.7705	3.28225	2.96546	3.10626	3.73366
mir11571_1	UUGGAUUUCAGUUCCCUCAUC	ppi-miR11571b		2.97049	2.0411	2.32284	2.44993	3.03085	2.69098	1.2383	2.62759	2.256	3.87245	3.21782	2.46259	3.79741	2.44609	2.36874	2.40312	3.33757
mir11571_2	UUGUUGGAUUUCAGUUCCCUC	Conserved_11571		2.70711	1.7635	1.46386	2.51086	2.47319	2.3137	0.873364	2.8898	2.63172	3.6195	2.68996	2.19373	3.23886	2.11134	2.23635	2.18079	2.93551
mir11571_2	UUGGAUUCCAGUUCCCUCAUCU			2.14974	1.86209	1.81011	-0.960835	0.605537	0.999783	1.77135	1.16237	1.52709	2.07556	1.84886	2.54212	2.14378	1.21528	1.21323	1.21414	2.15258
mir11571_2	UUGGAUUUCGGUUCCCUCAUC	ppi-miR11571a		-0.960835	-0.960835	-0.960835	0.947165	1.64801	1.19968	3.66003	1.79494	-0.960835	-0.960835	-0.960835	-0.960835	-0.960835	-0.483835	1.46836	0.600721	-0.960835
mir11571_2	UUGGAUUUCGGUUCCCUCAUU			-0.960835	-0.960835	-0.960835	-0.960835	1.73793	1.19968	2.07198	-0.960835	0.763752	-0.960835	-0.960835	-0.960835	-0.960835	-0.960835	0.962501	0.107685	-0.960835
mir11571_2	UUGGAUUUCAGUUCCCUCAGC			-0.960835	-0.960835	1.70367	-0.960835	-0.960835	-0.960835	0.873364	-0.960835	-0.960835	-0.960835	-0.960835	-0.960835	-0.960835	-0.294708	-0.593995	-0.460979	-0.960835
mir11571_3	CUGGAUUUCGGUUCCCUCAUC			1.52004	1.41946	2.32284	1.74089	-0.960835	-0.960835	-0.960835	1.4494	3.09861	-0.960835	1.27161	-0.960835	-0.960835	1.75081	0.333101	0.963193	-0.402724
mir11571_3	UUUCAGUUCCCUCAUCGGC			2.14974	1.95437	-0.960835	-0.960835	0.785008	2.13001	-0.960835	-0.960835	0.763752	3.31257	3.39117	1.98188	1.72393	0.54561	0.35142	0.437727	2.60239
mir11571_4	UUGGAUUCCGGUUCCCUCAUC			1.05883	1.41946	1.17609	0.759037	1.5521	1.5317	1.39113	1.98649	-0.960835	1.52062	1.40701	-0.960835	1.30245	1.10336	1.10012	1.10156	0.817313
mir11571_4	GAUUUCAGUUCCCUCAUCGGC			1.76178	-0.960835	-0.960835	-0.960835	0.944603	-0.960835	-0.960835	-0.960835	-0.960835	2.64016	2.79246	1.43323	0.932482	-0.280182	-0.579747	-0.446607	1.94958
mir11571_5	UCGGAUUUCGCUUCCCUCAUC			1.05883	-0.960835	-0.960835	-0.960835	-0.960835	-0.960835	1.5293	-0.960835	-0.960835	-0.960835	0.955439	-0.960835	-0.960835	-0.455917	-0.462807	-0.459745	-0.481766
mir11571_6	UCGGAUUUCAGUUCCCUCGUCU			1.05883	-0.960835	1.58874	3.59264	-0.960835	0.999783	-0.960835	-0.960835	-0.960835	-0.960835	0.955439	-0.960835	2.73354	1.31985	-0.568711	0.270648	0.441828
mir11578_1	UAGGUUGCUUCUGUCCACUGU			-0.960835	0.777675	1.17609	-0.960835	1.08829	2.02857	2.39484	1.57401	1.11873	2.07556	1.27161	-0.960835	2.04971	0.00802462	1.64089	0.91517	1.10901
mir11578_1	UUAGGUUGCUUCUGUCCACUG			-0.960835	-0.960835	0.816245	-0.960835	-0.960835	2.3137	1.6554	1.57401	0.763752	1.135	0.955439	-0.960835	1.12929	-0.516565	1.06921	0.364419	0.564724
mir11578_1	UUUAGGUUGCUUCUGUCCACU			2.64813	4.94341	1.90924	2.44993	2.95788	5.93405	5.32405	3.06989	2.97369	4.76001	4.43678	2.68913	3.40003	2.98768	4.05191	3.57892	3.82149
mir11578_2	UUAGGUUGCUUCUGUCCACU			-0.960835	1.54348	-0.960835	-0.960835	-0.960835	1.80142	-0.960835	0.994136	-0.960835	-0.960835	0.955439	-0.960835	-0.960835	-0.334755	-0.017389	-0.158441	-0.481766
mir11581_1	UCUGGAUUCAUUACAGUAGCC	Conserved_11581		3.73674	3.75278	3.32069	3.16987	5.02509	3.73258	3.98227	3.06989	4.94616	3.99928	4.30428	1.98188	3.43766	3.49502	4.1512	3.85956	3.43078
mir11581_1	UCUGGAUUCAUUACAGUAGCCU			-0.960835	-0.960835	1.00736	-0.960835	1.33876	-0.960835	1.2383	-0.960835	1.52709	-0.960835	-0.960835	-0.960835	-0.960835	-0.468786	0.436495	0.0341477	-0.960835
mir1309_1	UGAUGGCCUUUCUGAAGGACA			-0.960835	1.13396	-0.960835	-0.960835	1.64801	-0.960835	-0.960835	1.4494	1.11873	-0.960835	-0.960835	-0.960835	-0.960835	-0.437135	0.458894	0.0606589	-0.960835
mir1309_1	UGAUGGCCUUUUUGAAGGACA			-0.960835	0.96679	-0.960835	-0.960835	0.785008	-0.960835	1.5293	1.31301	1.52709	-0.960835	-0.960835	1.43323	1.59665	-0.478928	0.838716	0.253096	0.277052
mir1311_1	CGGACUGGCAUAACUCCG	Conserved_1311		5.13103	3.92231	2.85756	4.16648	4.51643	4.49222	4.24551	4.8625	4.91252	4.05875	4.67007	4.9309	5.00163	4.01934	4.60583	4.34517	4.66534
mir1311_1	CGGACUGGCAUAACUCCGCCC	Conserved_1311		9.70013	10.0618	9.17592	9.71612	10.3735	10.1944	9.51693	9.87479	10.1499	9.09264	9.43231	9.45563	9.93326	9.66349	10.0219	9.86261	9.47846
mir1311_1	UCAGAGUUUUGCCAGUUCCGCC	ppi-miR1311a		8.23771	8.3094	7.9348	7.91821	7.82696	8.08665	8.03509	8.09136	7.80939	8.14548	8.09153	7.57326	7.67745	8.10003	7.96989	8.02773	7.87193
mir1311_1	UCAGAGUUUUGCCAGUUCCGCCU			6.04241	6.14219	5.73847	5.95505	5.76901	5.98232	5.95894	6.1789	5.14272	6.01002	5.74124	5.57547	5.75686	5.96953	5.80638	5.87889	5.7709
mir1311_2	CAGAGUUUUGCCAGUUCCGCC	Conserved_1311		3.06371	2.75636	3.42487	2.87767	2.52463	2.87756	3.32259	2.50772	2.92953	3.45217	2.74212	2.19373	2.46859	3.03066	2.83241	2.92052	2.71415
mir1311_2	CGGACUGGCAUAACUCCGCC	ppi-miR1311b		9.50774	9.3998	9.29641	9.62388	9.86716	9.6855	9.73881	9.83838	10.214	9.26587	9.56266	9.67549	10.0195	9.45696	9.86877	9.68574	9.63089
mir1311_2	GAGUUUUGCCAGAUCUGC			1.52004	0.777675	1.17609	0.759037	2.24685	-0.960835	-0.960835	-0.960835	1.26807	1.135	1.53079	1.25587	-0.960835	1.05821	0.126483	0.540584	0.740207
mir1311_2	UCAGAUUUUUGCCAGUUCCGCC			1.22948	0.777675	0.816245	-0.960835	-0.960835	-0.960835	-0.960835	-0.960835	-0.960835	-0.960835	-0.960835	-0.960835	-0.960835	0.465642	-0.960835	-0.326845	-0.960835
mir1311_3	CAGAGUUUUGCCAGUUCCGCCU			-0.960835	0.96679	1.17609	-0.960835	0.605537	-0.960835	1.06734	1.6887	-0.960835	-0.960835	-0.960835	1.43323	1.12929	0.0553034	0.287981	0.184569	0.160214
mir1311_3	CGGACUGGCAUAACUCCGC	Conserved_1311		4.29346	4.5586	4.28311	4.27585	4.86468	4.51114	4.46805	4.69423	5.1809	4.58903	4.38851	4.21975	4.82831	4.35276	4.7438	4.57	4.5064
mir1311_3	UCAGAGUUUUGCCAGUUCCGC	Conserved_1311		2.92152	2.53516	2.52391	2.87767	2.66878	2.81801	3.0743	2.93698	3.01654	2.28926	2.57962	2.19373	2.31531	2.71457	2.90292	2.81921	2.34448
mir1311_3	UCAGAGUUUUGCCAGUUCCGCU			1.05883	1.41946	0.816245	1.11357	1.21895	-0.960835	2.07198	0.803667	-0.960835	1.135	1.12217	-0.960835	-0.960835	1.10203	0.434586	0.731226	0.0838742
mir1311_4	GAGUUUUGCCAGAUCUGCG			4.06452	2.53516	3.85607	3.09225	5.00712	-0.960835	-0.960835	2.93698	4.71853	2.85668	3.88439	3.47705	-0.960835	3.387	2.14819	2.69877	2.31432
mir1311_4	UCAGAGUUUUGCCAGUUCC			1.52004	0.777675	-0.960835	1.26275	1.33876	-0.960835	-0.960835	1.6887	1.11873	-0.960835	1.27161	-0.960835	-0.960835	0.649907	0.444903	0.536016	-0.402724
mir1311_5	GGACUGGCAUAACUCCGCC			2.8183	2.59372	2.52391	2.83065	3.22994	2.98977	2.88132	2.79056	3.48169	2.07556	2.79246	2.61749	3.19558	2.69165	3.07466	2.90443	2.67028
mir1311_6	GGACUGGCAUAACUCCGCCC			2.70711	2.99232	2.32284	3.13158	3.76712	3.56156	2.65849	2.68398	3.21357	1.68061	2.39647	3.11036	2.9573	2.78846	3.17694	3.00429	2.53619
mir1311_6	UCAGAGUUUUGCCAGUUCCG			0.865259	1.28376	1.70367	0.947165	0.785008	-0.960835	1.39113	2.0735	1.26807	-0.960835	1.27161	1.05362	1.30245	1.19996	0.911374	1.03964	0.66671
mir1311_7	AGUUUUCCCAGAUCCACC			-0.960835	2.20032	2.95358	2.51086	-0.960835	2.69098	1.77135	2.79056	-0.960835	2.18637	-0.960835	1.98188	2.46859	1.67598	1.06624	1.33724	1.419
mir1311_7	CGGACUGGCAUAACUCCC			1.22948	-0.960835	-0.960835	-0.960835	-0.960835	0.999783	1.06734	1.57401	1.40338	-0.960835	1.27161	1.59115	-0.960835	-0.413255	0.816736	0.270073	0.235274
mir1311_8	CGGACUGGCAUAACUCCU			1.22948	1.54348	0.816245	1.8392	0.605537	1.67286	1.39113	1.79494	2.57551	2.47535	1.40701	2.19373	1.30245	1.3571	1.60799	1.49649	1.84464
mir1311_8	GAGUUUUGCCAGAUCCACCC			-0.960835	-0.960835	-0.960835	-0.960835	-0.960835	1.37522	-0.960835	1.31301	-0.960835	1.68061	2.26002	-0.960835	1.30245	-0.960835	-0.0388545	-0.448623	1.07056
mir1311_8	GAGUUUUGCCAGAUCUGU			-0.960835	-0.960835	1.17609	-0.960835	-0.960835	-0.960835	1.2383	0.803667	-0.960835	-0.960835	-0.960835	-0.960835	1.12929	-0.426603	-0.168108	-0.282995	-0.438303
mir1311_9	GAGUUUUGUCAGAUCUGCC			-0.960835	-0.960835	-0.960835	0.759037	-0.960835	-0.960835	-0.960835	-0.960835	1.40338	1.135	1.75043	1.43323	-0.960835	-0.530867	-0.487991	-0.507047	0.839456
mir1312_1	UAAUUAGGAGAGAAGAUCGCC			6.89494	6.32614	6.18177	6.57756	7.03256	6.57015	6.45143	6.10853	7.13907	6.61114	6.85467	6.50455	6.6732	6.4951	6.66035	6.58691	6.66089
mir1312_1	UUUGGAGAGAAAAUGGCGACAU	ppi-miR1312b		9.37819	8.97467	9.27159	9.33573	9.69683	9.05658	9.17855	9.09845	9.16102	8.46276	8.82211	8.57958	8.39276	9.24005	9.23829	9.23907	8.5643
mir1312_1	UUUGGAGAGAAUAUGGCUACAU	ppi-miR1312d		7.27956	7.17579	7.08951	7.55028	7.28461	7.15552	7.16394	6.648	7.22151	6.57595	6.92405	6.47951	6.31214	7.27379	7.09471	7.1743	6.57292
mir1312_1_star	UUUGGAGAGAAAAUGGCUACAU	ppi-miR1312a		9.53851	9.58079	9.65796	9.49219	9.58353	9.21431	9.55838	9.11777	9.69141	9.42898	10.0454	8.90794	8.58003	9.56736	9.43308	9.49276	9.24059
mir1312_10	UUUGGAGAGAAAAUGGCC	Conserved_1312		2.92152	3.40584	3.55303	3.53513	3.45874	4.24332	4.07545	3.11161	2.63172	3.45217	3.78843	2.75737	3.5101	3.35388	3.50417	3.43737	3.37702
mir1312_10	UUUGGAGAGAAAAUGGCCU			1.64597	2.53516	1.17609	2.17664	1.97828	1.37522	2.59695	1.79494	1.52709	2.07556	2.46014	2.68913	1.94908	1.88347	1.8545	1.86737	2.29348
mir1312_10	UUUGGAGAGAAAAUGGCGACAUUUU			3.19313	3.26879	3.35626	3.31362	3.65617	3.28193	3.28406	3.15215	2.68582	2.64016	2.57962	1.98188	2.79282	3.28295	3.21203	3.24355	2.49862
mir1312_11	UUUGGAGAGAAAAUGGCGACAUUC			1.05883	0.777675	-0.960835	-0.960835	0.605537	0.999783	-0.960835	-0.960835	-0.960835	-0.960835	-0.960835	-0.960835	-0.960835	-0.0212899	-0.255437	-0.151371	-0.960835
mir1312_11	UUUGGAGAGAAAAUGGCUAC	Conserved_1312		2.5224	2.80674	2.90637	2.73172	2.95788	2.75589	2.53268	1.4494	3.01654	1.95554	3.42347	1.86302	1.12929	2.74181	2.54248	2.63107	2.09283
mir1312_11	UUUGGAGAGAAUAUGGCUACAUU			3.19313	2.90251	2.9993	3.5055	3.066	2.75589	1.6554	3.15215	2.02367	2.56011	2.02761	2.46259	1.72393	3.15011	2.53062	2.80595	2.19356
mir1312_12	AAUUAGGAGAGAAGAUCGCC			3.06371	2.70416	2.32284	3.01021	3.63292	3.04276	3.66003	2.44383	4.03397	3.0449	3.48599	3.259	3.32169	2.77523	3.3627	3.1016	3.27789
mir1312_12	UUUGGAGAGAAAAUGGCUA	Conserved_1312		1.96876	2.20032	2.08914	2.24997	1.5521	0.999783	1.97856	1.4494	1.52709	1.135	2.46014	1.05362	-0.960835	2.12705	1.50139	1.77946	0.921979
mir1312_12	UUUGGAGAGAAUAUGGCU	Conserved_1312		-0.960835	1.54348	1.17609	1.26275	1.21895	1.19968	-0.960835	-0.960835	1.52709	-0.960835	-0.960835	-0.960835	-0.960835	0.755372	0.404811	0.560615	-0.960835
mir1312_13	UUGGAGAGAAUAUGGCUACAU	Conserved_1312		-0.960835	1.41946	1.70367	0.759037	1.21895	1.19968	1.39113	-0.960835	1.40338	1.34066	1.53079	-0.960835	0.932482	0.730333	0.850461	0.797071	0.710774
mir1312_13	UUUGGAGAGAAAAUGGCGACUUU			0.865259	0.96679	0.816245	1.11357	-0.960835	-0.960835	-0.960835	-0.960835	-0.960835	-0.960835	0.955439	-0.960835	-0.960835	0.940465	-0.960835	-0.115812	-0.481766
mir1312_13	UUUGGAGAGAAAAUGUCGACAU			1.52004	-0.960835	-0.960835	0.947165	1.08829	-0.960835	-0.960835	-0.960835	-0.960835	-0.960835	-0.960835	-0.960835	-0.960835	0.136384	-0.55101	-0.245501	-0.960835
mir1312_13	UUUGGAGAGAAUAUGGCUACU			2.23237	2.80674	1.90924	2.6796	2.05025	2.3137	2.53268	1.57401	2.78829	-0.960835	1.941	2.19373	0.932482	2.40699	2.25179	2.32077	1.02659
mir1312_14	UCUCAGAGAAAAUGGCGACGU			1.52004	-0.960835	-0.960835	1.11357	1.21895	-0.960835	1.39113	-0.960835	1.26807	-0.960835	-0.960835	-0.960835	1.12929	0.177985	0.391295	0.29649	-0.438303
mir1312_14	UUUGGAGAGAAAAUCGCUACAU			-0.960835	1.28376	1.58874	1.26275	1.5521	2.13001	1.06734	1.4494	1.40338	-0.960835	1.12217	-0.960835	-0.960835	0.793604	1.52045	1.19741	-0.440084
mir1312_14	UUUGGAGAGAAAAUGGCCA	Conserved_1312		1.22948	1.41946	0.816245	1.74089	1.33876	1.19968	2.39484	1.16237	0.763752	-0.960835	2.10931	1.25587	1.30245	1.30152	1.37188	1.34061	0.926701
mir1312_15	UAAUUAGGAGAGAAGAUCGC			1.52004	-0.960835	1.32714	-0.960835	1.08829	-0.960835	1.06734	0.803667	1.74661	1.34066	-0.960835	-0.960835	1.84089	0.231378	0.749015	0.518954	0.31497
mir1312_15	UCGGAGAGAAAAUGGCUAUGU			-0.960835	2.47413	-0.960835	-0.960835	-0.960835	-0.960835	-0.960835	-0.960835	-0.960835	-0.960835	1.75043	-0.960835	-0.960835	-0.102094	-0.960835	-0.579172	-0.283019
mir1312_15	UUUGGAGAGAAAAUGGCGACUU			-0.960835	-0.960835	1.00736	1.52153	0.944603	-0.960835	-0.960835	-0.960835	-0.960835	-0.960835	-0.960835	-0.960835	-0.960835	0.151806	-0.579747	-0.254612	-0.960835
mir1312_15	UUUGGAGAGAAAAUGGCUACUU			-0.960835	0.96679	0.816245	-0.960835	-0.960835	-0.960835	-0.960835	-0.960835	-0.960835	-0.960835	1.27161	-0.960835	-0.960835	-0.0346586	-0.960835	-0.549201	-0.402724
mir1312_15	UUUGGAUAGAAAAUGGCGACAU			1.05883	0.777675	1.46386	0.947165	1.64801	-0.960835	-0.960835	0.803667	-0.960835	-0.960835	-0.960835	-0.960835	-0.960835	1.06188	-0.0861661	0.424079	-0.960835
mir1312_16	UUGGAGAUAAAAUGGCUAUAU			1.38206	1.95437	1.70367	1.74089	1.5521	1.19968	0.873364	0.803667	0.952131	-0.960835	0.766893	1.05362	1.72393	1.69525	1.07619	1.35133	0.645901
mir1312_16	UUUGGAGAGAAAAUGGCCAC	Conserved_1312		0.865259	1.86209	1.58874	1.52153	1.97828	1.5317	2.15972	1.57401	-0.960835	1.34066	-0.960835	1.05362	-0.960835	1.45941	1.25657	1.34672	0.118151
mir1312_17	UAAUUGGAAGAGAAAAUCGCC			-0.960835	0.96679	-0.960835	-0.960835	-0.960835	0.999783	-0.960835	0.803667	0.763752	-0.960835	0.955439	-0.960835	-0.960835	-0.478928	0.129107	-0.141131	-0.481766
mir1312_17	UAAUUUGGAGAGAAUAUUGCU			1.22948	0.96679	-0.960835	1.74089	1.21895	1.67286	0.873364	1.16237	-0.960835	-0.960835	-0.960835	-0.960835	-0.960835	0.744081	0.79334	0.771447	-0.960835
mir1312_17	UAGGAGAGAAAAUCGCGAUAU			-0.960835	-0.960835	-0.960835	-0.960835	0.605537	-0.960835	1.06734	-0.960835	-0.960835	-0.960835	0.766893	-0.960835	-0.960835	-0.960835	-0.241926	-0.561441	-0.528903
mir1312_17	UUUGGAGAGAAAAAGGCUACAU			-0.960835	-0.960835	0.816245	-0.960835	-0.960835	-0.960835	-0.960835	-0.960835	0.763752	1.34066	-0.960835	-0.960835	-0.960835	-0.516565	-0.615917	-0.571761	-0.385462
mir1312_18	UUUGGAGAGAAAAUGUCUACAU			-0.960835	0.96679	-0.960835	-0.960835	-0.960835	1.19968	-0.960835	0.994136	-0.960835	-0.960835	-0.960835	-0.960835	-0.960835	-0.478928	-0.137738	-0.289378	-0.960835
mir1312_19	UUUGGAGAGAAAAUGGCAACAU			-0.960835	-0.960835	-0.960835	-0.960835	0.944603	-0.960835	-0.960835	0.803667	1.40338	-0.960835	-0.960835	-0.960835	-0.960835	-0.960835	0.245997	-0.290373	-0.960835
mir1312_19	UUUGGAGAGAAAAUGGCUACAUUC			0.865259	0.777675	1.00736	1.26275	-0.960835	1.5317	-0.960835	-0.960835	0.763752	-0.960835	0.955439	1.05362	0.932482	0.97826	-0.11741	0.369554	0.495175
mir1312_19	UUUGGAGAGAAAAUGGCUAGAU			-0.960835	-0.960835	-0.960835	0.759037	0.785008	-0.960835	-0.960835	0.803667	1.11873	-0.960835	-0.960835	-0.960835	-0.960835	-0.530867	0.157147	-0.148637	-0.960835
mir1312_2	UCGGAGAUAAAAUGGCUAUAU			5.54886	6.49696	6.00816	3.9851	3.78832	3.73258	5.63846	4.74812	4.28244	5.63345	4.54352	5.41572	3.82607	5.50977	4.43798	4.91433	4.85469
mir1312_2	UUGGAGAGAAAAUGGCGACAU	Conserved_1312		5.13103	4.82618	5.01963	4.54712	4.69543	4.37313	4.77634	4.33786	5.17145	4.05875	4.62911	4.09344	4.06121	4.88099	4.67084	4.76424	4.21063
mir1312_2	UUUGGAGAGAAAAUGGCCACAU	ppi-miR1312c		8.80929	8.74608	8.8647	8.78719	9.10424	8.94183	8.98796	8.92212	8.40691	8.32423	8.712	8.23828	8.58632	8.80182	8.87261	8.84115	8.46521
mir1312_2	UUUGGAGAGAAAAUGGCUACAUU			3.92242	3.80328	4.12712	3.72712	4.28245	2.98977	3.53436	3.81386	4.13466	3.65846	4.26916	3.59363	3.57907	3.89498	3.75102	3.815	3.77508
mir1312_20	AUUGGAGAGAAAAUGGCGACAU			-0.960835	-0.960835	-0.960835	0.759037	1.08829	0.999783	-0.960835	0.803667	-0.960835	-0.960835	-0.960835	-0.960835	-0.960835	-0.530867	0.194014	-0.128155	-0.960835
mir1312_20	UAAGUGGGAGAGAAGAUGGCC			-0.960835	0.777675	-0.960835	-0.960835	-0.960835	-0.960835	-0.960835	-0.960835	0.952131	-0.960835	-0.960835	1.05362	-0.960835	-0.526207	-0.578241	-0.555115	-0.457222
mir1312_21	UUUGGAGAGAAUAUUGCUACA			-0.960835	-0.960835	-0.960835	-0.960835	0.944603	-0.960835	0.873364	1.4494	-0.960835	-0.960835	1.27161	-0.960835	-0.960835	-0.960835	0.26914	-0.277515	-0.402724
mir1312_23	UUUGGAGAGAAAAUGGCUACC			-0.960835	0.777675	-0.960835	-0.960835	-0.960835	1.19968	-0.960835	-0.960835	-0.960835	-0.960835	0.766893	-0.960835	-0.960835	-0.526207	-0.528732	-0.52761	-0.528903
mir1312_27	UAAGUGGGAGAGAAGAUUGCC			-0.960835	-0.960835	-0.960835	-0.960835	-0.960835	-0.960835	1.39113	-0.960835	1.26807	-0.960835	-0.960835	-0.960835	-0.960835	-0.960835	-0.0446625	-0.45185	-0.960835
mir1312_3	UUGGAGAAAAUAUGGCAACAU			4.83304	4.81392	5.4809	4.63186	4.60274	4.30968	5.33351	4.38965	5.24537	4.34812	5.12768	5.04451	5.02654	4.93993	4.77619	4.84896	4.88671
mir1312_3	UUUGGAGAGAAAAUGGCGACA	Conserved_1312		4.43975	4.07399	4.28311	4.31054	4.75049	4.2205	4.07545	4.13029	4.29989	3.40712	4.17743	3.259	3.28087	4.27685	4.29532	4.28711	3.5311
mir1312_3	UUUGGAGAGAAAAUGGCUACA	Conserved_1312		4.63464	4.49856	4.99727	4.67243	4.61465	4.12544	4.59937	4.26579	4.94616	4.39502	5.25879	4.29055	3.61236	4.70073	4.51028	4.59492	4.38918
mir1312_3	UUUGGAGAGAAUAUGGCUACA	Conserved_1312		3.84575	3.94498	3.88071	4.08866	3.60929	3.88546	3.71899	3.65365	3.5416	3.10256	3.63136	3.47705	2.14378	3.94002	3.6818	3.79656	3.08869
mir1312_4	UCGGAGAGAAAAUUGCAAUAU			-0.960835	5.13304	-0.960835	-0.960835	-0.960835	-0.960835	-0.960835	-0.960835	-0.960835	-0.960835	-0.960835	-0.960835	-0.960835	0.562634	-0.960835	-0.283738	-0.960835
mir1312_4	UUGGAGAGAAAAUGGCUACAU	Conserved_1312		3.87176	3.6182	3.92875	3.56417	3.70158	2.98977	3.74758	2.84103	3.75908	3.65846	4.3554	2.68913	2.73354	3.74572	3.40781	3.55799	3.35913
mir1312_4	UUUGGAGAGAAAAUGGCCACAUU			3.67898	3.5007	3.75309	3.9851	3.72376	3.48704	3.28406	4.17032	2.97369	3.26286	3.42347	3.00202	3.43766	3.72947	3.52778	3.61742	3.2815
mir1312_4	UUUGGAGAGAAAAUGGCGAC	Conserved_1312		3.27338	3.30429	3.28422	3.20718	3.22994	3.32535	2.65849	2.62759	2.83692	3.0449	3.32431	2.61749	2.39398	3.26727	2.93566	3.08304	2.84517
mir1312_4	UUUGGAGAGAAAAUGGCUACAUUU			4.58833	4.46758	4.64132	4.44152	4.43811	4.30968	3.9082	4.30228	4.26478	4.11586	4.4835	3.259	3.76817	4.53469	4.24461	4.37353	3.90663
mir1312_5	UCGGAGAAAAAAUGGCUACAU			-0.960835	-0.960835	-0.960835	-0.960835	-0.960835	-0.960835	-0.960835	-0.960835	-0.960835	-0.960835	3.86099	-0.960835	-0.960835	-0.960835	-0.960835	-0.960835	0.244622
mir1312_5	UCGGAGAGAAGAUCGCUACAU			-0.960835	-0.960835	4.84284	-0.960835	3.53598	-0.960835	-0.960835	3.56634	-0.960835	4.92889	-0.960835	3.16163	4.13178	0.490084	0.843962	0.686683	2.81536
mir1312_5	UCGGAGAGAAUAUGGCGAGAU			3.64921	2.75636	2.9993	0.947165	3.37713	2.22478	3.0743	2.93698	2.256	-0.960835	3.86099	2.75737	-0.960835	2.58801	2.77384	2.69125	1.17417
mir1312_5	UUGGAGAGAAUAUUGCUACAU			4.47411	3.58971	-0.960835	4.60416	4.70661	4.24332	3.56682	4.57999	-0.960835	4.66753	4.52874	3.16163	-0.960835	2.92679	3.22718	3.09367	2.84927
mir1312_5	UUUGGAGAGAAAAUGGCCACA	Conserved_1312		3.61882	3.5007	3.49037	3.75257	3.80922	3.48704	3.93331	3.59603	3.5416	2.98485	3.39117	2.88487	2.9573	3.59062	3.67344	3.63663	3.05455
mir1312_5	UUUGGAGAGAAAAUGGCG	Conserved_1312		1.22948	1.7635	1.46386	2.51086	2.05025	-0.960835	1.87867	-0.960835	1.9371	1.135	0.955439	-0.960835	-0.960835	1.74193	0.788872	1.21245	0.042192
mir1312_6	UAAUUCGGAGAAAAAAUUGCU			4.45703	6.63929	5.86733	6.06072	4.3266	6.08694	4.56764	6.0182	6.08264	5.59379	4.83526	4.9456	6.41004	5.75609	5.4164	5.56738	5.44617
mir1312_6	UUGGAGAGAAAAUGGCGACA	Conserved_1312		0.865259	-0.960835	1.00736	-0.960835	-0.960835	-0.960835	0.873364	-0.960835	-0.960835	-0.960835	-0.960835	-0.960835	-0.960835	-0.0122627	-0.593995	-0.335447	-0.960835
mir1312_6	UUUGGAGAGAAAAUGGCGA	Conserved_1312		-0.960835	1.41946	1.00736	1.52153	1.21895	-0.960835	1.06734	1.79494	-0.960835	-0.960835	1.12217	-0.960835	-0.960835	0.746879	0.431912	0.571898	-0.440084
mir1312_6	UUUGGAGAGAAAAUGGCGACAUU			3.38596	3.15672	2.9993	3.16987	3.65617	3.44828	2.7175	3.50505	2.88397	2.28926	2.32986	1.98188	2.46859	3.17796	3.2422	3.21365	2.2674
mir1312_6	UUUGGAGAGAAAAUGGCGACAUUU			3.3494	3.26879	3.45799	3.67482	3.7456	3.04276	2.98103	3.44104	2.83692	2.47535	2.68996	2.19373	2.53953	3.43775	3.20947	3.31093	2.47464
mir1312_7	UUGGAGAGAAAAUGGCCACAU	Conserved_1312		3.23382	3.23239	3.45799	3.05181	3.7456	3.04276	3.43236	2.98266	3.21357	2.85668	3.35812	2.68913	3.43766	3.244	3.28339	3.26588	3.0854
mir1312_7	UUGGAGAGAAAAUUGCAAUAU			4.27408	4.24816	3.85607	4.34442	4.41103	4.37313	4.30444	3.56634	3.51196	3.80458	4.70991	4.1453	3.61236	4.18068	4.03338	4.09885	4.06804
mir1312_7	UUUGGAGAGAAAAUGGCCACU			2.76378	1.95437	2.70036	2.73172	2.52463	2.87756	2.59695	2.37698	2.02367	2.28926	2.79246	2.68913	2.39398	2.53756	2.47996	2.50556	2.54121
mir1312_8	UUGGAGAGAAGAUAGCGAUAU			4.13065	4.09442	4.10638	4.47249	3.85012	3.96996	4.02961	3.22998	3.80869	3.65846	3.63136	3.39374	3.19558	4.20098	3.77767	3.96581	3.46979
mir1312_8	UUUGGAGAGAAAAUGGCU	Conserved_1312		3.15127	3.53099	2.32284	2.62551	2.5743	2.62301	2.93204	1.98649	3.17625	1.52062	3.21782	2.37842	0.932482	2.90765	2.65842	2.76919	2.01234
mir1312_8	UUUGGAGAGAAAAUGGCUACU			2.70711	3.07686	3.42487	3.70121	2.95788	2.93476	3.46716	2.15557	3.48169	3.15799	4.17743	3.98377	1.84089	3.22751	2.99941	3.10079	3.29002
mir1312_9	UAAUUCGGAGAAAAAAUUGC			-0.960835	2.34371	1.81011	2.31975	-0.960835	2.13001	-0.960835	2.37698	2.256	1.95554	0.766893	1.05362	1.84089	1.37818	0.968266	1.15045	1.40423
mir1312_9	UUUGGAGAGAAAAUGGCCACAUUU			3.81926	3.72685	3.61307	3.31362	3.53598	3.23717	3.1619	3.88775	2.97369	2.78805	3.45507	2.09169	2.79282	3.6182	3.3593	3.47436	2.78191
mir1312_9	UUUGGAGAGAAAAUGGCGACU			2.97049	2.53516	2.9993	3.47524	2.62231	2.69098	2.39484	2.30689	3.05816	3.10256	2.57962	3.43599	2.84976	2.99505	2.61463	2.78371	2.99198
mir1312_9	UUUGGAGAGAAUAUGGCUAC	Conserved_1312		2.23237	2.20032	0.816245	1.93125	1.90253	2.02857	1.39113	1.4494	2.10535	1.135	2.18663	1.98188	0.932482	1.79505	1.7754	1.78413	1.559
mir1313_1	CACCGCUGAAAUUAUUGUUCG	ppi-miR1313a		8.71814	8.62232	8.23865	7.7244	8.56926	8.03691	8.19808	8.64244	8.22817	8.47509	8.94125	8.53045	8.30894	8.32588	8.33497	8.33093	8.56393
mir1313_1	UACCACUGAAAUUAUUGUUCGA	ppi-miR1313b		3.9471	3.40584	3.95219	3.20718	3.67906	3.88546	3.0743	3.88775	4.26478	4.91286	4.3554	4.24374	3.15097	3.62807	3.75827	3.7004	4.16574
mir1313_1	ACCGCUGAAAUUAUUGUUCG	Conserved_1313		2.06209	1.54348	1.32714	1.74089	1.73793	1.37522	1.5293	1.6887	1.11873	1.68061	1.84886	2.61749	1.30245	1.6684	1.48998	1.56928	1.86235
mir1313_1	CACCGCUGAAAUUAUUGUUCGU			-0.960835	0.96679	0.816245	0.947165	-0.960835	-0.960835	-0.960835	-0.960835	-0.960835	-0.960835	0.766893	1.25587	-0.960835	0.442341	-0.960835	-0.337201	0.0252745
mir1313_2	CACCGCUGAAAUUAUUGUUCGA	Conserved_1313		3.73674	3.72685	3.75309	4.1281	3.9286	3.85615	4.20484	4.08912	3.97	4.19751	3.68564	3.43599	3.93533	3.83619	4.00974	3.93261	3.81362
mir1313_2	ACCACUGAAAUUAUUGUUCGU			-0.960835	-0.960835	-0.960835	-0.960835	-0.960835	-0.960835	0.873364	-0.960835	1.40338	-0.960835	-0.960835	-0.960835	1.12929	-0.960835	-0.121151	-0.494344	-0.438303
mir1313_2	CACCGCUGAAAUUAUUGUUCGAU			-0.960835	0.96679	-0.960835	-0.960835	-0.960835	-0.960835	-0.960835	-0.960835	0.952131	-0.960835	1.27161	-0.960835	-0.960835	-0.478928	-0.578241	-0.534102	-0.402724
mir1313_3	CACCGCUGAAAUUAUUGUUC	Conserved_1313		3.52358	3.53099	3.12835	2.73172	3.37713	2.87756	2.93204	3.76241	3.09861	3.26286	3.5459	2.82253	2.73354	3.22866	3.20955	3.21804	3.09121
mir1313_3	UACCACUGAAAUUAUUGUUCGAU			-0.960835	0.777675	1.46386	-0.960835	0.605537	-0.960835	-0.960835	1.79494	1.9371	2.18637	1.64478	-0.960835	-0.960835	0.0799675	0.483182	0.303976	0.47737
mir1313_3	UACCACUGAAAUUAUUGUUC	Conserved_1313		-0.960835	-0.960835	0.816245	-0.960835	-0.960835	-0.960835	1.39113	1.16237	-0.960835	-0.960835	1.27161	-0.960835	1.72393	-0.516565	-0.0658025	-0.266141	0.268468
mir1313_3	CACCACUGAAAUUAUUGUUCG			-0.960835	-0.960835	1.32714	-0.960835	-0.960835	-0.960835	0.873364	-0.960835	0.763752	1.52062	-0.960835	-0.960835	0.932482	-0.388841	-0.249078	-0.311194	0.132859
mir1313_4	CACCGCUGAAAUUAUUGUU	Conserved_1313		1.52004	1.7635	-0.960835	0.759037	1.82257	-0.960835	1.5293	1.31301	1.11873	-0.960835	0.955439	1.05362	1.72393	0.770437	0.964557	0.878281	0.693038
mir1313_5	UACCACUGAAAUUAUUGUUCGAUU			1.22948	0.96679	1.17609	-0.960835	0.605537	-0.960835	-0.960835	1.57401	1.40338	1.95554	0.955439	-0.960835	-0.960835	0.602883	0.332252	0.452532	0.247327
mir1313_6	CACCGCUGAAAUUAUUGU			1.05883	0.96679	-0.960835	0.759037	0.605537	-0.960835	-0.960835	-0.960835	-0.960835	1.52062	0.766893	-0.960835	-0.960835	0.455957	-0.64756	-0.157108	0.0914621
mir1314_1	UCGGCCUCGAAUGUUAGGAGAG	ppi-miR1314e		7.54504	6.85215	7.82642	5.51639	8.58979	7.85257	7.66897	7.93749	7.55703	5.59379	6.7246	5.79428	7.07652	6.935	7.92117	7.48287	6.2973
mir1314_1	UCGGCCUCGAAUGUUAGGAGAUU			3.19313	3.87587	3.52204	3.53513	4.82419	3.48704	2.98103	4.82537	2.92953	2.38531	3.996	2.46259	4.2208	3.53154	3.80943	3.68593	3.26617
mir1314_1	UCGGCCUCGAAUGUUAGGAGAUUC			1.96876	2.41039	2.00199	1.74089	3.16658	2.02857	1.6554	2.68398	1.26807	1.82461	1.941	1.43323	2.73354	2.03051	2.16052	2.10274	1.9831
mir1314_1_star	UCGGCCUCGAAUGUUAGGAGA	ppi-miR1314c		6.8033	7.53642	6.60415	7.21248	7.83844	7.45824	6.42511	7.84776	6.50375	5.46783	6.4662	5.60355	7.25837	7.03909	7.21466	7.13663	6.19899
mir1314_10	UCGGCCUCGAAUUUUAGGAGAC			-0.960835	1.41946	-0.960835	-0.960835	-0.960835	-0.960835	-0.960835	1.57401	-0.960835	-0.960835	-0.960835	-0.960835	-0.960835	-0.365761	-0.453866	-0.414709	-0.960835
mir1314_11	UCGGCCUUGAAUGUUAGGAGAAU	Conserved_1314		0.865259	-0.960835	-0.960835	2.83065	3.63292	1.5317	1.5293	-0.960835	2.83692	1.68061	1.941	1.25587	1.30245	0.443559	1.714	1.14936	1.54498
mir1314_11	UCGGCCUUGAAUGUUAGGA	Conserved_1314		-0.960835	-0.960835	-0.960835	1.74089	2.91996	2.39747	0.873364	-0.960835	2.39241	-0.960835	2.18663	1.59115	1.59665	-0.285405	1.52447	0.720083	1.1034
mir1314_11	UCGGCCUCGAAUGUUAGGAC			-0.960835	1.7635	-0.960835	-0.960835	1.21895	-0.960835	-0.960835	1.98649	-0.960835	-0.960835	-0.960835	-0.960835	-0.960835	-0.27975	0.0645879	-0.0884513	-0.960835
mir1314_11	CCUCGAAUGUUAGGAGAC			-0.960835	-0.960835	-0.960835	-0.960835	-0.960835	-0.960835	-0.960835	1.31301	-0.960835	-0.960835	-0.960835	-0.960835	1.59665	-0.960835	-0.506065	-0.708185	-0.321464
mir1314_12	UCGGCCUUGAAUGUUAGGAG			-0.960835	-0.960835	-0.960835	1.26275	2.41984	2.13001	1.5293	-0.960835	1.40338	-0.960835	1.53079	-0.960835	1.30245	-0.404939	1.30434	0.544661	0.227893
mir1314_12	UCGGCCUCGAAUGUUAGGAUC			0.865259	1.28376	-0.960835	-0.960835	1.21895	-0.960835	-0.960835	-0.960835	-0.960835	-0.960835	-0.960835	-0.960835	1.30245	0.0568379	-0.524878	-0.266337	-0.395013
mir1314_14	UCGGCCUCGAAUGUUAGGAGAAUC			-0.960835	0.96679	-0.960835	-0.960835	0.785008	-0.960835	-0.960835	0.803667	-0.960835	-0.960835	-0.960835	-0.960835	-0.960835	-0.478928	-0.258766	-0.356616	-0.960835
mir1314_15	UCGGCCUCGAAUGUUAGGAGUU			-0.960835	0.96679	-0.960835	-0.960835	1.33876	1.5317	-0.960835	1.4494	-0.960835	-0.960835	-0.960835	-0.960835	1.30245	-0.478928	0.479638	0.0536084	-0.395013
mir1314_15	UCGGCCUCGAAUGUUAUGAGAC			-0.960835	-0.960835	-0.960835	-0.960835	-0.960835	-0.960835	-0.960835	1.31301	-0.960835	-0.960835	-0.960835	-0.960835	2.14378	-0.960835	-0.506065	-0.708185	-0.18468
mir1314_16	CGGCCUCGAAUGUUAGGAGACU			-0.960835	0.96679	-0.960835	1.26275	-0.960835	-0.960835	-0.960835	1.6887	-0.960835	-0.960835	-0.960835	-0.960835	2.14378	0.0769668	-0.430928	-0.205197	-0.18468
mir1314_2	UCGGCCUCGAAUGUUAGGAGAU			3.67898	3.5007	3.52204	3.72712	4.3973	3.69996	2.93204	4.54996	3.13795	2.28926	3.65875	2.28903	3.61236	3.60721	3.74344	3.68289	2.96235
mir1314_2	UCGGCCUCGAAUGUUAGGAGAAUU			3.01785	3.56065	2.39303	3.53513	4.35529	3.44828	2.82876	4.50371	3.01654	1.68061	2.79246	1.43323	3.82607	3.12667	3.63052	3.40658	2.43309
mir1314_2	UCGGCCUCGAAUGUUAGGAGAAUUC			1.38206	2.90251	1.58874	2.44993	2.79983	-0.960835	1.5293	3.40794	1.11873	1.82461	2.02761	-0.960835	2.73354	2.08081	1.57899	1.80202	1.40623
mir1314_2	UCGGCCUUGAAUGUUAGGAGAAUU			-0.960835	-0.960835	-0.960835	2.31975	3.2606	1.91946	1.6554	-0.960835	2.10535	1.34066	1.53079	1.25587	2.46859	-0.14069	1.596	0.824135	1.64898
mir1314_2_star	UCGGCCUCGAAUGUUAGGAGAA	ppi-miR1314a		6.24008	6.75286	5.85495	6.91565	7.65006	7.19117	5.98319	7.42813	6.30202	5.74627	6.26253	5.31742	7.15486	6.44088	6.91091	6.70201	6.12027
mir1314_3	UCGGCCUCGAAUGUUAGGAG	Conserved_1314		3.61882	4.48316	3.52204	4.37752	4.96118	4.24332	3.43236	4.87466	3.90307	2.92219	3.45507	2.46259	4.10864	4.00038	4.28292	4.15735	3.23712
mir1314_3	UCGGCCUUGAAUGUUAGGAGAA	ppi-miR1314b		3.23382	3.15672	1.00736	5.31756	6.29121	5.47565	4.77634	2.5689	5.17145	3.6195	4.8825	3.70149	5.17874	3.17886	4.85671	4.111	4.34556
mir1314_3	UCGGCCUCGAAUGUUAGGAUU			2.5224	2.20032	2.58516	2.87767	3.45874	3.28193	2.7742	4.22836	2.10535	1.68061	1.40701	1.05362	3.28087	2.54639	3.16972	2.89268	1.85553
mir1314_3	UCGGCCUCGAAUGUUAGGAUUU			0.865259	0.777675	1.17609	1.52153	2.30685	1.5317	0.873364	1.16237	0.952131	-0.960835	-0.960835	-0.960835	1.72393	1.08514	1.36528	1.24077	-0.289643
mir1314_3	UCGGCCUUGAAUGUUAGGAGAUU			-0.960835	-0.960835	-0.960835	1.93125	2.18425	1.67286	1.2383	-0.960835	1.26807	-0.960835	2.10931	1.05362	1.30245	-0.237815	1.08053	0.494597	0.876136
mir1314_3	UCGGCCUCGAAUGUUAGGAGAUUU			-0.960835	1.41946	-0.960835	-0.960835	1.64801	1.19968	1.2383	1.79494	-0.960835	-0.960835	-0.960835	-0.960835	-0.960835	-0.365761	0.984018	0.384116	-0.960835
mir1314_4	UCGGCCUCGAAUGUUAGGAGAAU	Conserved_1314		2.92152	4.09442	2.80704	3.91919	4.31203	3.44828	2.7742	4.57999	2.73797	2.07556	2.52112	2.19373	3.82607	3.43554	3.57049	3.51052	2.65412
mir1314_4	UCGGCCUCGAAUGUUAGGA	Conserved_1314		2.70711	3.30429	2.32284	3.20718	3.56083	3.23717	1.87867	3.88775	1.845	1.52062	2.02761	1.59115	2.31531	2.88535	2.88188	2.88343	1.86367
mir1314_4	UCGGCCUCGAAUGUUAGGAGAGU			2.45518	1.28376	1.70367	-0.960835	2.52463	1.67286	0.873364	1.98649	1.26807	-0.960835	0.766893	-0.960835	-0.960835	1.12044	1.66508	1.42302	-0.528903
mir1314_4	UCGGCCUUGAAUGUUAGGAGACU			-0.960835	0.96679	-0.960835	1.26275	1.73793	-0.960835	1.06734	-0.960835	0.952131	-0.960835	1.64478	1.05362	2.23209	0.0769668	0.367146	0.238177	0.992415
mir1314_5	UCGGCCUCGAAUGUUAGGAGACU			2.06209	5.79446	2.32284	5.81105	2.62231	2.02857	-0.960835	6.49878	1.11873	1.34066	1.40701	-0.960835	6.47482	3.99761	2.26151	3.03311	2.06541
mir1314_5	UCGGCCUCGAAUGUUAGGAU			2.58664	2.80674	2.45995	2.83065	3.29063	2.75589	1.97856	3.76241	2.51702	1.68061	2.52112	1.59115	2.39398	2.67099	2.8609	2.7765	2.04672
mir1314_5	UCGGCCUCGAAUGUUAGG	Conserved_1314		1.38206	2.1229	1.17609	1.8392	2.841	2.39747	1.2383	2.5689	1.26807	-0.960835	1.12217	-0.960835	2.31531	1.63007	2.06274	1.87044	0.378952
mir1314_5	UCGGCCUCGAAUGUUAGGAUUC			-0.960835	-0.960835	1.00736	1.26275	2.11881	-0.960835	-0.960835	1.89389	-0.960835	-0.960835	-0.960835	-0.960835	1.45703	0.0871091	0.226039	0.164293	-0.356367
mir1314_5	UCGGCCUCGAAUGUUAGGAGAAUUU			-0.960835	0.777675	-0.960835	-0.960835	1.08829	-0.960835	-0.960835	-0.960835	-0.960835	1.52062	-0.960835	-0.960835	-0.960835	-0.526207	-0.55101	-0.539987	-0.34047
mir1314_6	UCGGCCUCGAAUGUUAGGAGAC			2.45518	9.1268	2.39303	9.43782	3.10031	2.81801	2.15972	10.1244	0.952131	1.135	2.26002	-0.960835	9.84718	5.8532	3.83092	4.72972	3.07034
mir1314_6	UCGGCCUCGAAUGUUAGGAGAUC			1.76178	2.99232	2.00199	1.63537	2.841	1.91946	1.6554	3.11161	1.11873	-0.960835	1.64478	1.59115	2.79282	2.09786	2.12924	2.1153	1.26698
mir1314_6	UCGGCCUCGAAUGUUAGGAGAACU			-0.960835	2.0411	1.58874	0.759037	2.47319	1.67286	1.06734	2.37698	1.11873	1.135	1.53079	-0.960835	1.72393	0.85701	1.74182	1.34857	0.857222
mir1314_6	UCGGCCUUGAAUGUUAGGAU			-0.960835	-0.960835	-0.960835	1.93125	2.7138	1.67286	1.2383	-0.960835	1.64102	-0.960835	2.10931	1.05362	1.94908	-0.237815	1.26103	0.594876	1.03779
mir1314_6	CGGCCUCGAAUGUUAGGAGA			-0.960835	-0.960835	-0.960835	1.11357	1.64801	-0.960835	-0.960835	0.994136	-0.960835	-0.960835	-0.960835	-0.960835	-0.960835	-0.442234	-0.0480723	-0.223255	-0.960835
mir1314_7	UCGGCCUUGAAUGUUAGGAGA	Conserved_1314		2.38466	2.41039	-0.960835	4.2222	5.02509	4.2205	3.74758	2.44383	3.94803	2.716	3.73795	2.82253	3.82607	2.01411	3.87701	3.04905	3.27564
mir1314_7	UCGGCCUUGAAUGUUAGGAGAU			-0.960835	-0.960835	-0.960835	1.74089	1.90253	0.999783	1.39113	-0.960835	1.11873	-0.960835	0.955439	-0.960835	0.932482	-0.285405	0.890266	0.367746	-0.00843702
mir1314_7	UCGGCCUCGAAUGUUAGGAGAGC			1.38206	-0.960835	-0.960835	0.759037	1.44937	-0.960835	1.2383	1.31301	-0.960835	-0.960835	0.955439	-0.960835	-0.960835	0.0548581	0.415802	0.255382	-0.481766
mir1314_7	CGGCCUCGAAUGUUAGGAGAA			-0.960835	-0.960835	-0.960835	0.947165	1.64801	-0.960835	-0.960835	0.803667	-0.960835	-0.960835	-0.960835	-0.960835	-0.960835	-0.483835	-0.0861661	-0.262908	-0.960835
mir1314_7	UCGGCCUCGAAUGUUAGGAGACC			-0.960835	1.86209	-0.960835	-0.960835	-0.960835	-0.960835	-0.960835	0.803667	-0.960835	-0.960835	-0.960835	-0.960835	1.94908	-0.255104	-0.607934	-0.451121	-0.233357
mir1314_8	UCGGCCUCGAAUGUUAGGAGAAC			1.96876	3.11734	1.70367	2.83065	2.95788	2.81801	2.39484	3.22998	1.26807	-0.960835	2.32986	-0.960835	2.9573	2.40511	2.53375	2.47658	0.841373
mir1314_8	UCGGCCUCGAAUGUUAGGAGUC			1.38206	1.54348	-0.960835	0.947165	1.21895	-0.960835	-0.960835	1.89389	0.763752	-0.960835	1.53079	1.05362	1.59665	0.727969	0.390986	0.540756	0.805055
mir1314_8	CGGCCUCGAAUGUUAGGAGAC			-0.960835	2.75636	-0.960835	2.92322	-0.960835	-0.960835	-0.960835	3.15215	-0.960835	-0.960835	-0.960835	-0.960835	3.19558	0.939478	-0.138237	0.340748	0.07827
mir1314_8	UCGGCCUUGAAUGUUAGGAGAACU			-0.960835	-0.960835	-0.960835	1.11357	2.24685	1.80142	-0.960835	-0.960835	1.9371	-0.960835	-0.960835	-0.960835	1.30245	-0.442234	0.812741	0.254974	-0.395013
mir1314_9	UCGGCCUCGAAUGUUAGGACU			1.22948	1.13396	-0.960835	-0.960835	1.64801	-0.960835	-0.960835	1.57401	-0.960835	-0.960835	-0.960835	-0.960835	1.30245	0.110444	0.0679019	0.0868097	-0.395013
mir1314_9	UCGGCCUCGAAUGUUAGUAGAC			-0.960835	1.54348	-0.960835	1.26275	-0.960835	-0.960835	-0.960835	1.79494	-0.960835	-0.960835	-0.960835	-0.960835	1.12929	0.22114	-0.409679	-0.129315	-0.438303
mir1314_9	UAGGCCUCGAAUGUUAGGAGAA			-0.960835	2.65	-0.960835	2.73172	-0.960835	-0.960835	-0.960835	-0.960835	-0.960835	-0.960835	-0.960835	-0.960835	3.00821	0.865013	-0.960835	-0.149347	0.0314269
mir1314_9	UCGGCCUUGAAUGUUAGGAUU			-0.960835	-0.960835	-0.960835	0.947165	1.90253	1.37522	-0.960835	-0.960835	-0.960835	-0.960835	0.955439	-0.960835	0.932482	-0.483835	0.0790486	-0.171122	-0.00843702
mir1315_1	UCUGGAGGCCCGUCAGGUUCC			3.92242	4.46758	4.85533	4.69886	4.42463	4.12544	4.36106	4.6239	4.69234	3.6964	4.30428	3.86507	4.45901	4.48605	4.44547	4.46351	4.08119
mir1315_1	UUGGAGGCCUGUCAGGUUCCC	ppi-miR1315a		5.13103	4.72502	4.91618	5.32606	5.56301	5.63081	5.56001	5.45523	5.61658	5.08005	5.23168	5.43668	5.59143	5.02457	5.56513	5.32488	5.33496
mir1315_1	UUUGGAGGCCUGUCAGGUUCC	Conserved_1315		3.19313	2.70416	3.42487	3.24354	3.13383	3.04276	3.59856	3.59603	3.38689	3.15799	2.63585	3.259	3.61236	3.14143	3.35161	3.2582	3.1663
mir1315_2	CUCUGGAGGCCUGUCAGGUUC			2.14974	2.2738	2.32284	1.52153	2.36445	2.55167	1.87867	1.57401	3.28541	1.95554	1.53079	2.37842	2.23209	2.06698	2.33084	2.21357	2.02421
mir1315_2	CUGGAGGCCUGUCAGGUUCCC			-0.960835	-0.960835	1.00736	1.11357	0.605537	-0.960835	-0.960835	0.803667	1.40338	-0.960835	-0.960835	1.05362	-0.960835	0.0498144	0.178184	0.121131	-0.457222
mir1315_2	UCUGGAGGCCUGUCAGGUUCC			-0.960835	-0.960835	-0.960835	-0.960835	0.605537	-0.960835	-0.960835	1.31301	1.40338	-0.960835	-0.960835	-0.960835	-0.960835	-0.960835	0.280053	-0.271453	-0.960835
mir1315_2	UUGGAGGCCUGUCAGGUUCC	Conserved_1315		1.86898	0.96679	-0.960835	2.17664	1.5521	1.80142	1.77135	2.0735	0.763752	-0.960835	0.766893	1.43323	0.932482	1.01289	1.59243	1.33486	0.542943
mir1315_2	UUGGAGGCCUGUCAGGUUCU			0.865259	1.13396	-0.960835	-0.960835	0.605537	-0.960835	-0.960835	-0.960835	-0.960835	-0.960835	-0.960835	-0.960835	0.932482	0.0193884	-0.64756	-0.351139	-0.487505
mir1315_3	UCUGGAGGCCCGUCAGGUUC			-0.960835	-0.960835	1.32714	-0.960835	-0.960835	-0.960835	1.06734	-0.960835	1.11873	-0.960835	-0.960835	-0.960835	-0.960835	-0.388841	-0.139287	-0.2502	-0.960835
mir1315_3	UUGGAGGCCUGUCAGGUUC			1.22948	-0.960835	-0.960835	-0.960835	-0.960835	1.67286	0.873364	1.16237	-0.960835	-0.960835	1.12217	-0.960835	-0.960835	-0.413255	0.357383	0.0148773	-0.440084
mir1315_4	UUGGAGGCCUGUCAGGUU			1.22948	-0.960835	-0.960835	-0.960835	-0.960835	-0.960835	-0.960835	-0.960835	0.952131	-0.960835	-0.960835	-0.960835	0.932482	-0.413255	-0.578241	-0.504914	-0.487505
mir1316_1	UUCCAUACACAAACCAUUGGA	ppi-miR1316c		-0.960835	1.13396	1.00736	0.947165	0.944603	1.19968	-0.960835	1.4494	-0.960835	-0.960835	-0.960835	-0.960835	-0.960835	0.531913	0.334403	0.422186	-0.960835
mir1437_1	CGGGCGAGCUCAGGGGCC			-0.960835	-0.960835	-0.960835	-0.960835	-0.960835	-0.960835	0.873364	-0.960835	1.40338	-0.960835	1.53079	2.09169	-0.960835	-0.960835	-0.121151	-0.494344	0.425204
mir156_1	CUGACAGGAGAUAGAGAGCACC			1.22948	0.96679	-0.960835	-0.960835	-0.960835	-0.960835	1.06734	-0.960835	-0.960835	-0.960835	0.766893	-0.960835	-0.960835	0.068651	-0.5552	-0.277933	-0.528903
mir156_1	UGACAGAAGAGAGUGAGCAC	ppi-miR156c		6.879	7.14185	6.72132	7.04747	6.57052	6.33547	6.70213	4.78726	6.40641	5.75528	7.16759	6.48455	5.33646	6.94741	6.16036	6.51016	6.18597
mir156_1	UUGACAGAAGAUAAAGGGCAC	ppi-miR156a		5.13103	5.74364	6.57803	4.2222	4.68417	5.33403	4.20484	4.26579	4.52434	7.09936	5.98258	5.04451	3.28087	5.41873	4.60263	4.96534	5.35183
mir156_1	UUGACAGAAGAUAAAGGGCACU			-0.960835	-0.960835	1.81011	-0.960835	-0.960835	-0.960835	0.873364	-0.960835	-0.960835	2.56011	1.12217	-0.960835	-0.960835	-0.268098	-0.593995	-0.449152	0.440151
mir156_2	UGCUCACGUCUCUUUCUGUCAGC	Conserved_156		1.22948	1.28376	1.32714	1.39793	1.5521	-0.960835	0.873364	2.5689	0.952131	1.135	2.02761	-0.960835	1.30245	1.30958	0.997133	1.136	0.876056
mir156_2_star	CUGACAGGAGAUAGAGAGCAC	ppi-miR156f		4.58833	4.45184	4.0203	3.09225	1.90253	2.39747	4.14159	1.6887	2.92953	2.07556	3.28968	3.05721	1.30245	4.03818	2.61196	3.24584	2.43122
mir156_2_star	UGACAGGAGAUAGAGAGCAC	ppi-miR156h		5.19424	4.30184	5.39799	4.51773	2.99483	4.07546	5.01852	3.06989	2.83692	3.31257	3.65875	4.40134	1.12929	4.85295	3.59912	4.15638	3.12549
mir156_3	GCUCACGUCUCUUUCUGUCAGC	Conserved_156		2.92152	2.75636	1.90924	2.62551	2.5743	2.69098	3.1619	2.68398	2.32582	2.716	2.79246	2.75737	2.53953	2.55316	2.68739	2.62773	2.70134
mir156_3	UUGACAGAAGAUAGAGGGCAC	ppi-miR156b		2.76378	4.54382	3.90493	0.759037	2.95788	2.47663	1.06734	2.8898	4.43239	4.32408	5.33718	1.73348	2.23209	2.99289	2.76481	2.86618	3.40671
mir156_4	UGACAGAAGAGAGUGAGCA	Conserved_156		1.64597	1.41946	1.70367	1.8392	1.08829	1.91946	2.32064	-0.960835	1.11873	-0.960835	2.02761	1.86302	1.12929	1.65207	1.09726	1.34384	1.01477
mir156_4	UGACAGAAGAGAGUGAGCACU			2.64813	2.80674	2.64391	2.56933	1.90253	2.22478	2.4654	1.6887	2.10535	2.07556	2.88816	2.82253	2.31531	2.66703	2.07735	2.33943	2.52539
mir156_5	CUGACAGAAGAGAGUGAGCAC	Conserved_156		-0.960835	1.54348	1.00736	1.8392	1.21895	-0.960835	0.873364	0.994136	-0.960835	-0.960835	1.12217	-0.960835	-0.960835	0.857302	0.232956	0.510443	-0.440084
mir156_5	GACAGAAGAGAGUGAGCAC			-0.960835	0.96679	-0.960835	-0.960835	0.944603	-0.960835	-0.960835	-0.960835	0.763752	-0.960835	-0.960835	-0.960835	-0.960835	-0.478928	-0.23483	-0.343318	-0.960835
mir156_5	UGACAGGAGAUAGAGAGCA			-0.960835	-0.960835	1.17609	0.947165	-0.960835	-0.960835	0.873364	-0.960835	-0.960835	-0.960835	-0.960835	-0.960835	-0.960835	0.0503972	-0.593995	-0.307598	-0.960835
mir156_5	UGACAGGAGAUAGAGAGCACA	Conserved_156		1.86898	-0.960835	2.17132	2.09939	-0.960835	0.999783	1.39113	-0.960835	-0.960835	-0.960835	-0.960835	-0.960835	0.932482	1.29471	-0.0983191	0.520806	-0.487505
mir156_6|157_1	AUGACAGAAGAUAGAGAGCAC	ppi-miR156d		1.52004	0.96679	-0.960835	0.759037	-0.960835	-0.960835	-0.960835	-0.960835	-0.960835	-0.960835	-0.960835	1.05362	-0.960835	0.571258	-0.960835	-0.279904	-0.457222
mir156_7	UGACAGGAGAUAGAGAGCACC			1.22948	1.13396	1.58874	-0.960835	-0.960835	-0.960835	1.6554	-0.960835	-0.960835	-0.960835	-0.960835	-0.960835	-0.960835	0.747839	-0.437588	0.0892684	-0.960835
mir156_8	UGACAGAAGAGAGUGAGCACC			-0.960835	0.777675	-0.960835	-0.960835	0.785008	-0.960835	0.873364	-0.960835	1.26807	-0.960835	1.12217	-0.960835	-0.960835	-0.526207	0.200954	-0.122229	-0.440084
mir156_9	GCUCACGUCUCUUUCUGUCAG			-0.960835	0.777675	-0.960835	0.759037	-0.960835	-0.960835	-0.960835	1.16237	0.763752	-0.960835	-0.960835	-0.960835	-0.960835	-0.0962393	-0.191277	-0.149038	-0.960835
mir156_9	UUGACAGAAGAUAAAGGGCA	Conserved_156		-0.960835	-0.960835	1.00736	-0.960835	-0.960835	-0.960835	-0.960835	-0.960835	-0.960835	1.82461	1.27161	-0.960835	-0.960835	-0.468786	-0.960835	-0.742146	0.293638
mir157_1	GCUCUCUAUGCUUCUGUCGUC			1.38206	1.65768	2.39303	1.52153	0.605537	-0.960835	1.77135	1.6887	-0.960835	1.135	1.12217	-0.960835	-0.960835	1.73858	0.428784	1.01091	0.0838742
mir157_2	GCUCUCUAUUCUUCUGUCGUC			-0.960835	-0.960835	0.816245	1.26275	-0.960835	-0.960835	-0.960835	-0.960835	-0.960835	1.135	-0.960835	-0.960835	-0.960835	0.0393305	-0.960835	-0.516317	-0.436876
mir159_1	UUUGGUUUGAAGGGAGCUCU	ppi-miR159n		9.97709	9.93518	9.95082	9.83482	9.88326	9.82344	9.92169	9.79463	10.1499	9.66075	9.91018	9.90811	9.84456	9.92448	9.91458	9.91898	9.8309
mir159_1	CUUGGAUUGAAGGGAGCUCCA	ppi-miR159a		9.64274	9.83671	10.0019	9.80624	9.8808	10.35	9.7964	10.0723	9.56945	9.25875	9.50156	9.40667	9.9476	9.8219	9.93378	9.88406	9.52864
mir159_1	UUUGGUUUGAAGGGAGCUCUAUU			3.52358	3.15672	2.95358	3.09225	2.88102	2.98977	2.7175	2.15557	2.57551	2.18637	2.57962	3.39374	1.84089	3.18153	2.66387	2.89394	2.50015
mir159_1	UUUGGUUUGAAGGGAGCUCUUUU			3.06371	2.70416	2.52391	-0.960835	2.24685	3.44828	2.59695	2.30689	1.64102	2.47535	2.79246	2.94463	2.14378	1.83274	2.448	2.17455	2.58906
mir159_10	UUGGUUUGAAGGGAGCUCUA	Conserved_159		3.55603	4.05328	4.10638	4.10852	3.87014	3.99707	4.50201	4.08912	4.01296	3.15799	3.63136	3.59363	3.6449	3.95605	4.09426	4.03283	3.50697
mir159_10	UUUGGUUUGAAGGGAGCUCUAUCU			1.05883	1.41946	1.46386	0.759037	-0.960835	-0.960835	0.873364	-0.960835	0.952131	-0.960835	1.53079	1.25587	-0.960835	1.1753	-0.211402	0.40491	0.216249
mir159_10	UUUGGUUGAAGGGAGCUCU			-0.960835	1.28376	-0.960835	-0.960835	0.785008	1.19968	-0.960835	1.6887	1.845	1.95554	1.12217	-0.960835	-0.960835	-0.399686	0.91151	0.328757	0.289009
mir159_10	CUUGGAUUGAAGGGAGCUCCACU	Conserved_159		-0.960835	0.96679	1.90924	0.759037	1.5521	-0.960835	-0.960835	1.16237	-0.960835	-0.960835	0.955439	-0.960835	0.932482	0.668558	-0.0336068	0.278466	-0.00843702
mir159_10|319_14	UUUGGACUGAAGGGAGCUC	Conserved_319		3.42162	3.37278	3.88071	3.13158	2.91996	3.44828	3.32259	3.50505	3.17625	3.40712	3.60343	2.61749	3.23886	3.45167	3.27443	3.3532	3.21673
mir159_11	UUGGAUUGAAGGGAGCUC	Conserved_159		3.45641	3.46977	4.10638	3.53513	3.56083	4.2205	4.00613	3.26737	3.28541	2.47535	3.78843	3.00202	3.10494	3.64192	3.66805	3.65644	3.09269
mir159_11	CUUGGAUUGAAGGGAUCUCCA			-0.960835	1.28376	1.00736	0.759037	-0.960835	1.19968	-0.960835	0.994136	0.952131	-0.960835	-0.960835	-0.960835	-0.960835	0.522331	0.244856	0.368178	-0.960835
mir159_11	UUGGAUUGAAGGGAGCUCCAUU			0.865259	-0.960835	0.816245	-0.960835	0.605537	-0.960835	-0.960835	1.16237	-0.960835	-0.960835	0.766893	-0.960835	-0.960835	-0.0600413	-0.22292	-0.15053	-0.528903
mir159_11	CUUGGAUUGAAGGGAGCUUUUU			-0.960835	-0.960835	0.816245	-0.960835	-0.960835	1.5317	-0.960835	0.803667	-0.960835	-0.960835	0.766893	-0.960835	-0.960835	-0.516565	-0.109427	-0.290377	-0.528903
mir159_11|319_11	CUUUGGACUGAAGGGAGCU	Conserved_319		1.22948	1.28376	1.32714	1.11357	0.605537	2.02857	1.5293	1.6887	1.64102	-0.960835	0.955439	-0.960835	-0.960835	1.23849	1.49863	1.38301	-0.481766
mir159_11|319_15	CUUGGAUUGAAGGGAGCUCCC	Conserved_159		3.42162	3.33894	3.55303	3.13158	3.51069	3.56156	3.28406	3.81386	3.73362	2.98485	3.65875	2.94463	3.00821	3.36129	3.58076	3.48322	3.14911
mir159_12	CUUGGAUUGAAGGGAGCUCU			3.06371	2.99232	3.85607	3.38045	3.37713	3.63242	3.43236	3.02693	3.35385	3.10256	3.14219	3.259	2.79282	3.32314	3.36454	3.34614	3.07414
mir159_12	AACUGCUGGUUCAUGGACUCU	ppi-miR159f		2.64813	2.2738	1.00736	3.31362	3.98478	1.80142	3.53436	-0.960835	4.13466	3.26286	6.17985	3.92564	2.53953	2.31073	2.49888	2.41526	3.97697
mir159_12	CUUGGAUUGAAUGGAGCUCCA			1.22948	1.41946	0.816245	-0.960835	1.82257	1.19968	1.77135	1.16237	-0.960835	1.135	-0.960835	-0.960835	1.30245	0.626088	0.999027	0.833276	0.128945
mir159_12	UUUGGUUUGAAGGGAGCUCUUUC			0.865259	1.13396	-0.960835	1.11357	0.785008	1.37522	-0.960835	-0.960835	-0.960835	-0.960835	-0.960835	-0.960835	-0.960835	0.537989	-0.144455	0.158853	-0.960835
mir159_12	UUGGAAAGAAGAGAGCUCUC			-0.960835	-0.960835	-0.960835	-0.960835	0.605537	-0.960835	-0.960835	-0.960835	0.763752	-0.960835	-0.960835	1.25587	-0.960835	-0.960835	-0.302643	-0.595173	-0.406657
mir159_12|319_13	UUUGGACUGAAGGGAGCUCUC			-0.960835	-0.960835	1.32714	0.759037	0.605537	0.999783	-0.960835	-0.960835	0.952131	-0.960835	-0.960835	-0.960835	-0.960835	0.0411273	0.127156	0.0889213	-0.960835
mir159_13	UUUGGUUUGAAGGGAGCU	Conserved_159		2.5224	2.85542	2.39303	2.96737	2.47319	2.81801	2.88132	2.5689	2.78829	2.18637	2.68996	2.09169	1.72393	2.68456	2.70594	2.69644	2.17299
mir159_13	CUUGGAUUGAAGGGAGCUCUUU			-0.960835	1.13396	-0.960835	0.947165	0.785008	-0.960835	-0.960835	-0.960835	0.763752	-0.960835	-0.960835	1.05362	-0.960835	0.0398649	-0.266749	-0.130476	-0.457222
mir159_13	UUGGUUUGAAGGGAGCUCUAUU			1.22948	-0.960835	1.00736	-0.960835	-0.960835	1.37522	-0.960835	-0.960835	-0.960835	-0.960835	-0.960835	-0.960835	-0.960835	0.0787933	-0.493624	-0.239216	-0.960835
mir159_13	CUUGAUUGAAGGGAGCUCCA			-0.960835	-0.960835	-0.960835	-0.960835	-0.960835	0.999783	-0.960835	0.994136	1.26807	-0.960835	-0.960835	-0.960835	-0.960835	-0.960835	0.268063	-0.278114	-0.960835
mir159_13|319_23	UUUGGACUGAAGGGAGCU	Conserved_319		2.97049	3.5007	3.2468	3.01021	2.79983	3.52478	3.36011	3.30382	3.32004	3.0449	2.79246	1.98188	2.73354	3.18205	3.26171	3.22631	2.6382
mir159_14	UUUGGAUUGAAGAGAGCUCCG			2.38466	-0.960835	1.81011	3.09225	3.82981	2.87756	3.50115	2.50772	4.6247	1.82461	2.52112	3.89567	3.9614	1.58155	3.46819	2.62968	3.0507
mir159_14	UGGAUUGAAGGGAGCUCC	Conserved_159		2.06209	1.95437	2.39303	2.44993	2.75746	2.62301	2.93204	1.57401	1.9371	1.135	2.26002	2.19373	2.23209	2.21485	2.36472	2.29811	1.95521
mir159_14	UUGGUUUGAAGGGAGCUCUACUU			1.22948	0.777675	-0.960835	0.947165	0.785008	-0.960835	-0.960835	-0.960835	-0.960835	-0.960835	0.766893	-0.960835	-0.960835	0.498372	-0.611666	-0.118316	-0.528903
mir159_15	UUUGGUUUGAAGGGAGCUCUAC	Conserved_159		2.31053	3.26879	2.75468	2.92322	2.47319	2.62301	3.0743	2.23321	2.92953	2.56011	2.79246	2.75737	2.60714	2.8143	2.66665	2.73227	2.67927
mir159_15	UUGGUUUGAAGGGAGCUC			1.96876	1.41946	1.00736	2.31975	1.21895	2.39747	2.07198	1.6887	1.845	-0.960835	1.27161	-0.960835	1.30245	1.67883	1.84442	1.77082	0.163098
mir159_15|319_14	UUUGGACUGAAGGGAGCUCCU			1.05883	0.96679	1.32714	0.759037	0.785008	0.999783	1.2383	1.4494	1.11873	-0.960835	1.27161	1.05362	1.72393	1.02795	1.11824	1.07811	0.77208
mir159_15|319_16	CUUUGGACUGAAGGGAGCUC			-0.960835	-0.960835	-0.960835	0.947165	0.605537	1.19968	1.2383	-0.960835	-0.960835	-0.960835	-0.960835	-0.960835	-0.960835	-0.483835	0.224369	-0.0903883	-0.960835
mir159_16	UUGGAUUGAAGGGAGCUCU	ppi-miR159m		1.76178	1.41946	2.75468	2.44993	2.18425	2.87756	3.1619	1.98649	2.32582	-0.960835	1.84886	2.19373	2.04971	2.09646	2.5072	2.32465	1.28287
mir159_16	CUUGGAUUGAAGUGAGCUCCA			1.05883	1.7635	1.90924	0.947165	1.44937	1.37522	1.77135	1.16237	0.763752	1.68061	-0.960835	-0.960835	1.59665	1.41969	1.30441	1.35564	0.338897
mir159_16	CUUGGAUUGAAGGAAGCUCCA			-0.960835	-0.960835	1.17609	-0.960835	0.944603	-0.960835	-0.960835	0.994136	-0.960835	1.135	-0.960835	-0.960835	-0.960835	-0.426603	-0.188753	-0.294464	-0.436876
mir159_16|319_37	UUGGACUGAAGAGAGCUCCC			1.86898	-0.960835	0.816245	1.11357	-0.960835	1.67286	1.2383	2.0735	1.52709	-0.960835	-0.960835	-0.960835	1.30245	0.709489	1.11018	0.932097	-0.395013
mir159_17	UGGUUUGAAGGGAGCUCUAC	Conserved_159		1.64597	2.2738	2.45995	2.31975	2.11881	1.19968	2.32064	1.6887	2.39241	2.64016	2.32986	-0.960835	1.45703	2.17487	1.94405	2.04663	1.36655
mir159_17	UUGGACUGAAGGGAGCUCUUU			1.05883	0.777675	-0.960835	-0.960835	1.08829	1.80142	-0.960835	1.4494	-0.960835	-0.960835	-0.960835	1.05362	0.932482	-0.0212899	0.483489	0.259143	0.016107
mir159_17	UUUGGACUGAAGGGAGCUCU			-0.960835	-0.960835	2.08914	0.759037	0.785008	-0.960835	-0.960835	0.803667	1.52709	-0.960835	1.27161	1.05362	-0.960835	0.231626	0.23882	0.235622	0.100889
mir159_17	UUGGUUUGAAGGGAGCUCUAU			1.64597	-0.960835	0.816245	-0.960835	0.785008	1.5317	-0.960835	-0.960835	0.952131	-0.960835	0.955439	-0.960835	-0.960835	0.135135	0.269434	0.209746	-0.481766
mir159_18	UUGGAUUGAAGGUAGCUCC			1.52004	1.54348	2.08914	0.947165	1.5521	1.19968	2.07198	1.57401	-0.960835	-0.960835	1.53079	-0.960835	-0.960835	1.52496	1.08739	1.28186	-0.337928
mir159_18	CUUGGAUUGAAGGGAGCUCAA			-0.960835	0.96679	1.00736	-0.960835	0.944603	1.19968	1.39113	1.4494	1.11873	-0.960835	-0.960835	-0.960835	-0.960835	0.01312	1.22071	0.684002	-0.960835
mir159_18	AACUGCUGGUUCAUGGACU	Conserved_159		-0.960835	0.777675	-0.960835	1.63537	1.33876	-0.960835	-0.960835	-0.960835	1.40338	-0.960835	5.03664	1.59115	-0.960835	0.122845	-0.0280728	0.0390018	1.17653
mir159_18	UUUGGUUUGAAGGGAGCUCUUC			1.05883	-0.960835	-0.960835	1.52153	-0.960835	-0.960835	-0.960835	0.994136	1.26807	1.135	0.766893	-0.960835	-0.960835	0.164675	-0.12406	0.00426638	-0.00494452
mir159_19	UCUUGGAUUGAAGGGAGCUCC	Conserved_159		1.52004	1.54348	1.46386	1.8392	1.82257	1.5317	1.97856	2.0735	0.952131	1.68061	1.941	-0.960835	2.46859	1.59165	1.67169	1.63612	1.28234
mir159_19	UUUGGUUUGAAGGUAGCUCU			-0.960835	1.7635	1.58874	1.8392	1.90253	1.80142	2.15972	1.16237	1.845	1.68061	2.26002	1.43323	-0.960835	1.05765	1.77421	1.45574	1.10326
mir159_19	CUUGGAUUGAAGGGAGCUCGA			1.05883	0.96679	-0.960835	1.11357	1.21895	0.999783	-0.960835	0.803667	-0.960835	-0.960835	-0.960835	1.05362	0.932482	0.544589	0.220146	0.364343	0.016107
mir159_19	UUUGGACUGAAGGGAGCUUUU			-0.960835	0.777675	1.32714	-0.960835	0.605537	-0.960835	0.873364	-0.960835	-0.960835	-0.960835	-0.960835	-0.960835	-0.960835	0.0457869	-0.280721	-0.135606	-0.960835
mir159_19	UUGGAUUGAAGAGAGCUCCC	ppi-miR159g		-0.960835	-0.960835	-0.960835	-0.960835	0.605537	-0.960835	-0.960835	-0.960835	-0.960835	-0.960835	3.71203	-0.960835	-0.960835	-0.960835	-0.64756	-0.786793	0.207382
mir159_2	UUGGUUUGAAGGGAGCUCUAC	Conserved_159		9.26314	9.46449	9.37926	9.51793	9.25748	9.29229	9.50337	9.03753	9.5708	8.66765	8.96476	8.93305	8.82243	9.4062	9.33229	9.36514	8.84697
mir159_2	UUGGAUUGAAGGGAGCUCCA	Conserved_159		7.29406	6.79402	7.69714	7.48344	7.18021	7.71854	7.72397	7.5045	6.62294	6.65996	6.70503	6.52915	7.39137	7.31717	7.35003	7.33543	6.82138
mir159_2	UUUGGUUUGAAGGGAGCUCUAUUU			3.01785	2.94811	2.95358	2.24997	2.66878	2.47663	2.59695	1.98649	2.45606	1.82461	2.32986	1.05362	1.45703	2.79238	2.43698	2.59494	1.66628
mir159_2|319_6	CUUGGAAUGAAGAGAGCUCCC			2.76378	1.54348	1.32714	3.16987	1.64801	3.19096	3.46716	-0.960835	2.51702	2.38531	7.58313	1.98188	2.84976	2.20107	1.97246	2.07407	3.70002
mir159_2|319_6	CUUGGAAUGAAGAGAGCUCC			-0.960835	-0.960835	-0.960835	-0.960835	-0.960835	-0.960835	-0.960835	-0.960835	-0.960835	-0.960835	3.06238	-0.960835	-0.960835	-0.960835	-0.960835	-0.960835	0.0449699
mir159_20	CUUGGAUUGAAGGGAGCUCUA			0.865259	-0.960835	1.46386	1.11357	1.33876	0.999783	-0.960835	-0.960835	-0.960835	-0.960835	0.766893	-0.960835	-0.960835	0.620464	-0.108793	0.215321	-0.528903
mir159_20	CUUGGAUUGAAGGGAGCUUUU			-0.960835	-0.960835	-0.960835	0.947165	0.605537	1.37522	1.06734	-0.960835	0.952131	-0.960835	1.53079	1.05362	-0.960835	-0.483835	0.607879	0.122673	0.165684
mir159_20	CUUGGAUUGAAGGGAGCUCCG			-0.960835	-0.960835	-0.960835	1.26275	-0.960835	1.5317	0.873364	0.803667	-0.960835	-0.960835	-0.960835	-0.960835	-0.960835	-0.404939	0.257412	-0.0369662	-0.960835
mir159_20|319_44	UUGGACUGAAGGGAGCUCU			1.52004	1.13396	1.70367	1.39793	1.64801	1.67286	-0.960835	1.57401	0.763752	-0.960835	0.766893	-0.960835	1.30245	1.4389	0.939557	1.16149	0.0369187
mir159_21	UGGAUUGAAGGGAGCUCCA			1.52004	-0.960835	1.00736	-0.960835	-0.960835	0.999783	0.873364	-0.960835	-0.960835	-0.960835	-0.960835	-0.960835	-0.960835	0.151433	-0.201871	-0.0448473	-0.960835
mir159_21	AUUGGAUUGAAGGGAGCUCCA			-0.960835	-0.960835	0.816245	0.759037	0.605537	1.67286	-0.960835	-0.960835	-0.960835	-0.960835	0.766893	-0.960835	1.12929	-0.0865969	-0.120822	-0.105611	-0.00637062
mir159_22	UUUGGUUUGAAUGGAGCUCU			1.38206	1.65768	1.32714	0.759037	-0.960835	-0.960835	-0.960835	0.803667	-0.960835	-0.960835	1.64478	-0.960835	-0.960835	1.28148	-0.607934	0.231806	-0.30943
mir159_22|319_19	CUUUGGACUGAAGGGAGC			-0.960835	0.777675	-0.960835	0.759037	-0.960835	-0.960835	1.2383	-0.960835	-0.960835	-0.960835	1.53079	-0.960835	-0.960835	-0.0962393	-0.521008	-0.332222	-0.337928
mir159_23|319_49	UGGAUUGAAGGGAGCUCCC			1.38206	-0.960835	-0.960835	-0.960835	0.605537	-0.960835	-0.960835	-0.960835	-0.960835	-0.960835	-0.960835	-0.960835	0.932482	-0.37511	-0.64756	-0.526471	-0.487505
mir159_24	CUUGGAUUGAAGGUAGCUCC			1.22948	2.20032	2.39303	1.11357	2.11881	1.37522	1.77135	2.50772	1.40338	1.82461	1.53079	1.25587	1.59665	1.7341	1.8353	1.79032	1.55198
mir159_24	CUUGGAUUGAAGAGAGCUCC			-0.960835	-0.960835	-0.960835	-0.960835	-0.960835	-0.960835	1.5293	-0.960835	-0.960835	-0.960835	4.21482	-0.960835	-0.960835	-0.960835	-0.462807	-0.684153	0.333079
mir159_24	AACUGCUGGGUCAUGGACU	Conserved_159		-0.960835	-0.960835	-0.960835	-0.960835	1.21895	-0.960835	-0.960835	-0.960835	-0.960835	-0.960835	1.12217	-0.960835	1.30245	-0.960835	-0.524878	-0.718636	0.125737
mir159_25	UUUGGUUUGAAGGGAUCUCU			1.22948	0.96679	1.00736	-0.960835	-0.960835	-0.960835	-0.960835	-0.960835	-0.960835	-0.960835	-0.960835	1.05362	-0.960835	0.5607	-0.960835	-0.284597	-0.457222
mir159_26	UUUGGUUUGAAGGGAGCUCUC			1.22948	2.20032	-0.960835	1.11357	0.944603	-0.960835	0.873364	0.803667	0.763752	1.34066	0.766893	-0.960835	-0.960835	0.895635	0.48491	0.667455	0.0464704
mir159_27	UUUGGUUUGAAGUGAGCUCU			1.22948	2.0411	1.70367	-0.960835	0.944603	-0.960835	1.5293	1.6887	1.74661	1.68061	1.12217	1.05362	1.12929	1.00335	0.989677	0.995755	1.24642
mir159_28	UUUGGUUUUAAGGGAGCUCU			1.05883	2.1229	-0.960835	-0.960835	0.944603	-0.960835	1.39113	-0.960835	-0.960835	-0.960835	1.27161	-0.960835	-0.960835	0.315018	-0.109355	0.079255	-0.402724
mir159_29	UUUGGUUUGAAGGGAGCUCG			1.05883	-0.960835	1.32714	-0.960835	-0.960835	-0.960835	-0.960835	0.803667	-0.960835	-0.960835	-0.960835	1.05362	-0.960835	0.116077	-0.607934	-0.286152	-0.457222
mir159_3	UUGGAUUGAAGGGAGCUCC	ppi-miR159j		9.08768	8.35878	9.19385	9.19196	9.0394	9.09629	9.23013	8.23276	8.61816	7.52276	8.91734	8.57722	8.68545	8.95807	8.84335	8.89433	8.42569
mir159_3	UUUCUUGGAUUGAAGGGAGCU	Conserved_159		2.06209	1.13396	3.16892	2.6796	2.75746	2.75589	2.65849	2.30689	1.845	2.18637	1.27161	1.59115	2.23209	2.26114	2.46474	2.37425	1.82031
mir159_3	CUUGGAUUGAAGGGAGCUCCAU			2.31053	1.95437	2.17132	1.74089	1.82257	2.3137	0.873364	2.0735	1.845	1.52062	1.53079	1.25587	2.31531	2.04427	1.78563	1.90058	1.65565
mir159_3	CUUGGAUUGAAGGGAGCUCUUUU			-0.960835	1.95437	1.70367	1.11357	1.33876	2.02857	0.873364	-0.960835	1.74661	1.34066	1.12217	-0.960835	1.30245	0.952692	1.00529	0.981916	0.70111
mir159_3|319_2	ACUUGGAAUGAAGAGAGCUCCC			-0.960835	-0.960835	-0.960835	-0.960835	-0.960835	-0.960835	-0.960835	-0.960835	-0.960835	-0.960835	2.32986	-0.960835	-0.960835	-0.960835	-0.960835	-0.960835	-0.138161
mir159_3|319_6	UUGGAUUGAAGGGAGCUCCC	Conserved_159		6.34129	5.57221	6.18177	6.30394	6.14684	6.07427	5.72729	5.57936	5.97811	4.88027	6.06168	5.28311	5.93845	6.0998	5.90118	5.98945	5.54088
mir159_30	UUGGAUUGAAGGGAUCUCC			-0.960835	0.777675	1.17609	0.759037	1.44937	1.19968	1.6554	0.994136	-0.960835	-0.960835	-0.960835	-0.960835	-0.960835	0.437993	0.86755	0.676635	-0.960835
mir159_30	UUGGUUUGAAGGUAGCUCUAC			0.865259	0.777675	-0.960835	1.11357	0.605537	-0.960835	-0.960835	-0.960835	-0.960835	-0.960835	-0.960835	-0.960835	-0.960835	0.448917	-0.64756	-0.160237	-0.960835
mir159_31	AUUGGUUUGAAGGGAGCUCU			0.865259	0.777675	-0.960835	1.63537	0.605537	1.5317	1.06734	1.16237	1.26807	-0.960835	-0.960835	1.25587	0.932482	0.579368	1.127	0.883609	0.0666717
mir159_31	UUUUGUUUGAAGGGAGCUCU			-0.960835	-0.960835	-0.960835	0.947165	0.785008	-0.960835	1.6554	-0.960835	1.74661	-0.960835	-0.960835	-0.960835	1.12929	-0.483835	0.45307	0.0366679	-0.438303
mir159_31	UUUGGAUUGAAGGGAGCUCUA			-0.960835	-0.960835	-0.960835	-0.960835	0.785008	-0.960835	-0.960835	-0.960835	2.57551	-0.960835	-0.960835	5.66701	-0.960835	-0.960835	0.0956025	-0.373925	0.696127
mir159_32	UUGGACUGAAGGGAGCUCUU			0.865259	-0.960835	1.46386	-0.960835	1.33876	-0.960835	-0.960835	-0.960835	0.952131	-0.960835	-0.960835	-0.960835	-0.960835	0.101864	-0.118323	-0.0204625	-0.960835
mir159_32	UUUGGUUUGAAGGGAGCUCUAA			-0.960835	-0.960835	-0.960835	-0.960835	0.785008	-0.960835	-0.960835	-0.960835	0.763752	-0.960835	0.766893	-0.960835	-0.960835	-0.960835	-0.266749	-0.575231	-0.528903
mir159_33	UUUGGUUUGAAGGAAGCUCU			-0.960835	-0.960835	1.00736	0.759037	0.944603	0.999783	-0.960835	0.803667	-0.960835	-0.960835	0.766893	-0.960835	-0.960835	-0.0388183	0.165277	0.0745679	-0.528903
mir159_34	UUGGAUUUAAGGGAGCUCC			-0.960835	-0.960835	1.00736	-0.960835	0.605537	1.19968	1.2383	-0.960835	-0.960835	-0.960835	-0.960835	-0.960835	-0.960835	-0.468786	0.224369	-0.0837001	-0.960835
mir159_35	UUGGUUUGAAGGGAGCUCUACC			0.865259	-0.960835	-0.960835	0.947165	-0.960835	-0.960835	-0.960835	-0.960835	0.952131	-0.960835	-0.960835	-0.960835	-0.960835	-0.0273112	-0.578241	-0.333384	-0.960835
mir159_37	AUGGUUUGAAGGGAGCUCUAC			-0.960835	-0.960835	-0.960835	0.759037	0.944603	-0.960835	-0.960835	-0.960835	1.40338	-0.960835	-0.960835	-0.960835	-0.960835	-0.530867	-0.106903	-0.295332	-0.960835
mir159_38	CUUGGUUUGAAGGGAGCUCU			-0.960835	-0.960835	-0.960835	-0.960835	0.605537	-0.960835	-0.960835	-0.960835	1.40338	-0.960835	0.955439	1.05362	-0.960835	-0.960835	-0.174717	-0.524102	0.0218463
mir159_4	CUUGGAUUGAAGGGAGCUCC	ppi-miR159b		8.98193	8.5966	9.1413	8.83712	9.10635	8.88854	8.64736	9.13241	8.86894	8.28118	8.7515	8.35437	8.5188	8.88924	8.92872	8.91117	8.47646
mir159_4	UUGGUUUGAAGGGAGCUCUACU	Conserved_159		5.14176	4.61623	4.90421	4.67243	4.72872	4.68789	4.41555	4.78726	4.79436	4.29964	4.30428	4.19536	4.19906	4.83366	4.68276	4.74982	4.24958
mir159_4	UUUGGUUUGAAGGGAGCUCUUU			2.23237	2.47413	1.81011	2.44993	2.05025	2.81801	2.24242	1.6887	2.18264	1.135	1.75043	2.46259	1.30245	2.24163	2.19641	2.21651	1.66262
mir159_4	UUGGACUGAAGGGAGCUCUUUU			1.64597	0.777675	2.08914	0.947165	0.944603	2.22478	1.97856	0.994136	-0.960835	-0.960835	0.766893	-0.960835	-0.960835	1.36499	1.03625	1.18235	-0.528903
mir159_5	UUUGGUUUGAAGGGAGCUCUA	Conserved_159		8.05822	8.25261	8.09865	8.04208	7.99024	8.19449	8.24271	8.24452	8.13886	7.90744	7.76272	7.85407	7.81606	8.11289	8.16217	8.14027	7.83507
mir159_5	CUUGGAUUGAAGGGAGCUCCU	ppi-miR159i		5.13103	5.63629	5.47282	5.53118	5.61139	5.66501	5.31452	5.29247	5.46238	4.74198	5.24981	5.21194	5.27542	5.44283	5.46916	5.45746	5.11979
mir159_5	CUUGGAUUGAAGGGAGCUCCAUU			1.52004	1.28376	1.58874	1.63537	1.73793	1.91946	1.39113	1.16237	0.952131	-0.960835	0.955439	1.05362	1.12929	1.50698	1.4326	1.46566	0.544378
mir159_5	UUUGGUUUGAAGGGAGCUCUAUC			1.96876	0.96679	1.17609	1.52153	1.64801	0.999783	-0.960835	-0.960835	-0.960835	-0.960835	0.766893	-0.960835	-0.960835	1.40829	-0.046943	0.599829	-0.528903
mir159_5	AACUGCUGGGUCAUGGACUUC	ppi-miR319e		-0.960835	-0.960835	-0.960835	-0.960835	2.5743	1.19968	1.87867	-0.960835	2.02367	-0.960835	-0.960835	1.86302	2.23209	-0.960835	1.3431	0.319128	0.543362
mir159_6	UUUGGUUUGAAGGGAGCUC	Conserved_159		4.84622	4.69859	4.85533	4.59011	4.4778	4.26578	4.48513	4.70789	4.94616	3.87245	4.43678	4.77503	4.40305	4.74756	4.57655	4.65256	4.37183
mir159_6	CUUGGAUUGAAGGGAGCUCCAC	Conserved_159		1.64597	1.41946	1.58874	1.93125	1.90253	-0.960835	2.53268	1.98649	1.845	-0.960835	1.40701	2.19373	1.12929	1.64635	1.46117	1.54347	0.942301
mir159_6	UUGGAUUGAAGGGAGCUCCACU			1.38206	-0.960835	-0.960835	1.11357	-0.960835	-0.960835	1.2383	-0.960835	0.952131	-0.960835	0.955439	-0.960835	-0.960835	0.143491	-0.138415	-0.0131237	-0.481766
mir159_6	UUGGAAUGAAGAGAGCUCCC			-0.960835	-0.960835	-0.960835	-0.960835	-0.960835	-0.960835	-0.960835	-0.960835	-0.960835	-0.960835	5.03664	-0.960835	-0.960835	-0.960835	-0.960835	-0.960835	0.538533
mir159_7	UUGGUUUGAAGGGAGCUCU	Conserved_159		4.76527	4.90923	5.03068	4.85977	4.60274	4.67115	4.92146	4.68043	4.85465	4.22373	4.46809	4.50422	4.49515	4.89124	4.74609	4.8106	4.4228
mir159_7	UUUGGUUUGAAGGGAGCUCUU			3.84575	3.92231	3.831	4.16648	3.65617	4.02367	3.53436	3.78836	4.13466	3.26286	3.57495	3.66643	3.36139	3.94138	3.82745	3.87809	3.46641
mir159_7	CUUGGAUUGAAGGUAGCUCCA			1.52004	1.7635	1.32714	1.52153	1.44937	2.02857	1.5293	0.994136	-0.960835	-0.960835	1.40701	-0.960835	-0.960835	1.53305	1.00811	1.24142	-0.368873
mir159_7	UUUGGACUGAAGGGAGCUCUUUU			1.22948	0.777675	-0.960835	-0.960835	-0.960835	0.999783	1.06734	0.803667	-0.960835	1.34066	1.40701	-0.960835	1.12929	0.0213722	0.189824	0.114956	0.729032
mir159_7	UUGGAUUGAAGGGAGCUCCAU			-0.960835	-0.960835	1.58874	-0.960835	0.605537	-0.960835	-0.960835	0.803667	-0.960835	-0.960835	-0.960835	-0.960835	-0.960835	-0.32344	-0.29466	-0.307451	-0.960835
mir159_8	CUUGGAUUGAAGGGAGCU	Conserved_159		4.67951	4.5877	5.0085	4.59011	4.22141	5.2121	4.74831	5.09864	4.6247	4.27478	4.90555	4.42251	4.40305	4.71646	4.78103	4.75233	4.50147
mir159_8	UUGGAUUGAAGGGAGCUCCU	Conserved_159		3.79227	3.37278	4.3552	3.87351	4.03886	4.02367	4.28506	4.00307	2.68582	3.15799	3.32431	3.00202	3.70785	3.84844	3.8073	3.82558	3.29804
mir159_8	UUGGACUGAAGGGAGCUUUU			1.38206	-0.960835	1.81011	1.93125	-0.960835	1.67286	-0.960835	-0.960835	0.952131	1.34066	-0.960835	-0.960835	1.12929	1.04065	-0.0515034	0.433897	0.13707
mir159_8	CAGGUUGAAGAGAGCUCC			-0.960835	1.13396	-0.960835	1.52153	-0.960835	1.19968	-0.960835	-0.960835	0.952131	1.68061	1.40701	1.73348	-0.960835	0.183457	-0.146139	0.000348363	0.965068
mir159_8	UUGGACUGAAGGGAGCUUUUU			1.05883	-0.960835	-0.960835	-0.960835	-0.960835	2.22478	-0.960835	-0.960835	0.952131	-0.960835	-0.960835	-0.960835	-0.960835	-0.455917	0.0588811	-0.169918	-0.960835
mir159_9	CUUGGAUUGAAGGGAGCUC	Conserved_159		4.1731	4.07399	4.68394	4.31054	4.29732	4.39367	4.48513	4.54996	4.31714	4.08759	4.01732	3.89567	3.5101	4.3104	4.40864	4.36498	3.87767
mir159_9	UUUGGUUUGAAGGGAGCUCUAU			3.67898	3.94498	3.8055	3.82635	3.85012	3.48704	3.93331	2.8898	3.57065	3.26286	3.51626	3.73573	3.61236	3.81395	3.54618	3.66519	3.5318
mir159_9	UUUGGUUUGAAGGGAGCUCUACU	Conserved_159		1.38206	1.13396	0.816245	0.947165	0.785008	-0.960835	-0.960835	-0.960835	1.40338	-0.960835	-0.960835	-0.960835	1.45703	1.06986	-0.138822	0.39837	-0.356367
mir159_9	CUUGGAUUGAAGGGAGCUCCUUU			1.05883	0.96679	0.816245	-0.960835	0.785008	1.19968	-0.960835	1.4494	-0.960835	-0.960835	-0.960835	-0.960835	-0.960835	0.470259	0.302485	0.377051	-0.960835
mir160_1	CUGCCUGGUUCCCUGUAUGCC	ppi-miR160e		-0.960835	1.13396	1.32714	1.26275	2.47319	2.62301	1.39113	1.57401	2.32582	1.135	0.955439	1.05362	1.59665	0.690754	2.07743	1.46113	1.18517
mir160_1	CUGCGAGGAGCCAACCCU	Novel_580		0.865259	-0.960835	-0.960835	-0.960835	-0.960835	0.999783	-0.960835	-0.960835	-0.960835	-0.960835	1.40701	-0.960835	-0.960835	-0.504311	-0.568711	-0.540089	-0.368873
mir160_1	UGCCUGGCUCCCUGUAUGCCU	Conserved_160		-0.960835	-0.960835	1.32714	1.52153	1.08829	-0.960835	1.06734	1.31301	1.64102	1.82461	1.64478	1.73348	0.932482	0.231752	0.829765	0.563982	1.53384
mir160_1	UGCCUGGUUCCCUGUAUGCCU			-0.960835	-0.960835	-0.960835	-0.960835	1.33876	1.19968	0.873364	-0.960835	1.52709	-0.960835	-0.960835	1.05362	-0.960835	-0.960835	0.795611	0.0149686	-0.457222
mir160_1_star	CUGCCUGGCUCCCUGUAUGCC	ppi-miR160b		5.0307	4.3193	4.66987	4.20387	4.26743	5.09153	5.51913	5.14959	5.09353	4.91286	5.21332	4.65494	4.81408	4.55593	5.02424	4.81611	4.8988
mir160_2	UGCCUGGCUCCCUGUAUGCCA	ppi-miR160c		2.76378	2.75636	3.0866	2.73172	2.05025	2.87756	2.53268	2.62759	2.32582	2.56011	3.10284	2.75737	2.90453	2.83462	2.48278	2.63915	2.83121
mir160_3	UGCCUGGCUCCCUGUAUGCC	Conserved_160		1.05883	-0.960835	1.00736	-0.960835	-0.960835	-0.960835	1.6554	0.994136	1.11873	1.135	1.75043	-0.960835	-0.960835	0.0361312	0.369319	0.221235	0.240939
mir160_3	UGCCUGGUUCCCUGUAUGCCA			-0.960835	-0.960835	-0.960835	-0.960835	0.785008	1.37522	-0.960835	-0.960835	1.40338	-0.960835	-0.960835	-0.960835	-0.960835	-0.960835	0.328389	-0.244599	-0.960835
mir160_4	CUGCCUGGCUCCCUGUAUGC	Conserved_160		-0.960835	-0.960835	0.816245	-0.960835	-0.960835	-0.960835	-0.960835	0.803667	0.763752	-0.960835	0.766893	-0.960835	-0.960835	-0.516565	-0.263017	-0.375705	-0.528903
mir162_1	GUCGAUAAACCUCUGCAUCCAG	Conserved_162		2.45518	2.65	2.75468	2.87767	2.05025	1.5317	2.7742	2.79056	2.63172	2.98485	2.63585	1.43323	1.84089	2.68438	2.35569	2.50177	2.2237
mir162_1_star	UCGAUAAACCUCUGCAUCCGG	ppi-miR162a		6.91697	6.90802	7.17417	6.83455	6.57663	6.44287	6.72748	6.69678	6.76793	7.00803	6.92123	6.60981	6.86148	6.95843	6.64234	6.78282	6.85014
mir162_2	UCGAUAAACCUCUGCAUCCAG	ppi-miR162b		6.51227	6.44224	6.73489	6.83156	6.81222	6.41801	6.60389	6.88295	7.04388	6.79286	7.05096	6.11354	6.51498	6.63024	6.75219	6.69799	6.61809
mir162_3	UCGAUAAACCUCUGCAUCCG			2.23237	1.41946	1.32714	1.8392	1.5521	2.02857	1.77135	1.79494	2.68582	1.95554	1.40701	1.43323	1.72393	1.70454	1.96656	1.85011	1.62993
mir162_4	UCGAUAAACCUCUGCAUCC	Conserved_162		1.86898	1.65768	2.39303	2.17664	2.36445	1.5317	2.15972	2.44383	2.45606	2.38531	1.941	1.98188	2.14378	2.02408	2.19115	2.1169	2.11299
mir162_5	UCGAUAAACCUCUGCAUC	Conserved_162		1.52004	1.7635	1.70367	1.11357	1.90253	1.5317	1.39113	0.803667	1.40338	1.52062	1.84886	1.59115	1.94908	1.5252	1.40648	1.45924	1.72743
mir162_6	UCGAUAAACCUCUGCAUCCA	Conserved_162		1.05883	1.41946	1.90924	1.26275	1.44937	-0.960835	1.5293	2.44383	1.74661	1.52062	2.02761	1.98188	1.72393	1.41257	1.24166	1.31762	1.81351
mir162_7	CGAUAAACCUCUGCAUCCAG	Conserved_162		-0.960835	-0.960835	-0.960835	0.947165	0.605537	-0.960835	0.873364	-0.960835	-0.960835	1.135	0.955439	-0.960835	0.932482	-0.483835	-0.280721	-0.370993	0.515521
mir164_3	CAUGUGCUCUUUUUCUCCAUC			1.38206	2.90251	2.64391	2.31975	2.30685	2.47663	2.7175	1.89389	1.845	1.68061	1.64478	1.43323	2.04971	2.31206	2.24798	2.27646	1.70208
mir165_1	UCGGACCAGGCUUCCCCCC			7.27956	6.92237	6.07907	5.92178	7.09557	6.07427	6.08195	6.59015	7.27984	7.5359	7.16042	6.26186	6.43816	6.5507	6.62435	6.59162	6.84909
mir165_1	UCGGACCAGGCUUCAUCCCCC			6.61978	6.38536	5.6765	6.18277	6.91217	6.29236	6.08195	6.09819	6.66395	6.8189	6.56	6.18342	6.87869	6.2161	6.40972	6.32367	6.61025
mir165_1|166_36	UCGGACCAGGCUUCAUACCCC			4.64975	4.11455	4.48941	4.57592	4.50367	4.56648	4.76239	4.60941	5.08349	4.44044	4.57261	4.3134	5.27542	4.45741	4.70509	4.59501	4.65047
mir165_2	UCGGACCAGGCUUCCCCC			4.94754	4.86236	4.10638	3.9851	4.38343	3.44828	3.83013	4.13029	4.93503	5.12247	4.8232	4.24374	4.2208	4.47534	4.14543	4.29206	4.60256
mir165_2	UCGGACCAGGCUCCCCCC			4.84622	4.95462	3.32069	3.59264	4.67281	3.40846	4.05271	3.98073	5.13302	5.41191	4.69675	4.29055	4.17698	4.17854	4.24955	4.21799	4.64405
mir165_2	UCGGACCAGGCUUCUUCCCC			3.38596	3.33894	3.0866	3.34742	4.10794	3.76448	3.02842	3.26737	3.62704	3.73337	3.93007	2.61749	2.9573	3.28973	3.55905	3.43935	3.30956
mir165_2	UCGGACCAGGCUUCAUCCCC			3.64921	3.30429	3.0866	3.13158	3.90938	3.48704	3.32259	2.84103	3.24994	3.10256	3.02076	2.68913	3.57907	3.29292	3.362	3.3313	3.09788
mir165_3	UCGGACCAGGCUUAUUCCCC			4.63464	4.5586	4.16772	4.36106	4.97973	4.24332	4.5352	4.81278	5.27214	5.16369	4.89407	4.29055	4.7997	4.43051	4.76863	4.61836	4.787
mir165_3	UCGGACCAGGCUCAUUCCCC			3.10815	2.90251	2.45995	3.279	3.43205	3.23717	2.88132	2.73825	2.88397	3.31257	2.79246	2.28903	2.84976	2.93741	3.03455	2.99138	2.81095
mir165_3	UCGGACCAGGCUUCACCCCC			2.87083	2.0411	2.00199	3.62056	3.82981	3.04276	3.02842	2.5689	2.88397	2.64016	2.52112	2.75737	1.59665	2.63362	3.07077	2.87648	2.37882
mir165_4	UCGGACCAGGCUUCACCCCCC			2.8183	2.34371	1.46386	2.17664	2.52463	1.91946	1.5293	1.79494	2.63172	2.64016	2.46014	1.98188	1.30245	2.20063	2.08001	2.13362	2.09616
mir165_4	UCGGACCAGGCUUCCCCCCC			1.64597	2.0411	-0.960835	1.26275	2.11881	0.999783	-0.960835	1.31301	2.02367	1.95554	1.75043	-0.960835	1.30245	0.997243	1.09889	1.05371	1.0119
mir165_4	UCGGACCAGGCUUUUCCCC			1.22948	-0.960835	-0.960835	-0.960835	1.44937	-0.960835	1.2383	1.16237	-0.960835	-0.960835	-0.960835	-0.960835	-0.960835	-0.413255	0.385673	0.0305936	-0.960835
mir165_5	UCGGACCAGGCUUCUCCCCCC			0.865259	1.13396	-0.960835	-0.960835	1.73793	1.37522	-0.960835	-0.960835	-0.960835	-0.960835	1.75043	-0.960835	0.932482	0.0193884	0.046129	0.0342443	0.19031
mir165_5	UCGGACCAGGCUUCAUCCCCCC			-0.960835	0.96679	-0.960835	-0.960835	-0.960835	-0.960835	-0.960835	-0.960835	-0.960835	1.135	-0.960835	-0.960835	0.932482	-0.478928	-0.960835	-0.746654	0.0364527
mir165_5|166_122	UCGGACCAGGCUUCAUACCC			-0.960835	-0.960835	-0.960835	0.759037	0.785008	-0.960835	-0.960835	0.803667	-0.960835	-0.960835	0.766893	-0.960835	-0.960835	-0.530867	-0.258766	-0.379699	-0.528903
mir165_5|166_80	UCGGACCAGGCUUCAUGCCCC			1.64597	-0.960835	-0.960835	0.759037	1.5521	1.67286	1.2383	1.16237	1.64102	-0.960835	1.40701	1.59115	2.46859	0.120833	1.45333	0.861109	1.12648
mir165_6	UCGGACCAGGCUUCUCCCC			-0.960835	0.777675	-0.960835	0.947165	1.64801	1.5317	1.2383	0.994136	1.52709	1.135	0.766893	-0.960835	-0.960835	-0.0492072	1.38785	0.749156	-0.00494452
mir165_6|166_25	CGGACCAGGCUUCCCCCC			-0.960835	-0.960835	-0.960835	-0.960835	-0.960835	-0.960835	-0.960835	0.803667	0.952131	1.135	-0.960835	-0.960835	0.932482	-0.960835	-0.225341	-0.552227	0.0364527
mir165_7	UCGGACCAGGCUUCUUCCCCC			-0.960835	-0.960835	-0.960835	-0.960835	1.33876	-0.960835	-0.960835	-0.960835	1.11873	-0.960835	1.40701	-0.960835	1.30245	-0.960835	-0.0850037	-0.474262	0.196949
mir166_1	UCGGACCAGGCUUCAUUCCCCU	Conserved_166		10.0905	9.99683	9.86583	9.74415	9.78319	9.59913	9.63117	9.26715	9.40127	9.76764	10.0695	9.43234	10.187	9.92432	9.53638	9.7088	9.86413
mir166_1	GGGAAUGUUGUCUGGCUCGACU	Conserved_166		5.89165	5.97051	6.1002	5.66454	5.87686	5.69842	6.065	5.47135	6.39833	5.80822	6.43485	6.02634	5.77902	5.90673	5.90199	5.9041	6.01211
mir166_1_star	UCGGACCAGGCUUCAUUCCCC	ppi-miR166a		17.1791	16.7984	16.7372	16.9582	16.926	16.8121	16.838	16.5466	16.9231	16.7227	16.8004	16.6567	17.1629	16.9183	16.8092	16.8576	16.8357
mir166_10	UUGGACCAGGCUUCAUUCCCC			6.89494	6.92237	5.84872	6.22884	6.94086	6.40289	6.50266	6.26461	6.86492	6.36246	6.58521	6.23219	6.61691	6.47372	6.59519	6.5412	6.44919
mir166_10	UCUCGGACCAGGCUUCAUUC	Conserved_166		6.00764	6.0821	6.47258	5.94405	5.85692	6.25916	6.52761	6.29661	6.72012	6.5861	6.50446	5.66701	6.60869	6.12659	6.33208	6.24075	6.34156
mir166_10	UCGGACCAGGCUUCAUUCUUUU			2.06209	1.41946	1.70367	1.39793	1.82257	0.999783	1.39113	1.16237	1.845	1.95554	1.941	1.59115	1.30245	1.64579	1.44417	1.53378	1.69754
mir166_10	UCGGACCAGGCUUCAUUUUUA			1.05883	0.96679	0.816245	0.947165	0.944603	1.19968	0.873364	-0.960835	-0.960835	1.52062	-0.960835	1.05362	-0.960835	0.947259	0.219196	0.542779	0.163143
mir166_100	UCUCGGAUCAGGCUUCAUUCC			1.22948	0.96679	-0.960835	-0.960835	0.605537	1.37522	-0.960835	0.803667	1.64102	-0.960835	1.27161	-0.960835	1.59665	0.068651	0.692923	0.415469	0.236646
mir166_101	CUCGGACCAGGCUUCAUUCCC	Conserved_166		1.22948	0.777675	1.17609	1.39793	0.944603	1.37522	1.77135	1.16237	1.64102	2.47535	2.02761	2.54212	2.23209	1.1453	1.37891	1.27508	2.31929
mir166_102	UCGGACCAGGCUUCAUUCAC			1.22948	1.54348	-0.960835	0.947165	0.785008	1.19968	2.07198	1.31301	2.39241	-0.960835	1.12217	-0.960835	1.12929	0.689824	1.55242	1.16904	0.0824481
mir166_102	UCGGACCAGGCUUCUUUCCC			-0.960835	-0.960835	1.17609	-0.960835	-0.960835	1.19968	-0.960835	-0.960835	1.11873	-0.960835	-0.960835	-0.960835	-0.960835	-0.426603	-0.112819	-0.252278	-0.960835
mir166_103	UCGGACCAGGCUUCAUUCUUC			1.22948	1.65768	1.00736	1.39793	1.08829	2.13001	2.4654	1.79494	2.10535	1.135	1.12217	2.09169	2.04971	1.32312	1.9168	1.65294	1.59964
mir166_104	UCUCGGACCAGGCGUCAUUCC			1.22948	0.96679	1.58874	1.11357	1.33876	1.5317	1.97856	1.31301	2.18264	1.68061	1.40701	1.43323	1.72393	1.22465	1.66893	1.47147	1.5612
mir166_105	UCUCGGACCAGGCCUCAUUCC			1.22948	1.28376	-0.960835	-0.960835	1.44937	1.19968	0.873364	1.31301	0.763752	1.135	1.27161	-0.960835	1.84089	0.147894	1.11984	0.687861	0.821666
mir166_105	UAGGACCAGGCUUCAUUCCC			-0.960835	-0.960835	1.17609	-0.960835	0.605537	-0.960835	-0.960835	1.16237	1.52709	-0.960835	0.766893	-0.960835	1.72393	-0.426603	0.274665	-0.0370096	0.142289
mir166_105	UCGGACCAGGCUUCAUUUCU			-0.960835	0.96679	-0.960835	-0.960835	0.944603	-0.960835	-0.960835	-0.960835	0.763752	1.135	0.766893	-0.960835	1.12929	-0.478928	-0.23483	-0.343318	0.517588
mir166_106	UCGCGGACCAGGCUUCAUUCC			1.05883	0.96679	-0.960835	-0.960835	0.785008	-0.960835	-0.960835	-0.960835	-0.960835	-0.960835	-0.960835	-0.960835	-0.960835	0.0259889	-0.611666	-0.328264	-0.960835
mir166_106	UCGAACCAGGCUUCAUUCCC			-0.960835	-0.960835	-0.960835	-0.960835	-0.960835	1.19968	-0.960835	0.803667	0.763752	-0.960835	-0.960835	-0.960835	-0.960835	-0.960835	0.169086	-0.333101	-0.960835
mir166_107	UCGGACCAGGCGUCAUUCCCC			1.05883	-0.960835	0.816245	0.947165	1.82257	-0.960835	1.06734	-0.960835	1.40338	-0.960835	1.53079	1.05362	2.60714	0.465353	0.474325	0.470337	1.05768
mir166_108	UCGGACCAGGCUGCAUUCCCC			1.05883	1.13396	-0.960835	0.947165	0.785008	1.19968	1.77135	1.31301	1.64102	-0.960835	-0.960835	-0.960835	1.59665	0.544782	1.34201	0.987689	-0.321464
mir166_109	UCUUGGACCAGGCUUCAUUCC			1.05883	0.777675	1.17609	-0.960835	1.5521	0.999783	1.77135	0.803667	1.40338	-0.960835	1.40701	1.25587	1.12929	0.512942	1.30606	0.953562	0.707836
mir166_109	UCGGACCAGGCUUCAUUCGC			-0.960835	-0.960835	-0.960835	-0.960835	1.08829	-0.960835	-0.960835	0.803667	1.40338	-0.960835	-0.960835	-0.960835	1.30245	-0.960835	0.274734	-0.274408	-0.395013
mir166_11	UCGGACCAGGCUUGAUUCCCC			6.8033	6.50842	6.34559	6.59526	6.66811	6.4673	6.46871	6.16906	6.59847	6.41461	6.49309	6.20801	6.85454	6.56314	6.47433	6.5138	6.49256
mir166_11	UCGGACCAGGCUUCAUUCCU	Conserved_166		5.2349	5.04134	4.71167	4.99388	4.94239	5.2688	4.45076	4.50371	4.74425	4.66753	5.0156	5.08491	5.03883	4.99545	4.78198	4.87685	4.95172
mir166_11	UCGGACCAGGCUUCAUUUCCCC			1.96876	1.41946	1.32714	0.947165	1.5521	1.37522	0.873364	-0.960835	1.40338	2.18637	1.75043	1.05362	1.59665	1.41563	0.848648	1.10064	1.64676
mir166_11	UCGGACCAGGCUUCAUUCCCUUU			0.865259	0.777675	1.00736	0.947165	1.64801	1.5317	0.873364	0.803667	1.40338	-0.960835	1.12217	1.05362	1.30245	0.899365	1.25202	1.09529	0.62935
mir166_110	UCUAGGACCAGGCUUCAUUCC			1.05883	0.96679	-0.960835	-0.960835	0.605537	1.37522	1.39113	1.4494	1.52709	-0.960835	0.766893	1.25587	1.30245	0.0259889	1.26968	0.716926	0.591096
mir166_110	GUCGGACCAGGCUUCAUUCCCC	Conserved_166		-0.960835	0.96679	-0.960835	1.52153	-0.960835	-0.960835	1.2383	2.15557	1.64102	-0.960835	-0.960835	-0.960835	1.30245	0.141664	0.622643	0.408875	-0.395013
mir166_110	UCGGACCAGGUUUCAUUCCC			-0.960835	-0.960835	1.00736	-0.960835	1.64801	-0.960835	1.6554	0.803667	1.52709	-0.960835	1.12217	-0.960835	0.932482	-0.468786	0.934666	0.310909	0.0332452
mir166_111	UCUGACCAGGCUUCAUUCCC			1.05883	-0.960835	1.46386	-0.960835	0.605537	1.67286	1.06734	-0.960835	1.74661	-0.960835	-0.960835	-0.960835	-0.960835	0.150257	0.826302	0.525838	-0.960835
mir166_112	UCGGACGAGGCUUCAUUCCCC			1.05883	-0.960835	1.32714	1.11357	2.11881	2.22478	2.88132	2.44383	2.92953	1.68061	2.18663	1.86302	2.53953	0.634677	2.51965	1.68189	2.06745
mir166_113	GCUCGGACCAGGCUUCAUUCC			1.05883	1.86209	2.45995	1.52153	2.18425	2.13001	2.24242	1.57401	2.18264	1.82461	1.75043	1.73348	2.04971	1.7256	2.06267	1.91286	1.83956
mir166_113	CCUCGGACCAGGCUUCAUUCC			-0.960835	0.96679	1.00736	1.63537	0.605537	1.19968	-0.960835	-0.960835	-0.960835	1.52062	0.766893	-0.960835	1.30245	0.662172	-0.215457	0.1746	0.657283
mir166_113	UCUCGGACCAGGCUUAAUUCC			-0.960835	-0.960835	1.00736	-0.960835	-0.960835	-0.960835	1.2383	-0.960835	1.40338	-0.960835	1.40701	-0.960835	1.59665	-0.468786	-0.0481647	-0.235108	0.270497
mir166_114	UCGGACCAGGCUUCAUUACC			-0.960835	0.96679	0.816245	0.947165	0.605537	-0.960835	-0.960835	-0.960835	1.11873	-0.960835	-0.960835	-0.960835	-0.960835	0.442341	-0.231647	0.0679032	-0.960835
mir166_115	CCGGACCAGGCUUCAUCCCCUU			1.05883	0.96679	2.00199	1.11357	0.944603	1.37522	-0.960835	0.803667	1.40338	1.135	1.53079	-0.960835	1.72393	1.2853	0.713208	0.967469	0.857222
mir166_115	UCUCGGACUAGGCUUCAUUCC			-0.960835	-0.960835	-0.960835	-0.960835	-0.960835	0.999783	0.873364	0.994136	0.763752	1.135	-0.960835	-0.960835	1.30245	-0.960835	0.53404	-0.130349	0.128945
mir166_116	UCGGAGCAGGCUUCAUUCCCC			1.05883	1.28376	1.81011	1.26275	1.97828	1.5317	2.15972	1.4494	1.40338	1.135	0.766893	1.05362	1.30245	1.35386	1.7045	1.54866	1.06449
mir166_116	UAUCGGACCAGGCUUCAUUCC			-0.960835	0.777675	-0.960835	-0.960835	1.08829	0.999783	1.2383	0.994136	0.952131	1.135	0.955439	-0.960835	1.45703	-0.526207	1.05453	0.351978	0.646659
mir166_116	UCAGACCAGGCUUCAUUCCC			-0.960835	-0.960835	-0.960835	-0.960835	0.944603	-0.960835	-0.960835	-0.960835	-0.960835	-0.960835	-0.960835	-0.960835	1.84089	-0.960835	-0.579747	-0.749119	-0.260403
mir166_117	UCGGACCAGGCUUCAUUCCUCU			0.865259	-0.960835	1.17609	0.947165	0.785008	-0.960835	-0.960835	-0.960835	1.11873	1.34066	1.64478	-0.960835	1.30245	0.506921	-0.195753	0.116546	0.831765
mir166_118	UCUCGGACCUGGCUUCAUUCC			0.865259	-0.960835	1.17609	0.759037	-0.960835	1.37522	1.2383	-0.960835	1.11873	-0.960835	-0.960835	-0.960835	1.45703	0.459889	0.362115	0.40557	-0.356367
mir166_118	UCUCGGACCAGGCUUCAUUCA			-0.960835	-0.960835	-0.960835	0.759037	0.605537	-0.960835	1.77135	1.31301	2.256	1.52062	0.955439	1.25587	1.30245	-0.530867	0.997014	0.317956	1.2586
mir166_118	UCGGACCAGUCUUCAUUCCC			-0.960835	0.777675	0.816245	1.26275	0.944603	0.999783	-0.960835	0.803667	-0.960835	1.135	-0.960835	-0.960835	1.84089	0.473958	0.165277	0.302468	0.263555
mir166_118	UCUCGAACCAGGCUUCAUUCC			-0.960835	-0.960835	0.816245	-0.960835	-0.960835	-0.960835	0.873364	-0.960835	1.26807	1.34066	0.766893	-0.960835	-0.960835	-0.516565	-0.148215	-0.311926	0.0464704
mir166_119	UCUCGUACCAGGCUUCAUUCC			0.865259	-0.960835	0.816245	1.11357	1.08829	1.67286	1.77135	2.0735	2.10535	1.52062	0.955439	-0.960835	2.14378	0.458559	1.74227	1.17173	0.914753
mir166_119	UCGGACCAGGUUUCAUUCC			-0.960835	-0.960835	-0.960835	0.759037	0.605537	-0.960835	-0.960835	-0.960835	1.11873	-0.960835	-0.960835	-0.960835	-0.960835	-0.530867	-0.231647	-0.364634	-0.960835
mir166_12	UCGGACCAGGCUUCAUUUCCC			6.76217	6.5898	6.09495	6.28662	6.77553	6.24792	6.26618	6.03455	6.4962	6.75291	6.51948	6.02634	6.63727	6.43338	6.36408	6.39488	6.484
mir166_12	GGACCAGGCUUCAUUCCCC	Conserved_166		5.00742	4.63029	4.77874	4.36106	4.9329	4.30968	4.34243	4.51929	4.38412	5.03634	4.73586	4.3134	5.08699	4.69438	4.49769	4.58511	4.79315
mir166_12	AAUGUUGUCUGGCUCGACU	Conserved_166		1.76178	-0.960835	1.00736	1.8392	1.5521	0.999783	1.06734	-0.960835	1.26807	1.34066	1.12217	1.59115	1.12929	0.911876	0.785291	0.841551	1.29582
mir166_120	GGAAUGUUGUCUGGCUCU			-0.960835	0.777675	-0.960835	0.947165	0.785008	0.999783	0.873364	0.803667	1.26807	1.135	0.766893	-0.960835	-0.960835	-0.0492072	0.945978	0.503673	-0.00494452
mir166_121	UCGGACCAGGCUUCAGUCCCC			0.865259	-0.960835	-0.960835	-0.960835	0.605537	1.37522	1.06734	-0.960835	-0.960835	-0.960835	0.955439	1.05362	1.12929	-0.504311	0.225285	-0.0989798	0.544378
mir166_122	UCGGACCAUGCUUCAUUCCC			0.865259	-0.960835	1.00736	-0.960835	1.44937	1.19968	1.39113	1.4494	0.763752	1.52062	1.27161	1.43323	1.12929	-0.0122627	1.25067	0.689364	1.33869
mir166_122	UCCCGGACCAGGCUUCAUUCC			-0.960835	-0.960835	-0.960835	-0.960835	-0.960835	-0.960835	-0.960835	0.803667	-0.960835	1.135	0.955439	-0.960835	-0.960835	-0.960835	-0.607934	-0.764779	0.042192
mir166_123	CGGACCAGGUUUCAUUCCCC			0.865259	0.777675	1.00736	-0.960835	0.605537	-0.960835	-0.960835	-0.960835	-0.960835	-0.960835	-0.960835	-0.960835	-0.960835	0.422365	-0.64756	-0.172038	-0.960835
mir166_124	GGGAAUGUUGUCUGGCUCG	Conserved_166		-0.960835	-0.960835	0.816245	-0.960835	0.944603	-0.960835	1.2383	-0.960835	-0.960835	-0.960835	2.02761	-0.960835	-0.960835	-0.516565	-0.139921	-0.307318	-0.213724
mir166_13	GCGGACCAGGCUUCAUUCCCC			6.66883	6.51979	6.34559	6.49702	6.62457	6.37733	6.30998	6.07729	6.49998	6.36246	6.28468	6.11354	6.71594	6.50781	6.37783	6.4356	6.36916
mir166_13	CUCGGACCAGGCUUCAUUCC	Conserved_166		4.49099	4.35359	4.77874	4.37752	4.52908	4.56648	4.61497	4.35533	4.83084	4.97592	4.97258	4.1453	5.17874	4.50021	4.57934	4.54417	4.81814
mir166_13	UCGACCAGGCUUCAUUCCCC			1.64597	1.41946	-0.960835	1.74089	1.44937	1.5317	1.97856	1.16237	1.9371	1.135	1.27161	1.59115	2.31531	0.961369	1.61182	1.32273	1.57827
mir166_135	UUCGGACCAGGCUUCAUUCCC			-0.960835	-0.960835	-0.960835	-0.960835	-0.960835	-0.960835	-0.960835	-0.960835	0.763752	-0.960835	-0.960835	3.73573	-0.960835	-0.960835	-0.615917	-0.769214	0.213305
mir166_14	CUCGGACCAGGCUUCAUUCCCC	Conserved_166		6.48303	6.18567	6.1002	6.19211	6.44931	6.25355	6.22101	5.96229	6.47331	5.9563	6.0668	6.0401	6.31214	6.24025	6.27189	6.25783	6.09384
mir166_14	CCGGACCAGGCUUCAUCCCC	Conserved_166		4.19387	3.80328	4.22657	3.96346	3.94757	3.23717	3.0743	3.06989	3.83287	3.76942	4.09959	3.47705	4.08512	4.0468	3.43236	3.70544	3.85779
mir166_14	UCGGACCAGGCUUCAUUUUC			1.64597	2.1229	1.17609	1.74089	1.73793	1.37522	1.5293	1.31301	1.74661	2.56011	1.941	1.86302	1.94908	1.67146	1.54042	1.59866	2.0783
mir166_15	UCGGACCAGGCUUCAUUCUCC			6.19443	5.80689	5.30093	5.50895	6.22667	5.73108	6.0536	5.81855	6.25806	6.22645	6.10215	5.76971	6.02133	5.7028	6.01759	5.87768	6.02991
mir166_15	GGAAUGUUGUCUGGCUCGA	Conserved_166		4.19387	3.53099	2.85756	3.41274	3.32004	3.36751	3.80313	2.68398	3.32004	3.83891	4.09959	3.89567	2.90453	3.49879	3.29894	3.38776	3.68468
mir166_15	UCGGACCAGGCUUCAUUCCUUUU			1.64597	0.777675	2.00199	1.39793	1.08829	1.5317	1.5293	1.4494	1.26807	1.52062	1.12217	1.59115	1.59665	1.45589	1.37335	1.41004	1.45765
mir166_16	UCAGACCAGGCUUCAUUCCCC			6.18409	5.75009	5.82987	5.93296	5.95862	5.7865	6.0421	5.73427	6.19882	5.65287	5.9717	5.67586	6.34222	5.92425	5.94406	5.93526	5.91066
mir166_16	CGGACCAGGCUUCAUUCCC	Conserved_166		4.1731	3.58971	4.30147	4.32758	3.9286	4.12544	3.98227	3.98073	4.28244	3.40712	4.03833	3.80185	4.06121	4.09797	4.0599	4.07682	3.82713
mir166_16	CGGACCAGGCUUCAUUCCCCCC	Conserved_166		1.52004	-0.960835	1.00736	1.52153	1.44937	-0.960835	0.873364	-0.960835	-0.960835	-0.960835	0.955439	-0.960835	1.72393	0.772025	-0.111954	0.280926	0.189425
mir166_17	UCUGACCAGGCUUCAUUCCCC			6.16317	5.86748	6.05221	6.01412	6.62457	6.24792	6.71667	6.39702	6.67067	5.71888	5.79778	5.82641	6.57953	6.02425	6.53137	6.30598	5.98065
mir166_17	GGAAUGUUGUCUGGCUCGAGG	ppi-miR166a*		3.81926	3.80328	3.99795	3.24354	3.88989	2.69098	3.59856	3.76241	4.01296	4.02932	4.33856	4.61871	3.43766	3.71601	3.59096	3.64654	4.10606
mir166_17	UCGGACCAGGCUUCAUUCCCCCU			1.38206	1.28376	1.17609	-0.960835	0.944603	1.19968	0.873364	-0.960835	-0.960835	1.135	1.40701	-0.960835	1.30245	0.720271	0.219196	0.441896	0.720907
mir166_17	UCGGACCAGGCUUCAUUCCGCU			-0.960835	1.13396	-0.960835	-0.960835	-0.960835	0.999783	1.06734	-0.960835	-0.960835	-0.960835	-0.960835	-0.960835	0.932482	-0.437135	-0.163077	-0.28488	-0.487505
mir166_18	UAGGACCAGGCUUCAUUCCCC			5.84646	5.46649	5.64808	6.13034	6.2536	6.27585	6.53173	6.36288	6.749	5.53218	5.90463	6.0401	6.56685	5.77284	6.43461	6.14049	6.01094
mir166_18	GGAAUGUUGUCUGGCUCG	Conserved_166		3.38596	2.80674	2.90637	2.62551	2.52463	2.69098	3.50115	2.5689	2.45606	3.9686	4.40478	3.47705	2.73354	2.93115	2.74834	2.82959	3.64599
mir166_19	UCGGACCAGGCUUCAUUCCCU	Conserved_166		5.7998	5.66389	5.44004	5.82312	5.69235	5.86951	5.1846	5.62328	5.98891	5.3298	5.48225	5.47772	5.86439	5.68171	5.67173	5.67617	5.53854
mir166_19	UCUCGGACCAGGCUUCAUU	Conserved_166		3.10815	3.30429	4.14756	3.24354	3.53598	3.63242	3.9082	3.78836	3.97	3.76942	4.07946	3.35021	4.01217	3.45089	3.76699	3.6265	3.80281
mir166_2	UCUCGGACCAGGCUUCAUUCC	ppi-miR166b		11.6202	11.5393	11.8785	11.3345	11.5782	11.7481	11.9738	11.7092	12.0177	12.1074	12.1125	11.4775	12.2335	11.5931	11.8054	11.711	11.9827
mir166_2	UCGGACCAGGCUUCAUUCCCCC	Conserved_166		8.69829	8.24235	8.28784	8.53094	8.36482	8.01553	8.4297	7.42193	8.09205	8.18771	8.45893	7.72582	8.71544	8.43986	8.0648	8.23149	8.27198
mir166_2	GGGAAUGUUGUCUGGCUCGAC	Conserved_166		5.89165	6.03533	5.88571	5.75548	5.86692	5.47565	5.91549	5.28337	6.38204	5.57354	6.22637	5.68465	5.25449	5.89204	5.7847	5.83241	5.68476
mir166_2	UCGGACCAGGCUUCAUUCCCCUGG			2.8183	1.86209	2.64391	2.96737	2.41984	2.69098	2.15972	1.6887	2.256	2.07556	2.39647	1.59115	2.79282	2.57292	2.24305	2.38966	2.214
mir166_20	UCGGACCAGGCUUCUUUCCCC			5.58861	4.97679	4.92804	5.37605	5.74752	5.38622	5.43371	5.01317	5.6096	4.94474	5.29416	4.90105	5.37576	5.21738	5.43804	5.33997	5.12893
mir166_20	UCGGAUUAGGCUUCAUUCCCC			1.22948	0.96679	1.90924	2.17664	2.5743	2.39747	2.32064	1.89389	2.78829	-0.960835	2.02761	1.43323	2.46859	1.57054	2.39492	2.02853	1.24215
mir166_20	CGGACCAGGCUUCAUCCCCU			1.96876	1.86209	2.08914	1.74089	1.90253	2.02857	1.6554	-0.960835	1.26807	2.07556	1.53079	1.43323	2.46859	1.91522	1.17875	1.50607	1.87704
mir166_20	ACGGACCAGGCUUCAUUCCCCU			-0.960835	0.96679	-0.960835	-0.960835	1.08829	1.5317	-0.960835	-0.960835	0.952131	-0.960835	0.766893	1.05362	0.932482	-0.478928	0.33009	-0.0294737	0.448039
mir166_20	UCGGACCAUGCUUCAUUCCCCU			-0.960835	-0.960835	1.17609	-0.960835	0.605537	0.999783	-0.960835	0.803667	-0.960835	-0.960835	1.12217	-0.960835	-0.960835	-0.426603	0.0974637	-0.135455	-0.440084
mir166_21	GGAAUGUUGUCUGGCUCGAC	Conserved_166		5.43134	4.75099	5.38082	4.99388	5.08628	4.07546	5.19502	4.87466	5.22724	5.56331	5.72189	5.45734	5.16758	5.13926	4.89173	5.00174	5.47753
mir166_21	CGGACCAGGCUUCAUUCC	Conserved_166		1.96876	2.59372	1.17609	1.63537	2.18425	2.47663	1.5293	2.30689	1.9371	2.28926	2.63585	1.43323	1.94908	1.84349	2.08683	1.97868	2.07685
mir166_21	GAAUGUUGUCUGGCUCGACU			1.22948	-0.960835	1.17609	1.39793	0.785008	-0.960835	-0.960835	-0.960835	-0.960835	-0.960835	1.12217	-0.960835	1.59665	0.710669	-0.611666	-0.0239616	0.199286
mir166_21	UCGGACCAGGUUUCAUUCCCCU			-0.960835	0.96679	0.816245	0.947165	-0.960835	-0.960835	0.873364	-0.960835	-0.960835	-0.960835	0.766893	-0.960835	-0.960835	0.442341	-0.593995	-0.133401	-0.528903
mir166_22	UCGGACCAUGCUUCAUUCCCC			5.41374	5.07256	5.49692	5.65782	6.09674	6.14868	6.46009	6.20804	6.76165	5.20375	5.54232	5.72781	6.48385	5.41026	6.33504	5.92403	5.73943
mir166_22	UCUCGGACCAGGCUUCAU			1.76178	1.95437	1.81011	1.26275	1.44937	2.22478	1.87867	0.994136	2.18264	1.82461	2.46014	1.86302	1.59665	1.69725	1.74592	1.72429	1.93611
mir166_22	UCGGACCAGGCUUCAUUUUCC			-0.960835	-0.960835	-0.960835	-0.960835	-0.960835	-0.960835	1.06734	-0.960835	0.952131	-0.960835	-0.960835	-0.960835	0.932482	-0.960835	-0.172607	-0.52293	-0.487505
mir166_23	UCGGACCAGUCUUCAUUCCCC			5.33178	5.52032	5.41496	5.22057	5.3726	5.38622	5.5438	5.07774	5.24537	5.2555	5.29416	4.61871	5.7419	5.37191	5.32514	5.34593	5.22757
mir166_23	UCGGACCAGGCUUCAUUUUUC			1.05883	1.13396	1.00736	1.52153	1.21895	-0.960835	1.6554	0.803667	1.64102	1.82461	1.64478	1.43323	1.30245	1.18042	0.871641	1.00888	1.55127
mir166_23	UCGGACCAGGCUUAAUUCCCCU			-0.960835	-0.960835	1.00736	0.947165	0.785008	0.999783	0.873364	-0.960835	-0.960835	-0.960835	-0.960835	-0.960835	0.932482	0.00821383	0.147297	0.0854824	-0.487505
mir166_23	CCGGACCAGGCUUCAUUCCC	Conserved_166		1.52004	-0.960835	-0.960835	0.759037	-0.960835	1.19968	-0.960835	-0.960835	1.40338	-0.960835	1.12217	1.25587	1.30245	0.0893522	-0.055888	0.0086632	0.679915
mir166_23	GGAAUGUUGUCUGGCUCGAG	Conserved_166		-0.960835	1.13396	-0.960835	0.759037	-0.960835	-0.960835	0.873364	0.994136	-0.960835	1.34066	0.955439	1.05362	-0.960835	-0.00716722	-0.203001	-0.115964	0.597219
mir166_24	UCGGACCUGGCUUCAUUCCCC			5.32238	4.7638	5.04165	5.22057	5.43442	5.56893	5.64608	5.18909	5.93409	4.68651	5.16637	5.38369	5.91863	5.0871	5.55452	5.34678	5.2888
mir166_24	UCGGACCAGGCUUCAUUCCUU			-0.960835	0.96679	1.32714	1.52153	1.97828	2.22478	1.5293	2.37698	1.845	-0.960835	0.955439	1.86302	1.12929	0.713658	1.99087	1.42322	0.74673
mir166_24	CGGACCAGGCUUCAUUCCCCCU			1.05883	0.96679	1.70367	0.759037	0.944603	-0.960835	1.5293	-0.960835	1.11873	1.34066	-0.960835	-0.960835	-0.960835	1.12208	0.334194	0.684367	-0.385462
mir166_25	UCGGACCAGGCUUCAUUCCCA			5.30339	4.88599	4.98596	5.54581	5.77433	6.09323	6.36639	6.25067	6.34889	5.20375	5.22253	5.47772	6.27625	5.18029	6.1667	5.7283	5.54506
mir166_25	CCGGACCAGGCUUCAUCCC			-0.960835	0.777675	-0.960835	1.74089	0.785008	-0.960835	-0.960835	-0.960835	-0.960835	-0.960835	0.766893	-0.960835	1.12929	0.149223	-0.611666	-0.273493	-0.00637062
mir166_26	UCGGAUCAGGCUUCAUUCCCC			5.30339	4.9321	4.62683	5.02555	5.35139	5.02724	5.10947	4.89869	5.15236	4.88027	5.07781	4.67272	5.15634	4.97197	5.10783	5.04745	4.94679
mir166_26	UCACCAGGCUUCAUUCCCC			-0.960835	-0.960835	-0.960835	0.759037	1.44937	-0.960835	1.2383	-0.960835	-0.960835	-0.960835	1.12217	1.05362	1.30245	-0.530867	-0.0389675	-0.257589	0.62935
mir166_27	UCGGACCAGGCUUCAUUCU			5.13103	4.96575	4.45701	4.883	5.01613	5.0789	3.98227	4.35533	4.75694	4.66753	5.16637	4.61871	4.95048	4.8592	4.63791	4.73626	4.85077
mir166_27	UCGGACAGGGCUUCAUUCCCC			0.865259	-0.960835	0.816245	-0.960835	1.64801	1.80142	2.4654	2.0735	2.02367	1.135	1.12217	1.59115	2.60714	-0.0600413	2.0024	1.08576	1.61387
mir166_28	UCGUACCAGGCUUCAUUCCCC			5.09836	5.00943	5.05253	4.72481	5.4004	5.15307	5.7201	5.68676	6.05721	4.97592	4.84722	5.0581	5.7494	4.97128	5.60351	5.32252	5.15766
mir166_29	UCGGACCAGGCUUCAUUCACC			5.07616	4.82618	4.96307	5.47111	5.56914	5.57793	5.82446	5.79953	6.13705	4.77782	5.42756	4.98882	5.99633	5.08413	5.78162	5.47163	5.29763
mir166_29	UCGGACCAGGCUUCAUUCCACU			0.865259	0.777675	-0.960835	0.947165	0.785008	-0.960835	-0.960835	-0.960835	1.11873	-0.960835	1.27161	-0.960835	1.30245	0.407316	-0.195753	0.0722777	0.163098
mir166_3	UCGGACCAGGCUUCAUUCCC	Conserved_166		11.3317	10.9498	11.0922	11.1339	11.0657	11.144	11.0096	10.9403	11.3512	10.9063	11.0199	10.7991	11.2962	11.1269	11.1022	11.1131	11.0054
mir166_3	CGGACCAGGCUUCAUUCCCCC	Conserved_166		8.51238	8.48693	8.51433	8.36138	8.52732	8.27974	8.59521	7.56205	8.50139	8.31511	8.50305	7.86184	8.45371	8.46876	8.29314	8.37119	8.28343
mir166_3	UCGGACCAGGCUUCAUUCCCCUG			4.04179	2.70416	3.2468	3.41274	3.43205	3.63242	3.1619	3.4734	2.88397	3.31257	3.28968	2.94463	3.90878	3.35137	3.31675	3.33214	3.36391
mir166_3	UCGGACCAGGCUUCAUUCCCCUUU			2.23237	2.59372	2.39303	2.3863	1.82257	1.80142	1.2383	1.31301	1.845	1.135	1.84886	1.98188	2.14378	2.40136	1.60406	1.95841	1.77738
mir166_31	UCGGUCCAGGCUUCAUUCCCC			4.84622	4.43592	4.40701	4.50281	4.67281	4.58446	4.99486	4.48796	4.85465	4.1436	4.55814	4.5626	5.02654	4.54799	4.71895	4.64297	4.57272
mir166_31	UCGGACCAGGCUUCAUUCCCCUC			0.865259	1.28376	1.70367	0.947165	1.44937	-0.960835	-0.960835	-0.960835	1.40338	-0.960835	1.12217	-0.960835	-0.960835	1.19996	-0.00594995	0.530012	-0.440084
mir166_32	UCGGACUAGGCUUCAUUCCCC			4.77908	4.5877	4.61219	4.82419	5.33707	5.10405	4.92146	4.80008	5.17145	4.46263	4.87083	5.0581	5.36604	4.70079	5.06682	4.90414	4.9394
mir166_32	UCGGACAAGGCUUCAUUCCCCU			-0.960835	-0.960835	-0.960835	-0.960835	0.785008	-0.960835	1.06734	-0.960835	0.763752	-0.960835	-0.960835	1.05362	1.12929	-0.960835	0.138886	-0.349879	0.0653099
mir166_33	UCGGACCAGGCCUCAUUCCCC			4.76527	4.45184	4.48941	4.48773	4.62648	4.6371	4.67576	3.95804	4.65214	3.93726	4.55814	4.44337	5.00163	4.54856	4.5099	4.52709	4.4851
mir166_33	UCGGACCAGGCUUCAUUCCCUU			0.865259	1.28376	-0.960835	1.52153	1.21895	-0.960835	1.06734	1.4494	0.763752	-0.960835	-0.960835	-0.960835	1.45703	0.67743	0.707722	0.694259	-0.356367
mir166_34	UCGGACCAGGCUACAUUCCCC			4.75133	4.24816	4.3552	4.73762	4.31203	4.4536	4.50201	4.28415	4.96816	3.99928	4.42087	4.58155	4.58173	4.52308	4.50399	4.51247	4.39586
mir166_35	UCGGACCAGACUUCAUUCCCC			4.64975	4.40355	4.44054	4.2933	4.52908	4.35229	4.61497	4.10985	4.26478	3.99928	4.4835	4.03965	5.11048	4.44679	4.37419	4.40646	4.40823
mir166_37	GUCGGACCAGGCUUCAUUCCC	Conserved_166		4.64975	4.51381	4.83025	5.05653	4.67281	4.6371	4.55151	4.37259	4.65214	4.11586	4.57261	3.955	4.54772	4.76259	4.57723	4.65961	4.2978
mir166_38	UCGGACCAGGCUUCACUCCCC			4.63464	4.3193	4.22657	4.40988	3.90938	3.94234	4.07545	3.93499	4.4637	4.24948	4.28682	4.09344	4.59844	4.3976	4.06517	4.21292	4.30705
mir166_39	UGGGACCAGGCUUCAUUCCCC			4.55661	4.28417	3.92875	4.31054	4.4778	4.39367	3.85662	4.13029	4.26478	4.34812	4.54352	3.80185	4.75568	4.27002	4.22463	4.2448	4.36229
mir166_4	CGGACCAGGCUUCAUUCCCC	Conserved_166		9.86338	9.52968	9.4323	9.63504	9.59485	9.51783	9.50651	9.2544	9.64351	9.40555	9.48348	9.36353	9.85372	9.6151	9.50342	9.55306	9.52657
mir166_4	UCGGACCAGGCUUCAUUCCAC			7.68549	7.28422	7.30962	7.47582	7.39929	7.39596	7.50904	7.16884	7.61395	7.14123	7.31263	7.16267	7.79265	7.43879	7.41742	7.42692	7.35229
mir166_4	UCGGACCAGGCUUCAUUUU			3.89731	3.64614	3.61307	3.62056	3.40485	3.40846	3.68981	3.22998	3.88004	3.93726	3.90741	3.51696	3.43766	3.69427	3.52263	3.59891	3.69982
mir166_4	UCUCGGACCAGGCUUCAUUUUU			1.96876	1.41946	2.17132	1.39793	1.44937	0.999783	1.97856	-0.960835	2.32582	1.68061	1.75043	-0.960835	-0.960835	1.73937	1.15854	1.41669	0.377342
mir166_40	CGGACCAGGCUUCAUUCCCCU	Conserved_166		4.55661	4.71187	3.85607	4.27585	4.18989	3.94234	3.98227	3.30382	4.19187	4.22373	4.42087	3.70149	4.34482	4.3501	3.92204	4.11229	4.17273
mir166_41	UCGAACCAGGCUUCAUUCCCC			4.50768	4.43592	3.99795	4.5325	4.81389	4.73695	4.69056	4.92232	4.83084	4.24948	4.46809	4.29055	5.06311	4.36851	4.79891	4.60762	4.51781
mir166_42	UCGGACCAGGCUUCAUUACCC			4.40454	4.28417	4.71167	4.85977	5.14499	5.29087	5.23596	5.16948	5.71092	4.54811	5.03664	4.90105	5.34639	4.56504	5.31044	4.97915	4.95805
mir166_43	UCGGACCAGGCUCCAUUCCCC			4.35007	3.89928	3.90493	4.40988	4.18989	4.37313	4.22531	3.98073	4.05468	3.53826	3.996	3.89567	4.58173	4.14104	4.16475	4.15421	4.00292
mir166_44	UCGGACCAGGCUUCAAUCCCC			4.21435	3.75278	3.95219	3.91919	3.48495	3.88546	4.00613	3.40794	3.65444	3.26286	3.97436	3.43599	4.32488	3.95963	3.68778	3.8086	3.74952
mir166_45	UCGGACCGGGCUUCAUUCCCC			4.19387	3.64614	3.55303	3.96346	3.80922	3.56156	3.62962	3.59603	3.65444	3.26286	3.81303	3.55581	3.79741	3.83913	3.65017	3.73415	3.60728
mir166_46	UCGGACCAGGCUUCGUUCCCC			4.13065	3.46977	3.72615	3.91919	4.02105	4.07546	4.16298	3.59603	4.11508	3.80458	3.65875	3.59363	3.93533	3.81144	3.99412	3.91293	3.74807
mir166_47	UCGGACCAAGCUUCAUUCCCC			4.06452	3.87587	3.99795	4.18529	4.29732	3.85615	4.32356	4.02507	4.26478	3.53826	3.97436	3.55581	4.7705	4.03091	4.15337	4.09895	3.95973
mir166_48	UCGGGCCAGGCUUCAUUCCCC			4.04179	3.72685	3.97525	4.06854	4.28245	3.96996	4.16298	3.78836	4.19187	4.11586	3.73795	4.01198	4.34482	3.95311	4.07913	4.02312	4.05265
mir166_49	UCGGACCAGGCUUCAUUU			3.81926	2.99232	2.75468	3.34742	3.03085	3.23717	2.59695	2.98266	3.68132	3.49586	3.63136	3.39374	3.32169	3.22842	3.10579	3.16029	3.46066
mir166_5	CCGGACCAGGCUUCAUCCCCU	ppi-miR166e		9.17187	8.70848	9.1584	9.10755	8.82211	8.04505	8.19289	7.66721	8.53309	8.57776	9.18567	8.17107	8.91788	9.03658	8.25207	8.60074	8.71309
mir166_5	ACGGACCAGGCUUCAUUCCCC			7.62177	7.23218	7.18904	7.34806	7.41301	7.29036	7.3125	7.03432	7.4201	7.25047	7.21911	6.96761	7.68334	7.34776	7.29406	7.31793	7.28013
mir166_5	UCGGACCAGGCUUCAUUUUU			3.70815	3.9673	3.72615	4.04813	3.9663	3.28193	3.74758	3.37406	4.09523	4.29964	4.21482	4.37985	3.85417	3.86243	3.69302	3.76831	4.18712
mir166_5	UCGGACCAGGCUUCAUUUUUUU			1.86898	2.65	1.00736	1.8392	2.36445	1.67286	2.39484	1.57401	2.68582	3.21138	2.10931	2.54212	1.59665	1.84138	2.13839	2.00639	2.36486
mir166_50	UCGGACCAGGAUUCAUUCCCC			3.76477	3.64614	3.16892	3.47524	3.72376	3.94234	3.80313	3.91157	4.80662	3.6195	3.48599	3.51696	3.545	3.51377	4.03749	3.80472	3.54186
mir166_51	UCCGACCAGGCUUCAUUCCCC			3.58777	2.85542	2.32284	3.53513	3.32004	2.81801	3.50115	3.30382	3.05816	2.98485	3.48599	3.35021	3.47433	3.07529	3.20024	3.1447	3.32384
mir166_52	UCGGACCAGGCAUCAUUCCCC			3.58777	3.19505	3.61307	3.70121	3.9286	4.33114	4.36106	4.32018	4.69234	2.92219	4.03833	3.89567	4.32488	3.52427	4.32666	3.97005	3.79527
mir166_53	UCGGACCAGCCUUCAUUCCCC			2.97049	2.20032	2.52391	2.6796	2.91996	2.02857	2.32064	2.50772	2.51702	2.38531	2.8411	3.11036	3.05739	2.59358	2.45878	2.51869	2.84854
mir166_54	UCUCGGACCAGGCUUCAUUCCU	Conserved_166		2.87083	2.80674	2.70036	2.17664	2.841	2.98977	2.7742	3.06989	2.68582	2.92219	2.9779	1.73348	3.32169	2.63864	2.87214	2.76836	2.73882
mir166_55	UCGGACCAGGCUUCAUUUC			2.87083	2.47413	1.70367	2.24997	1.82257	2.55167	2.24242	2.68398	2.256	2.38531	2.52112	2.88487	2.60714	2.32465	2.31133	2.31725	2.59961
mir166_56	UCUCGGACCAGGCUUCAUUU			2.76378	2.34371	2.58516	2.31975	1.73793	2.22478	2.39484	1.79494	2.45606	1.68061	2.52112	1.25587	1.59665	2.5031	2.12171	2.29121	1.76356
mir166_57	UGGACCAGGCUUCAUUCCCC			2.64813	2.53516	2.45995	2.6796	3.19861	2.47663	3.0743	3.33936	3.83287	2.18637	2.46014	2.61749	3.545	2.58071	3.18435	2.91607	2.70225
mir166_58	UCUCGGACCAGGCUUCAUUAC			2.64813	2.20032	2.08914	2.31975	1.73793	2.87756	2.98103	2.50772	2.97369	2.28926	2.88816	1.86302	3.10494	2.31433	2.61559	2.4817	2.53634
mir166_59	UCUCGGACCAGGCUUCAUUGC			2.5224	1.95437	2.24907	1.63537	2.18425	2.3137	2.93204	2.37698	2.32582	2.38531	2.79246	1.25587	2.67173	2.0903	2.42656	2.27711	2.27634
mir166_6	UCGGACCAGGCUUCAUUCC	ppi-miR166d		8.95861	8.83979	8.6477	8.85633	8.93692	8.96088	8.7822	9.06168	8.91001	8.62893	8.86244	8.65307	9.09906	8.82561	8.93034	8.88379	8.81087
mir166_6	UCGGACCAGGCUUCAUUCCGC			7.43158	6.96181	6.96544	7.31854	7.26584	7.17345	7.05088	6.80563	7.27543	6.96981	7.14355	6.9926	7.46838	7.16934	7.11425	7.13873	7.14359
mir166_6	UCGGACCAGGCUUCAUUCCCCUU			3.31189	2.94811	2.75468	2.56933	2.47319	2.69098	2.39484	2.30689	2.02367	2.07556	2.88816	2.37842	2.67173	2.896	2.37791	2.60818	2.50347
mir166_6	UCGGACCAGGCUUCAUUCCCUUC			1.52004	1.41946	-0.960835	1.63537	0.944603	0.999783	-0.960835	0.803667	-0.960835	-0.960835	-0.960835	-0.960835	-0.960835	0.90351	0.165277	0.49338	-0.960835
mir166_60	UCGGAACAGGCUUCAUUCCCC			2.5224	2.2738	2.80704	2.3863	2.62231	2.39747	3.20378	3.70905	2.97369	2.18637	2.26002	2.94463	3.05739	2.49739	2.98126	2.7662	2.6121
mir166_61	UCGGACCAGGCUUCCUUCCCC			2.45518	1.95437	1.58874	1.39793	1.64801	-0.960835	1.06734	0.994136	1.74661	-0.960835	1.27161	1.25587	-0.960835	1.84906	0.899052	1.32128	0.151453
mir166_62	UCUCGGACCAGGCUUCAUUCU			2.45518	3.11734	2.64391	3.01021	2.41984	2.22478	2.7742	2.98266	2.83692	2.47535	2.26002	-0.960835	3.05739	2.80666	2.64768	2.71834	1.70798
mir166_63	ACUCGGACCAGGCUUCAUUCC			2.45518	1.95437	2.00199	2.31975	2.18425	1.91946	2.4654	2.62759	2.78829	2.716	2.52112	1.98188	2.9573	2.18282	2.397	2.30181	2.54408
mir166_64	UCGGACCAGGCUUCAUUCGCC			2.45518	2.2738	2.24907	2.87767	3.13383	2.87756	3.24448	3.26737	3.68132	2.78805	2.68996	3.05721	3.67672	2.46393	3.24091	2.89559	3.05298
mir166_65	UCGGACCAGGCUUCAUUCCCCG			2.45518	2.34371	2.52391	2.09939	1.82257	1.80142	2.53268	2.37698	1.26807	2.28926	1.941	1.86302	3.43766	2.35555	1.96034	2.13599	2.38274
mir166_66	UCUCGGACCAGGUUUCAUUCC			2.31053	1.13396	1.00736	1.11357	1.64801	1.37522	2.32064	1.89389	2.45606	2.07556	2.9779	2.37842	2.04971	1.39135	1.93876	1.69547	2.3704
mir166_67	UCGGACCAGGCUUCAUUCUU			2.31053	1.54348	2.24907	1.8392	1.97828	1.37522	-0.960835	1.98649	1.9371	1.82461	1.12217	1.43323	1.84089	1.98557	1.26325	1.58428	1.55523
mir166_68	UCGGACCAGGCUUCAUUCCG			2.31053	1.65768	1.46386	2.09939	1.73793	1.80142	1.5293	2.23321	2.02367	1.82461	1.64478	1.59115	2.14378	1.88287	1.86511	1.873	1.80108
mir166_69	UCGCACCAGGCUUCAUUCCCC			2.31053	2.2738	2.32284	2.56933	2.841	2.02857	2.82876	2.50772	2.32582	2.07556	2.10931	2.75737	3.15097	2.36912	2.50637	2.44537	2.5233
mir166_7	UCGGACCAGGCUUCAUUC	Conserved_166		8.1042	7.74458	7.51242	7.99087	8.41424	7.95979	7.69673	8.073	7.83506	7.5095	7.8485	7.5944	7.92936	7.83802	7.99576	7.92565	7.72044
mir166_7	UCGGACCAGGCUUAAUUCCCC			7.34834	6.95065	6.93929	7.19633	7.21976	7.27106	7.19282	7.00418	7.28423	6.75741	6.94923	6.86696	7.52629	7.10865	7.19441	7.1563	7.02497
mir166_7	UCGGACCAGGCUUCAUUUUUU			3.15127	3.46977	2.85756	3.09225	3.03085	2.3137	2.93204	2.62759	3.41918	3.6195	3.14219	3.43599	2.9573	3.14271	2.86467	2.98825	3.28875
mir166_7	UCGGACCAGGCUUCAUUCCCCUCU			1.52004	1.41946	0.816245	1.26275	0.605537	-0.960835	-0.960835	0.994136	-0.960835	-0.960835	1.53079	-0.960835	-0.960835	1.25462	-0.256566	0.415073	-0.337928
mir166_70	UCGGACCAGGGUUCAUUCCCC			2.14974	1.65768	1.90924	2.17664	2.24685	1.5317	2.24242	2.23321	3.21357	2.07556	1.84886	1.25587	2.53953	1.97333	2.29355	2.15123	1.92996
mir166_71	CCGGACCAGGCUUCAUCCCCG			2.06209	1.54348	2.08914	2.6796	1.33876	1.19968	1.5293	1.57401	-0.960835	1.68061	0.955439	1.98188	1.84089	2.09358	0.936183	1.45058	1.61471
mir166_72	UCGGACCAGGCUUCAUUCCCG			2.06209	1.65768	2.70036	2.24997	1.82257	2.3137	2.07198	2.37698	1.845	-0.960835	1.75043	7.25408	2.14378	2.16752	2.08605	2.12226	2.54686
mir166_73	UCGGACCACGCUUCAUUCCCC			2.06209	1.95437	1.58874	1.93125	1.5521	2.13001	2.15972	0.803667	2.68582	1.34066	2.26002	1.43323	2.90453	1.88411	1.86626	1.8742	1.98461
mir166_74	UCGGACCAGGCUUCAUUCUUU			1.96876	2.47413	1.81011	2.17664	2.11881	1.80142	1.6554	1.57401	1.9371	1.95554	2.18663	1.25587	1.59665	2.10741	1.81735	1.94626	1.74867
mir166_75	UUGGACCAGGCUUCAUUCCC			1.86898	1.86209	1.32714	1.26275	1.44937	1.19968	1.2383	0.994136	1.845	1.68061	1.27161	1.05362	1.84089	1.58024	1.3453	1.44972	1.46168
mir166_76	UCGGACCAGGCUUCAUUUCC			1.76178	1.86209	1.32714	1.26275	1.33876	2.13001	1.87867	1.4494	2.10535	1.34066	1.64478	1.05362	1.72393	1.55344	1.78044	1.67955	1.44075
mir166_77	UCUCGGACCAGGCUUCAUUUC			1.76178	2.1229	2.45995	2.01777	1.21895	1.91946	2.7175	1.79494	1.9371	2.47535	2.52112	2.28903	2.14378	2.0906	1.91759	1.99448	2.35732
mir166_78	GGGAAUGUUGUCUGGCUCGA	ppi-miR166a*		1.76178	1.41946	1.46386	1.74089	1.33876	1.37522	-0.960835	-0.960835	1.40338	1.34066	1.53079	-0.960835	1.45703	1.5965	0.439138	0.95352	0.841912
mir166_79	UCUCGGACCAGGCAUCAUUCC			1.64597	1.41946	0.816245	1.11357	1.97828	1.91946	2.39484	2.15557	2.256	2.07556	2.46014	1.86302	2.46859	1.24881	2.14083	1.74438	2.21683
mir166_8	UCGGACCAGGCUUUAUUCCCC			7.22259	6.99206	6.7179	6.97633	7.2256	6.91026	7.19022	6.95347	7.39393	7.25683	7.07403	7.02411	7.59243	6.97722	7.1347	7.06471	7.23685
mir166_8	UCGGACCAGGCUUCAUUCCUC	Conserved_166		7.02523	6.63581	6.79769	7.05003	6.91699	6.83339	6.8838	6.78322	7.03349	6.63576	6.86058	6.73779	7.32766	6.87719	6.89018	6.88441	6.89045
mir166_8	UCUCGGACCAGGCUUCAUUCCCC	Conserved_166		2.23237	2.34371	2.00199	1.93125	2.47319	2.02857	1.77135	0.994136	2.63172	1.95554	1.64478	1.98188	2.04971	2.12733	1.97979	2.04536	1.90798
mir166_8	UCGGACCAGGCUUCAUUCCUUUUU			1.38206	0.777675	1.46386	1.93125	1.44937	1.67286	1.39113	-0.960835	1.26807	1.82461	1.53079	1.05362	1.59665	1.38871	0.964117	1.15283	1.50142
mir166_8	UCGGACCAGGCUUCAUUUUUUA			-0.960835	-0.960835	1.00736	-0.960835	1.08829	-0.960835	-0.960835	-0.960835	1.26807	-0.960835	-0.960835	1.25587	-0.960835	-0.468786	-0.10523	-0.26681	-0.406657
mir166_81	UCGGACCAGGCUUGAUUCCC			1.64597	-0.960835	1.32714	0.759037	0.944603	1.37522	1.87867	-0.960835	-0.960835	1.52062	-0.960835	-0.960835	1.59665	0.692828	0.455366	0.560904	0.2989
mir166_82	UCGGACCAGGCUUCAUUGCCC			1.64597	2.1229	2.24907	2.73172	3.03085	2.55167	2.88132	2.5689	2.83692	2.716	2.39647	2.37842	3.28087	2.18742	2.77393	2.51326	2.69294
mir166_83	ACGGACCAGGCUUCAUUCCC			1.52004	1.41946	1.32714	1.26275	1.82257	2.02857	1.39113	2.44383	2.45606	1.34066	1.53079	1.25587	1.84089	1.38235	2.02843	1.74128	1.49205
mir166_84	UCUCGGACCAGGCUUUAUUCC			1.52004	1.13396	1.32714	0.947165	1.64801	-0.960835	2.07198	1.4494	1.64102	1.34066	2.10931	-0.960835	2.23209	1.23208	1.16992	1.19754	1.18031
mir166_85	GGACCAGGCUUCAUUCCCCC			1.52004	1.7635	1.70367	2.09939	2.47319	1.80142	1.97856	1.57401	2.10535	1.135	1.84886	1.05362	1.94908	1.77165	1.98651	1.89101	1.49664
mir166_85	GCCGGACCAGGCUUCAUCCCCU			-0.960835	-0.960835	-0.960835	1.39793	0.785008	-0.960835	-0.960835	-0.960835	-0.960835	-0.960835	1.27161	-0.960835	-0.960835	-0.371142	-0.611666	-0.504767	-0.402724
mir166_86	UCGGACCAGGCUUUAUUCCC			1.52004	1.54348	1.58874	1.26275	1.44937	-0.960835	1.6554	1.79494	1.9371	2.07556	0.766893	1.43323	1.72393	1.47875	1.1752	1.31011	1.49991
mir166_86	UCGGACAAGGCUUCAUUCCC			-0.960835	-0.960835	-0.960835	1.39793	1.21895	-0.960835	1.6554	1.79494	1.74661	-0.960835	-0.960835	-0.960835	1.59665	-0.371142	1.09101	0.441167	-0.321464
mir166_87	UCGGACCAGGCUUCAUUCUC			1.52004	1.7635	1.58874	1.52153	2.11881	1.67286	1.87867	1.31301	1.64102	1.68061	2.02761	2.28903	0.932482	1.59846	1.72487	1.66869	1.73243
mir166_88	UCUCGGACCAUGCUUCAUUCC			1.52004	1.54348	0.816245	1.52153	1.73793	2.3137	2.65849	2.15557	2.39241	1.95554	2.32986	-0.960835	2.04971	1.35033	2.25162	1.85104	1.34357
mir166_88	UCUCGGUCCAGGCUUCAUUCC			-0.960835	-0.960835	1.46386	-0.960835	-0.960835	-0.960835	-0.960835	-0.960835	-0.960835	-0.960835	0.766893	-0.960835	0.932482	-0.35466	-0.960835	-0.691424	-0.0555735
mir166_89	UCUCGGACCAGUCUUCAUUCC			-0.960835	1.54348	2.52391	1.26275	0.785008	1.19968	1.39113	1.16237	2.10535	2.28926	2.02761	1.59115	1.94908	1.09233	1.32871	1.22365	1.96428
mir166_89	UCGGACCAGGCUUCAUUCCA			1.52004	1.13396	1.46386	1.11357	0.605537	0.999783	-0.960835	0.803667	1.74661	1.34066	1.27161	1.05362	1.72393	1.30786	0.638953	0.936245	1.34745
mir166_9	UCGGACCAGGUUUCAUUCCCC			6.89811	6.56805	5.55165	6.14483	6.84799	6.38248	6.39379	5.79953	6.89107	6.44278	6.45453	6.31943	6.47934	6.29066	6.46297	6.38639	6.42402
mir166_9	CCGGACCAGGCUUCAUUCCCC	ppi-miR166c		6.29398	5.73065	5.91582	6.52314	6.20318	6.40795	6.2159	5.88019	5.95627	5.43454	5.86988	5.53716	6.50615	6.1159	6.1327	6.12523	5.83693
mir166_9	UCUCGGACCAGGCUUCAUUUU			2.06209	1.65768	2.39303	2.24997	1.21895	-0.960835	1.97856	0.994136	2.51702	1.82461	2.02761	1.05362	1.45703	2.09069	1.14957	1.56784	1.59072
mir166_9	UCGGACCAGGCUUCAUUCCCCUUC			1.22948	2.0411	0.816245	2.31975	1.5521	0.999783	-0.960835	1.57401	1.11873	-0.960835	1.53079	1.05362	1.12929	1.60164	0.856758	1.18782	0.688216
mir166_9	UCGGACCAGGCUUCAUUCCUUUC			-0.960835	-0.960835	2.08914	1.63537	-0.960835	0.999783	1.06734	-0.960835	1.11873	1.68061	-0.960835	1.05362	-0.960835	0.45071	0.252836	0.34078	0.203139
mir166_9	UCUCGGACCAGGCUUAUUCC			-0.960835	-0.960835	-0.960835	-0.960835	-0.960835	-0.960835	-0.960835	0.803667	0.763752	-0.960835	-0.960835	-0.960835	1.12929	-0.960835	-0.263017	-0.573158	-0.438303
mir166_90	UCGGCCCAGGCUUCAUUCCCC			1.52004	2.59372	2.45995	2.6796	2.95788	2.47663	2.82876	2.68398	2.97369	2.07556	2.68996	2.54212	2.73354	2.31333	2.78419	2.57492	2.5103
mir166_91	UCGGACCCGGCUUCAUUCCCC			1.52004	-0.960835	-0.960835	1.26275	1.08829	1.19968	1.2383	-0.960835	1.26807	-0.960835	0.766893	-0.960835	0.932482	0.21528	0.766699	0.521624	-0.0555735
mir166_92	UCGGACCAGGCUUAAUUCCC			1.52004	2.20032	1.46386	2.01777	1.33876	1.67286	2.32064	1.4494	2.256	-0.960835	1.40701	1.86302	1.84089	1.8005	1.80753	1.80441	1.03752
mir166_93	UUUCGGACCAGGCUUCAUUCC			1.38206	1.7635	1.00736	-0.960835	2.11881	-0.960835	1.87867	1.98649	2.10535	2.38531	2.26002	-0.960835	1.94908	0.798023	1.4257	1.14673	1.40839
mir166_93	GCGGACCAGGCUUCAUUCCC			-0.960835	1.28376	-0.960835	1.11357	1.21895	1.37522	-0.960835	0.994136	1.26807	1.135	-0.960835	-0.960835	1.30245	0.118915	0.779108	0.485689	0.128945
mir166_94	UCGGACCAGGCUUCAUUCCUUC			1.38206	1.13396	-0.960835	-0.960835	1.21895	0.999783	-0.960835	-0.960835	1.40338	1.34066	-0.960835	1.25587	0.932482	0.14859	0.34009	0.254979	0.642045
mir166_95	GAAUGUUGUCUGGCUCGAGGC	Conserved_166		1.38206	1.13396	1.00736	1.74089	0.785008	-0.960835	-0.960835	2.23321	0.952131	1.95554	1.75043	-0.960835	-0.960835	1.31607	0.409736	0.81255	0.446074
mir166_96	UCUCUGACCAGGCUUCAUUCC			-0.960835	-0.960835	1.32714	-0.960835	1.08829	0.999783	1.06734	1.4494	1.74661	-0.960835	0.766893	1.25587	2.04971	-0.388841	1.27029	0.532896	0.777911
mir166_96	CUCUCGGACCAGGCUUCAUUCC			-0.960835	1.28376	1.58874	-0.960835	-0.960835	0.999783	1.39113	0.994136	-0.960835	1.52062	-0.960835	-0.960835	-0.960835	0.237709	0.292675	0.268246	-0.34047
mir166_96	GGGAAUGUUGUCUGGCUC			1.22948	-0.960835	-0.960835	-0.960835	-0.960835	0.999783	-0.960835	-0.960835	-0.960835	-0.960835	1.12217	1.05362	-0.960835	-0.413255	-0.568711	-0.49962	0.0635285
mir166_97	UCACGGACCAGGCUUCAUUCC			1.22948	-0.960835	-0.960835	0.759037	0.785008	1.37522	1.5293	1.4494	1.74661	2.07556	1.75043	-0.960835	1.72393	0.0167127	1.37711	0.772489	1.14727
mir166_98	UCGGACCAGGCUUCAUUCCCCA			1.22948	1.65768	2.17132	1.11357	2.05025	1.80142	1.77135	1.31301	1.40338	1.68061	2.26002	1.43323	1.59665	1.54301	1.66788	1.61239	1.74263
mir166_98	UCGGACCAGGCUUCAUUCCUUU			-0.960835	1.13396	1.81011	0.947165	-0.960835	-0.960835	1.06734	1.98649	0.763752	1.135	-0.960835	1.59115	1.45703	0.732602	0.379183	0.536258	0.805588
mir166_99	AAUGUUGUCUGGCUCGAC	Conserved_166		1.22948	0.96679	-0.960835	-0.960835	0.944603	1.19968	0.873364	-0.960835	-0.960835	-0.960835	1.12217	-0.960835	-0.960835	0.068651	0.219196	0.152287	-0.440084
mir167_1	AGAUCAUGCUGCAGUUUCACC	ppi-miR167b*		2.14974	2.90251	2.52391	2.24997	2.7138	1.91946	2.4654	1.98649	2.39241	2.47535	2.9779	2.46259	1.72393	2.45653	2.29551	2.36708	2.40994
mir167_1	UGAAGCUGCCAGCAUGAUCUGG	ppi-miR167a		5.89799	6.40184	6.402	5.53118	6.55205	4.94612	5.90917	6.00719	6.08767	6.42594	6.73429	5.44705	5.75686	6.05825	5.90044	5.97058	6.09104
mir167_2	UGAAGCUGCCAGCAUGAUCUG	ppi-miR167b		0.865259	2.75636	2.00199	0.947165	1.73793	1.5317	1.6554	1.79494	1.9371	1.34066	2.39647	3.70149	1.30245	1.64269	1.73141	1.69198	2.18527
mir167_2	UGAAGCUGCCAGCAUGAUCUGA			-0.960835	-0.960835	-0.960835	-0.960835	-0.960835	-0.960835	-0.960835	-0.960835	1.40338	-0.960835	-0.960835	1.98188	-0.960835	-0.960835	-0.487991	-0.698144	-0.225155
mir168_1	CCCCACAUGCAUCAACUG	Conserved_168		4.04179	2.75636	2.52391	2.17664	0.785008	2.55167	2.4654	2.62759	3.17625	2.56011	2.52112	1.98188	3.32169	2.87468	2.32119	2.56718	2.5962
mir168_1	UCGCUUGGUGCAGGUCGGGAA	ppi-miR168a		6.19957	6.43825	5.49692	5.91052	5.96794	6.14262	5.76974	5.67984	6.10763	5.93265	5.88156	5.57547	5.68827	6.01132	5.93355	5.96811	5.76949
mir168_1	UCGCUUGGUGCAGGUCGGGAAC	Conserved_168		1.38206	2.41039	1.46386	1.63537	1.21895	1.19968	2.07198	1.4494	1.74661	-0.960835	2.02761	1.05362	0.932482	1.72292	1.53733	1.61981	0.763218
mir168_2	CCCCACAUGCAUCAACUGAAU	ppi-miR168c		2.58664	3.03521	1.81011	2.6796	3.03085	2.22478	2.59695	1.31301	2.45606	1.34066	2.57962	1.05362	-0.960835	2.52789	2.32433	2.4148	1.00327
mir168_2	UCGCUUGGUGCAGGUCGGGA	Conserved_168		2.64813	2.2738	2.24907	2.09939	1.97828	2.3137	2.15972	1.4494	2.10535	2.28926	1.941	1.86302	1.72393	2.3176	2.00129	2.14187	1.9543
mir168_2	UCGCUUGGUGCAGGUCGGGAAU			1.05883	-0.960835	-0.960835	1.26275	0.944603	-0.960835	-0.960835	-0.960835	-0.960835	1.135	-0.960835	-0.960835	-0.960835	0.099978	-0.579747	-0.277647	-0.436876
mir168_3	UCGAUUGGUGCAGAUCGGGAU			0.865259	-0.960835	1.70367	1.63537	1.21895	0.999783	-0.960835	1.98649	1.40338	-0.960835	-0.960835	-0.960835	-0.960835	0.810867	0.929555	0.876805	-0.960835
mir168_3_star	UCGAUUGGUGCAGAUCGGGAA	ppi-miR168b*		2.38466	1.7635	2.58516	2.73172	2.95788	2.98977	2.7175	3.81386	2.45606	1.82461	1.84886	1.05362	2.73354	2.36626	2.98701	2.71112	1.86516
mir168_4	UCGAUUGGUGCAGAUCGGGA	Conserved_168		1.64597	0.777675	1.70367	0.759037	0.785008	1.5317	1.87867	1.89389	-0.960835	-0.960835	1.12217	-0.960835	-0.960835	1.22159	1.02569	1.11275	-0.440084
mir168_5	UCGCUUGGUGCAGGUCGGG			0.865259	-0.960835	-0.960835	1.11357	-0.960835	1.19968	1.6554	0.803667	1.11873	-0.960835	-0.960835	1.05362	-0.960835	0.0142894	0.763328	0.430422	-0.457222
mir169_1	CAGCCAAGAAUGACUUGCCC	ppi-miR169c		3.87176	2.59372	2.90637	3.85012	4.26743	4.4536	3.68981	4.42317	3.65444	1.68061	2.18663	3.73573	4.15455	3.30549	4.09769	3.7456	2.93938
mir169_1_star	CAGCCAAGAAUGACUUGCCCG	ppi-miR169a		6.14729	5.72411	5.66945	6.30394	7.17015	7.6086	6.89981	7.16141	5.69781	5.19052	4.77394	6.31943	5.77167	5.9612	6.90756	6.48695	5.51389
mir169_2	CAGCCAAGAAUGACUUGCCCA	Conserved_169		2.76378	2.53516	2.80704	3.279	3.85012	4.68789	3.77563	4.18993	2.39241	2.64016	2.18663	3.83381	3.23886	2.84624	3.77919	3.36455	2.97486
mir169_2	GGUAAGUUGUUCUUGGCA	Conserved_169		3.19313	2.20032	3.45799	2.44993	3.43205	3.19096	2.93204	1.89389	0.952131	-0.960835	-0.960835	2.61749	0.932482	2.82534	2.48021	2.63361	0.407077
mir169_2	GGCGAGCUGUCCUUGGCUAC			1.96876	-0.960835	2.58516	1.8392	1.82257	2.39747	2.15972	0.994136	1.11873	-0.960835	-0.960835	1.05362	-0.960835	1.35807	1.69852	1.54721	-0.457222
mir169_2	GCCAAGAAUGACUUGCCC	Conserved_169		1.05883	0.777675	-0.960835	-0.960835	1.08829	2.55167	2.07198	1.16237	0.952131	-0.960835	1.40701	1.86302	2.79282	-0.0212899	1.56529	0.860142	1.27551
mir169_2	CAGCCAAGAAUGACUUGCC	ppi-miR169i		-0.960835	-0.960835	-0.960835	0.947165	1.73793	2.39747	1.39113	1.31301	-0.960835	-0.960835	-0.960835	1.73348	1.30245	-0.483835	1.17574	0.438151	0.278566
mir169_2	UGGCCAAGGAUGAGUUGCCU			-0.960835	0.777675	0.816245	-0.960835	-0.960835	-0.960835	1.2383	1.31301	-0.960835	-0.960835	-0.960835	-0.960835	-0.960835	-0.0819374	-0.0662392	-0.0732162	-0.960835
mir169_3	CAGCCAAGAAUGAAUUGCCU	ppi-miR169g		1.05883	5.14288	1.81011	4.57592	4.70661	-0.960835	2.24242	1.4494	5.95075	4.32408	2.74212	4.91605	3.61236	3.14694	2.67767	2.88623	3.89865
mir169_3	GGCAGGUUGUUCUUAGGC	Conserved_169		2.64813	1.41946	1.32714	2.17664	4.23691	4.1498	3.20378	1.98649	2.73797	-0.960835	1.64478	5.22405	3.43766	1.89284	3.26299	2.65404	2.33641
mir169_3	CAGCCAAGAAUGACUUGCCU	Conserved_169		-0.960835	-0.960835	2.08914	3.31362	3.7456	4.26578	-0.960835	4.26579	1.26807	-0.960835	-0.960835	1.73348	3.05739	0.870271	2.51688	1.78505	0.7173
mir169_3	CAGCCAAGGAUGACUUGCCGGC	ppi-miR11547		1.38206	-0.960835	-0.960835	2.09939	0.605537	1.5317	0.873364	1.98649	0.952131	-0.960835	-0.960835	-0.960835	1.72393	0.389946	1.18985	0.834335	-0.289643
mir169_3	CAGCCAAGGAUGAUUUGCCCAC	ppi-miR11499a		-0.960835	-0.960835	-0.960835	2.96737	-0.960835	-0.960835	-0.960835	-0.960835	-0.960835	-0.960835	-0.960835	-0.960835	-0.960835	0.0212162	-0.960835	-0.524368	-0.960835
mir169_4	UCAGCCAAGAAUGACUUGCCU	ppi-miR169d		-0.960835	-0.960835	-0.960835	2.78203	2.05025	1.5317	-0.960835	3.11161	0.763752	-0.960835	-0.960835	-0.960835	1.59665	-0.025118	1.2993	0.710668	-0.321464
mir169_4	CUCAGCCAAGAAUGACUUGCCU	Conserved_169		-0.960835	-0.960835	-0.960835	1.52153	2.11881	2.55167	-0.960835	2.50772	-0.960835	-0.960835	-0.960835	-0.960835	2.23209	-0.340243	1.05131	0.43284	-0.162603
mir169_4	CAGCCAAGAAUGACUUGCCCU			1.22948	-0.960835	-0.960835	1.11357	1.82257	-0.960835	-0.960835	1.4494	0.952131	-0.960835	-0.960835	-0.960835	-0.960835	0.105345	0.460488	0.302647	-0.960835
mir169_4_star	UACUCAGCCAAGAAUGACUUG			2.5224	3.33894	2.39303	3.70121	4.22141	3.69996	2.65849	3.26737	3.28541	-0.960835	-0.960835	1.59115	2.46859	2.98889	3.42653	3.23202	0.534519
mir169_5	UGCAAGUUGUCCUCGACU			1.96876	-0.960835	-0.960835	2.17664	0.605537	0.999783	1.06734	1.31301	2.18264	-0.960835	-0.960835	1.86302	-0.960835	0.555934	1.23366	0.93245	-0.25487
mir169_5	AGCCAAGAAUGACUUGCCCG	Conserved_169		0.865259	-0.960835	-0.960835	-0.960835	1.21895	2.02857	1.2383	0.994136	-0.960835	-0.960835	-0.960835	1.25587	-0.960835	-0.504311	0.903825	0.277986	-0.406657
mir169_5	CAGCCAAGAAUGACUUGCCAG			-0.960835	-0.960835	-0.960835	-0.960835	0.785008	1.67286	0.873364	-0.960835	-0.960835	-0.960835	-0.960835	-0.960835	-0.960835	-0.960835	0.281912	-0.27042	-0.960835
mir169_5	CAGCCAAGAAUGACUUGCCCGU			-0.960835	-0.960835	-0.960835	0.947165	0.605537	-0.960835	-0.960835	0.803667	-0.960835	-0.960835	-0.960835	-0.960835	-0.960835	-0.483835	-0.29466	-0.378738	-0.960835
mir169_6	GGCAAGCUGUUCUUGGCA	Conserved_169		1.76178	1.41946	0.816245	1.52153	1.97828	2.47663	3.11876	1.4494	1.9371	-0.960835	2.63585	1.59115	2.67173	1.37975	2.19203	1.83102	1.48447
mir169_6	CAGCCAAGAAUGACUUGCCCC			-0.960835	-0.960835	-0.960835	-0.960835	1.08829	1.67286	-0.960835	1.57401	-0.960835	-0.960835	-0.960835	-0.960835	0.932482	-0.960835	0.482696	-0.158873	-0.487505
mir169_7	CAGCCAGGAAUGAUUUGCCCG	ppi-miR169f*		1.22948	-0.960835	1.32714	1.8392	2.11881	2.81801	0.873364	-0.960835	2.256	-0.960835	-0.960835	1.98188	-0.960835	0.858748	1.42107	1.17115	-0.225155
mir169_7	GGGCAAGCUGUUCUUGGC			-0.960835	-0.960835	-0.960835	-0.960835	-0.960835	-0.960835	-0.960835	-0.960835	1.11873	-0.960835	0.955439	1.05362	-0.960835	-0.960835	-0.544922	-0.729772	0.0218463
mir171_1	UUGAGCCGUGCCAAUAUCGCAC	Conserved_171		2.06209	1.65768	2.58516	2.17664	1.21895	1.19968	1.97856	0.803667	0.763752	-0.960835	-0.960835	-0.960835	0.932482	2.12039	1.19292	1.60513	-0.487505
mir171_1_star	UGAGCCGUGCCAAUAUCACAU	ppi-miR171a		5.3504	4.07399	4.89214	4.78772	4.45146	4.68789	4.89613	4.51929	5.40709	4.48448	4.58695	3.55581	4.30465	4.77607	4.79237	4.78513	4.23297
mir171_2	UGAGCCGUGCCAAUAUCACCC	ppi-miR171d		4.87222	4.33655	5.87348	4.40988	4.35529	4.0498	5.16353	4.26579	5.50062	4.29964	4.54352	3.92564	4.54772	4.87303	4.66701	4.75857	4.32913
mir171_2	UUGAGCCGUGCCAAUAUCGCA	ppi-miR171c		3.64921	3.23239	4.61219	3.59264	3.34887	2.93476	3.68981	1.98649	1.9371	-0.960835	-0.960835	2.61749	2.39398	3.77161	2.77941	3.22039	0.772452
mir171_2	UGAGCCGUGCCAAUAUCACA			1.22948	-0.960835	-0.960835	0.759037	-0.960835	-0.960835	-0.960835	-0.960835	-0.960835	-0.960835	1.27161	-0.960835	-0.960835	0.0167127	-0.960835	-0.526369	-0.402724
mir171_3	UUGAGCCGCGUCAAUAUCCCC	ppi-miR171e		-0.960835	0.96679	1.32714	1.11357	-0.960835	-0.960835	1.06734	0.994136	-0.960835	-0.960835	-0.960835	-0.960835	0.932482	0.611666	-0.164206	0.180626	-0.487505
mir171_3	UGAGCCGUGCCAAUAUCACC			1.05883	-0.960835	1.32714	1.26275	-0.960835	-0.960835	-0.960835	-0.960835	0.763752	-0.960835	-0.960835	-0.960835	-0.960835	0.671972	-0.615917	-0.043522	-0.960835
mir171_3	UGAUUGAGCCGUGCCAAUAUC	Conserved_171		-0.960835	-0.960835	-0.960835	-0.960835	-0.960835	1.19968	1.39113	-0.960835	0.952131	-0.960835	-0.960835	1.05362	-0.960835	-0.960835	0.324253	-0.246897	-0.457222
mir172_1	AGAAUCCUGAUGAUGCUGCAU	ppi-miR172c		-0.960835	-0.960835	-0.960835	-0.960835	1.08829	-0.960835	-0.960835	-0.960835	1.52709	2.56011	1.64478	-0.960835	-0.960835	-0.960835	-0.0534249	-0.456718	0.570806
mir172_1	GCAGCGUCAUCAAGAUUC	ppi-miR172e		-0.960835	-0.960835	-0.960835	0.759037	-0.960835	1.37522	-0.960835	-0.960835	-0.960835	-0.960835	0.766893	-0.960835	-0.960835	-0.530867	-0.493624	-0.510176	-0.528903
mir1846_1	GAGGACGCGGGGGUCGCU			4.10894	2.85542	1.00736	2.83065	1.5521	4.58446	3.20378	3.11161	3.83287	3.53826	5.18533	4.72478	3.23886	2.70059	3.25696	3.00969	4.17181
mir1846_2	ACCCCGUUUUCCCCGCCA			1.96876	0.96679	-0.960835	-0.960835	-0.960835	2.39747	1.39113	-0.960835	-0.960835	1.34066	-0.960835	1.05362	-0.960835	0.25347	0.181217	0.21333	0.118151
mir1863_1	UAGCUCUGAUACCAUGUAGGA			0.865259	-0.960835	1.17609	1.52153	-0.960835	-0.960835	-0.960835	0.803667	-0.960835	-0.960835	-0.960835	-0.960835	-0.960835	0.650513	-0.607934	-0.0486245	-0.960835
mir1871_1	AUAGCUCUGAUACCAUGUAGG			0.865259	-0.960835	-0.960835	0.759037	-0.960835	1.19968	1.2383	0.803667	-0.960835	-0.960835	-0.960835	-0.960835	-0.960835	-0.0743433	0.263995	0.113622	-0.960835
mir1873_1	AUGAUAUCAUAGUUGGAA			1.05883	0.777675	-0.960835	-0.960835	0.785008	-0.960835	-0.960835	-0.960835	-0.960835	-0.960835	-0.960835	-0.960835	-0.960835	-0.0212899	-0.611666	-0.349277	-0.960835
mir1873_2	ACAUGGUAUCAGAGCUUGGAC			0.865259	1.7635	1.81011	1.93125	2.05025	2.81801	2.39484	2.50772	2.02367	3.0449	2.63585	-0.960835	1.72393	1.59253	2.3589	2.01829	1.61096
mir2111_1	UAAUCUGCAUCCUGAGGUCU	Conserved_2111		-0.960835	-0.960835	-0.960835	1.11357	-0.960835	-0.960835	-0.960835	1.4494	-0.960835	-0.960835	-0.960835	-0.960835	0.932482	-0.442234	-0.478787	-0.462541	-0.487505
mir2111_1	UAAUCUGCAUCCUGAGGUCUG	ppi-miR2111b		3.06371	4.17334	4.48941	5.37605	2.79983	4.26578	3.46716	4.51929	4.88965	4.96041	3.51626	3.43599	5.52306	4.27563	3.98834	4.11603	4.35893
mir2111_2	UAAUCUGCAUCCUGAGGUGUG	ppi-miR2111c		1.22948	-0.960835	-0.960835	2.01777	2.52463	1.80142	1.6554	1.6887	-0.960835	-0.960835	-0.960835	-0.960835	0.932482	0.331395	1.34186	0.892766	-0.487505
mir2118_1|482_5	UUCCCUAUUCCUCCCAUUCCUA	ppi-miR482m		4.55661	4.90923	5.37216	4.85977	4.70661	4.73695	4.6608	5.03502	3.51196	5.21687	4.65655	3.66643	4.42194	4.92444	4.53027	4.70546	4.49045
mir2275_1	AUCGGAGGAAAAGAAACU			1.22948	1.65768	0.816245	1.11357	-0.960835	1.37522	0.873364	-0.960835	0.952131	-0.960835	-0.960835	-0.960835	-0.960835	1.20424	0.255809	0.677336	-0.960835
mir2275_1	CGGAGGAAAAGAAACUUA	Novel_615		5.67978	5.093	5.06333	5.41642	4.3266	6.25355	5.80418	4.60941	4.74425	5.84247	5.04704	5.83433	4.89746	5.31313	5.1476	5.22117	5.40532
mir2275_2	AAUCGGAGGAAAAGAAAC			-0.960835	1.13396	-0.960835	0.759037	-0.960835	-0.960835	0.873364	-0.960835	-0.960835	-0.960835	-0.960835	-0.960835	-0.960835	-0.00716722	-0.593995	-0.333183	-0.960835
mir2275_2	AAUCGGAGGAAAAGAAACU			1.05883	0.777675	-0.960835	-0.960835	-0.960835	1.19968	-0.960835	-0.960835	-0.960835	-0.960835	-0.960835	-0.960835	-0.960835	-0.0212899	-0.528732	-0.303202	-0.960835
mir2275_2	GGAGGAAAAGAAACUUAC			1.76178	2.20032	2.08914	2.44993	1.33876	3.59742	2.24242	1.31301	2.68582	3.15799	2.10931	2.46259	2.04971	2.12529	2.23549	2.18651	2.4449
mir2275_3	AUCGGAGGAAAAGAAACUU			-0.960835	1.13396	1.00736	-0.960835	-0.960835	-0.960835	1.06734	-0.960835	-0.960835	-0.960835	-0.960835	-0.960835	-0.960835	0.0549134	-0.5552	-0.284039	-0.960835
mir2865_1	CGCAGCAGUUGACUGGACC			1.76178	-0.960835	0.816245	1.74089	0.944603	2.02857	1.6554	1.6887	1.52709	2.18637	1.27161	1.86302	2.14378	0.839518	1.56887	1.24472	1.8662
mir2865_2	GCAGCAGUUGACUGGACC			-0.960835	-0.960835	-0.960835	-0.960835	-0.960835	-0.960835	0.873364	-0.960835	0.952131	2.28926	1.12217	-0.960835	-0.960835	-0.960835	-0.211402	-0.544483	0.37244
mir2928_1	AAGUAGAUGACGUUUUGUUG			-0.960835	-0.960835	-0.960835	0.759037	1.64801	1.19968	0.873364	1.89389	1.52709	-0.960835	0.766893	-0.960835	-0.960835	-0.530867	1.42841	0.557619	-0.528903
mir2950_1	CCAUCUCUUGCACACUGAACC	Conserved_2950		1.22948	-0.960835	1.70367	0.947165	1.64801	-0.960835	1.6554	-0.960835	1.74661	-0.960835	1.27161	-0.960835	0.932482	0.729871	0.625669	0.671981	0.0706054
mir2950_1	UUCCAUCCUUUGCACACUGAG	ppi-miR2950a		0.865259	3.26879	-0.960835	-0.960835	-0.960835	-0.960835	-0.960835	-0.960835	-0.960835	-0.960835	3.996	-0.960835	-0.960835	0.553095	-0.960835	-0.287977	0.278374
mir2950_1	UUCCAUCUCUUGCACACUG			3.10815	2.99232	2.70036	2.56933	1.73793	2.75589	2.7175	2.15557	2.57551	1.82461	2.26002	-0.960835	1.94908	2.84254	2.38848	2.59028	1.26822
mir2950_1	UUCCAUCUCUUGCACACUGAA	ppi-miR2950b		3.23382	3.23239	3.35626	3.01021	3.03085	3.09387	3.43236	2.8898	2.83692	3.0449	3.32431	3.21113	2.53953	3.20817	3.05676	3.12405	3.02997
mir2950_2	UUCCAUCCUUUGCACACUG	Conserved_2950		-0.960835	2.0411	-0.960835	-0.960835	-0.960835	-0.960835	-0.960835	-0.960835	-0.960835	-0.960835	2.74212	-0.960835	-0.960835	-0.210352	-0.960835	-0.627287	-0.0350955
mir2950_2	UUCCAUCUCUUGCACACUGAG	ppi-miR2950d		3.10815	2.99232	3.90493	3.77759	3.43205	2.75589	3.20378	3.62513	3.45078	2.18637	2.10931	2.68913	3.6449	3.44575	3.29352	3.36118	2.65743
mir2950_3	UGUUCCAUCUCUUGCACACUG			-0.960835	0.777675	-0.960835	0.947165	-0.960835	-0.960835	1.06734	-0.960835	-0.960835	-0.960835	-0.960835	-0.960835	-0.960835	-0.0492072	-0.5552	-0.330314	-0.960835
mir2950_3	UUCCAUCUCUUGCACACUGA	Conserved_2950		0.865259	-0.960835	-0.960835	1.26275	-0.960835	-0.960835	1.2383	-0.960835	-0.960835	-0.960835	-0.960835	-0.960835	1.12929	0.0515841	-0.521008	-0.266523	-0.438303
mir319_1	UUGGACUGAAGGGAGCUCCC	ppi-miR319a		13.4184	12.2299	12.9671	13.3243	13.2465	13.5311	12.5128	13.4019	13.1432	12.1062	12.2313	12.646	13.5566	12.985	13.1671	13.0862	12.635
mir319_1	UUGGACUGAAGGGAGCUCCCUU	Conserved_319		7.14205	6.00329	7.26118	7.30999	6.91217	7.04947	6.02468	7.40944	6.93082	5.44572	5.29416	6.10046	7.20754	6.92913	6.86532	6.89368	6.01197
mir319_1	UUGGACUGAAGGGAGCUCCCUUU			4.73725	2.90251	4.33752	4.18529	4.26743	4.30968	3.28406	4.87466	4.0751	3.6195	3.51626	4.21975	4.95048	4.04064	4.16219	4.10817	4.0765
mir319_1	UUUGGACUGAAGGGAGCUCCC	ppi-miR319i		9.88709	9.81302	10.515	10.2777	9.74913	9.83287	10.312	10.1497	10.3108	9.95537	9.72008	9.81861	9.75936	10.1232	10.0709	10.0941	9.81336
mir319_10	CUUGGACUGAAGGGAGCUC	Conserved_319		1.96876	1.13396	1.81011	2.3863	1.64801	1.37522	1.2383	1.98649	2.02367	1.68061	0.766893	1.25587	2.04971	1.82479	1.65434	1.73009	1.43827
mir319_10	UUGGACUGAAGGGAGUUCCC			4.52417	3.11734	2.80704	3.31362	4.20573	4.10067	2.7175	3.02693	4.13466	2.85668	2.57962	3.11036	3.61236	3.44054	3.6371	3.54974	3.03975
mir319_10	UUGGACUGAAGGGAGUUCCCU			1.22948	-0.960835	-0.960835	-0.960835	0.605537	-0.960835	-0.960835	-0.960835	1.40338	-0.960835	-0.960835	-0.960835	-0.960835	-0.413255	-0.174717	-0.280734	-0.960835
mir319_11	UCUUGGACUGAAGGGAGCUCCC	Conserved_319		4.21435	4.07399	2.00199	0.759037	3.22994	2.13001	2.15972	2.23321	4.43239	4.41791	3.93007	3.66643	4.06121	2.76234	2.83705	2.80385	4.0189
mir319_11	UUGAACUGAAGGGAGCUCCC	ppi-miR319f		1.38206	-0.960835	1.58874	-0.960835	2.24685	1.91946	1.2383	1.89389	1.52709	-0.960835	0.766893	-0.960835	1.94908	0.262285	1.76512	1.09719	0.198575
mir319_11	UUUGGACUGAAGGGAGCUCAC			-0.960835	1.28376	1.46386	1.63537	-0.960835	1.19968	1.77135	1.57401	0.952131	1.34066	1.12217	-0.960835	-0.960835	0.855541	0.907267	0.884278	0.135289
mir319_12	AUGGACUGAAGGGAGCUCCC			3.9471	2.34371	3.35626	3.91919	3.56083	4.07546	2.93204	4.30228	3.97	2.716	2.93373	3.51696	4.19906	3.39156	3.76812	3.60076	3.34144
mir319_12	AUGGACUGAAGGGAGCUCCCU			-0.960835	-0.960835	-0.960835	-0.960835	1.08829	0.999783	-0.960835	1.31301	-0.960835	-0.960835	-0.960835	1.59115	1.45703	-0.960835	0.295883	-0.262658	0.28163
mir319_12	CUUGGACUGAAGGGAGCUCCCUC	Conserved_319		1.22948	-0.960835	1.17609	-0.960835	1.08829	-0.960835	-0.960835	0.803667	1.64102	-0.960835	-0.960835	-0.960835	-0.960835	0.120977	0.322262	0.232802	-0.960835
mir319_12	GGACUGAAGGGAGCUCCC			-0.960835	-0.960835	1.00736	1.39793	0.605537	1.19968	-0.960835	0.803667	-0.960835	-0.960835	0.766893	1.43323	1.45703	0.120906	0.137443	0.130093	0.674081
mir319_13	UUGACUGAAGGGAGCUCCC			3.87176	2.70416	3.28422	3.47524	4.05644	4.10067	3.46716	3.86354	3.62704	1.68061	2.32986	2.54212	3.6449	3.33384	3.82297	3.60558	2.54937
mir319_13	UUGGACUGAAGGGAUCUCCCU			1.22948	-0.960835	-0.960835	-0.960835	0.605537	-0.960835	-0.960835	-0.960835	0.763752	-0.960835	-0.960835	-0.960835	-0.960835	-0.413255	-0.302643	-0.351804	-0.960835
mir319_15	UUUGGACUGAAGGAAGCUCCC			-0.960835	0.96679	-0.960835	1.11357	-0.960835	0.999783	-0.960835	-0.960835	1.11873	-0.960835	-0.960835	-0.960835	0.932482	0.0396721	-0.152798	-0.0672559	-0.487505
mir319_15	UUUGGACUUAAGGGAGCUCCC			-0.960835	-0.960835	1.32714	-0.960835	0.605537	0.999783	-0.960835	0.803667	0.763752	-0.960835	-0.960835	-0.960835	-0.960835	-0.388841	0.442381	0.0729492	-0.960835
mir319_16	UGGACUGAAGGGAGCUCCCU	Conserved_319		3.3494	2.34371	3.16892	3.44433	3.40485	4.07546	2.59695	4.22836	3.7841	2.38531	2.26002	3.59363	4.2208	3.07659	3.61794	3.37734	3.11494
mir319_16	UUGGACUGAAGGGAGCUCCUU			-0.960835	-0.960835	-0.960835	-0.960835	0.605537	0.999783	-0.960835	1.4494	-0.960835	-0.960835	-0.960835	-0.960835	-0.960835	-0.960835	0.226611	-0.301143	-0.960835
mir319_17	UUGGACUGAAGGUAGCUCCC			3.31189	1.28376	2.24907	2.51086	2.88102	2.62301	2.7742	2.73825	3.13795	1.52062	1.64478	1.25587	3.00821	2.3389	2.83089	2.61222	1.85737
mir319_17	UUUGGACUGAAGGGAGCUCCCC	Conserved_319		1.05883	1.54348	1.46386	1.52153	0.785008	1.37522	1.5293	0.994136	0.952131	1.34066	0.955439	-0.960835	1.45703	1.39693	1.12716	1.24706	0.698074
mir319_17	UUUGGACUGAAGGUAGCUCCC			-0.960835	0.777675	1.00736	0.759037	-0.960835	1.37522	0.873364	-0.960835	1.11873	1.34066	0.766893	-0.960835	1.12929	0.395809	0.289129	0.336542	0.569002
mir319_18	CUUGGACUGAAGGGAGCUCCCC			3.27338	2.70416	2.85756	2.92322	2.36445	2.47663	2.07198	3.22998	3.73362	2.85668	2.32986	2.94463	3.40003	2.93958	2.77533	2.84833	2.8828
mir319_18	UACUUGGACUGAAGGGAGCUCCC	Conserved_319		-0.960835	0.777675	-0.960835	-0.960835	0.785008	0.999783	-0.960835	-0.960835	-0.960835	-0.960835	-0.960835	-0.960835	2.53953	-0.526207	-0.219543	-0.355838	-0.0857439
mir319_19	UUGGACUGAAGGGACCUCCC			3.23382	1.13396	1.58874	2.96737	2.7138	2.02857	1.39113	3.40794	2.10535	2.56011	2.52112	1.73348	2.79282	2.23097	2.32936	2.28563	2.40188
mir319_19	UUUGGACUGAAGGGAGCUCGC			0.865259	-0.960835	-0.960835	0.759037	-0.960835	-0.960835	1.2383	0.803667	1.26807	-0.960835	-0.960835	-0.960835	0.932482	-0.0743433	0.277672	0.121221	-0.487505
mir319_19	UUUUGACUGAAGGGAGCUCCC			-0.960835	-0.960835	-0.960835	0.947165	-0.960835	-0.960835	1.39113	-0.960835	0.763752	-0.960835	-0.960835	-0.960835	-0.960835	-0.483835	-0.145525	-0.295885	-0.960835
mir319_2	CUUGGACUGAAGGGAGCUCCC	Conserved_319		9.51395	8.43082	9.01206	8.94732	8.93573	8.84259	8.48382	9.26368	9.45776	8.95563	8.35808	8.82987	9.43066	8.97603	8.99672	8.98752	8.89356
mir319_2	CUUGGACUGAAGGGAGCUCCCUU	Conserved_319		5.48288	4.658	5.37216	5.3004	5.05163	4.67115	4.58359	5.53405	5.66452	4.02932	3.81303	4.52394	5.3164	5.20336	5.10099	5.14649	4.42067
mir319_2	UUGGACUGAAGGGAGCUCCCU	Conserved_319		9.71052	8.24463	9.16656	9.47891	9.4402	9.77141	8.53906	10.2199	9.20104	8.07342	8.09027	8.76712	9.79785	9.15016	9.43433	9.30803	8.68216
mir319_2	UUGGACUGAAGGGAGCUCCCUUC	Conserved_319		3.27338	1.54348	3.0866	2.73172	2.95788	3.09387	2.15972	2.84103	2.256	2.38531	2.10931	2.82253	3.93533	2.6588	2.6617	2.66041	2.81312
mir319_20	CCUUGGACUGAAGGGAGCUCCCC			0.865259	1.13396	-0.960835	-0.960835	-0.960835	-0.960835	-0.960835	1.16237	-0.960835	-0.960835	-0.960835	1.25587	1.59665	0.0193884	-0.536195	-0.289269	0.232713
mir319_20	UUGGACUGAAGGGAGCUCCCCU			-0.960835	-0.960835	-0.960835	0.759037	-0.960835	-0.960835	-0.960835	0.994136	0.763752	-0.960835	-0.960835	-0.960835	-0.960835	-0.530867	-0.224923	-0.360898	-0.960835
mir319_20	UUGGACUGAAGGGAGCUCCU			3.06371	2.59372	2.64391	3.01021	2.99483	3.59742	2.88132	3.22998	3.24994	2.18637	2.10931	2.88487	3.5101	2.82789	3.1907	3.02945	2.67266
mir319_20	UUUGGACUGAAGGGAGCCCCC			-0.960835	-0.960835	1.00736	-0.960835	-0.960835	-0.960835	-0.960835	0.994136	0.952131	-0.960835	-0.960835	-0.960835	-0.960835	-0.468786	-0.187247	-0.312376	-0.960835
mir319_21	UUGGACUGAAGGGAGCUCCCUC			0.865259	-0.960835	1.70367	1.26275	-0.960835	1.19968	-0.960835	-0.960835	-0.960835	-0.960835	-0.960835	-0.960835	1.45703	0.71771	-0.528732	0.0252425	-0.356367
mir319_21	UUGGACUGAAGGGAGUCCCC			-0.960835	-0.960835	1.00736	-0.960835	1.08829	-0.960835	-0.960835	2.93698	1.40338	2.07556	-0.960835	-0.960835	1.45703	-0.468786	0.701396	0.181315	0.402732
mir319_21	UUUGACUGAAGGGAGCUCCC			3.01785	2.41039	2.52391	2.44993	3.10031	2.98977	2.4654	2.30689	1.52709	1.34066	1.40701	1.98188	2.73354	2.60052	2.47789	2.53239	1.86577
mir319_22	UCUUGGACUGAAGGGAGCUCC	Conserved_319		3.01785	2.70416	1.17609	-0.960835	2.841	-0.960835	1.2383	-0.960835	2.78829	2.78805	3.02076	2.28903	2.67173	1.48432	0.989183	1.20924	2.69239
mir319_22	UUGGACUGAAGUGAGCUCCCU			-0.960835	-0.960835	-0.960835	0.759037	1.21895	0.999783	-0.960835	-0.960835	-0.960835	-0.960835	-0.960835	-0.960835	-0.960835	-0.530867	-0.132754	-0.309693	-0.960835
mir319_23	ACUUGGACUGAAGGGAGCUC			-0.960835	-0.960835	-0.960835	-0.960835	0.785008	-0.960835	-0.960835	0.994136	1.26807	-0.960835	-0.960835	1.25587	1.12929	-0.960835	0.225108	-0.301977	0.115875
mir319_24	UUGGACUGAAGGGAUCUCCC			2.92152	1.86209	3.16892	3.05181	3.34887	3.32535	2.4654	4.72143	2.88397	3.80458	1.84886	1.43323	3.545	2.75109	3.349	3.08326	2.65792
mir319_25	GUGGACUGAAGGGAGCUCCC			2.8183	1.95437	2.95358	3.31362	2.52463	3.40846	1.77135	3.78836	2.97369	1.82461	2.18663	2.61749	3.15097	2.75997	2.8933	2.83404	2.44493
mir319_26	UUGGACUGAAGGGGGCUCCC			2.70711	1.86209	2.58516	2.73172	2.24685	2.98977	1.97856	3.06989	2.78829	2.07556	1.941	1.98188	2.84976	2.47152	2.61467	2.55105	2.21205
mir319_27	UUAGACUGAAGGGAGCUCCC			2.64813	1.13396	2.32284	2.01777	2.62231	2.69098	1.87867	2.73825	2.78829	1.34066	0.955439	1.59115	2.53953	2.03068	2.5437	2.31569	1.60669
mir319_28	UUGGACUUAAGGGAGCUCCC			2.58664	2.0411	2.45995	2.96737	3.066	3.44828	2.93204	3.70905	3.51196	1.34066	1.84886	2.46259	3.36139	2.51376	3.33347	2.96915	2.25337
mir319_29	UUGGACUGAAGGGCGCUCCC			2.38466	-0.960835	2.24907	2.78203	2.66878	2.75589	2.07198	2.37698	2.45606	1.34066	1.75043	2.46259	2.67173	1.61373	2.46594	2.08718	2.05635
mir319_3	CCUUGGACUGAAGGGAGCUCCCU	Conserved_319		5.27444	4.01093	1.81011	3.16987	2.62231	3.85615	-0.960835	5.31942	3.83287	3.65846	4.26916	3.955	5.12208	3.56634	2.93398	3.21503	4.25118
mir319_3	CUUGGACUGAAGGGAGCUCCCU	Conserved_319		8.54204	7.95884	8.22188	8.30443	8.054	8.39631	7.83141	8.41457	8.69189	7.93547	7.6167	8.17107	9.31474	8.2568	8.27763	8.26837	8.25949
mir319_3	CUUGGACUGAAGGGAGCUCCCUUU			1.64597	1.28376	1.58874	-0.960835	0.605537	1.19968	-0.960835	1.6887	0.763752	-0.960835	-0.960835	1.05362	2.31531	0.889409	0.659367	0.761608	0.361814
mir319_3	UUGGACUGAAGGGAGCUCC	Conserved_319		7.87585	6.8401	7.72632	7.82381	7.54187	8.15141	7.14256	8.07695	7.71335	6.53466	6.77867	7.12764	8.03747	7.56652	7.72523	7.65469	7.11961
mir319_30	CUGGACUGAAGGGAGCUCCC			2.38466	1.54348	1.81011	1.8392	2.11881	2.02857	1.5293	1.89389	1.64102	1.34066	1.53079	1.43323	2.46859	1.89437	1.84232	1.86545	1.69332
mir319_31	UUGGACUGAAGGGAGCCCCC			2.14974	1.65768	1.46386	2.62551	2.88102	2.62301	2.07198	2.50772	1.64102	1.34066	1.53079	1.98188	3.19558	1.9742	2.34495	2.18017	2.01223
mir319_32	UUGGACUGAAGGGAGCUCCCA	Conserved_319		1.96876	2.41039	2.58516	2.51086	1.97828	2.39747	2.53268	3.70905	3.05816	2.716	2.39647	2.09169	2.73354	2.36879	2.73513	2.57231	2.48443
mir319_33	UAGGACUGAAGGGAGCUCCC			1.96876	1.54348	1.00736	2.6796	2.11881	2.75589	1.97856	2.62759	2.10535	1.52062	0.955439	1.05362	2.60714	1.7998	2.31724	2.08727	1.5342
mir319_34	UUCGACUGAAGGGAGCUCCC			1.86898	1.41946	1.81011	1.26275	2.11881	1.37522	1.2383	1.89389	1.26807	-0.960835	0.955439	-0.960835	1.94908	1.59032	1.57886	1.58395	0.245712
mir319_35	UUGGACUGAAGGGAGCUCAC			1.86898	1.13396	1.32714	1.39793	1.5521	1.91946	1.2383	1.98649	2.32582	-0.960835	-0.960835	-0.960835	2.04971	1.432	1.80443	1.63891	-0.208198
mir319_36	UUGGACUGAAAGGAGCUCCC			1.86898	1.13396	-0.960835	2.44993	2.05025	1.19968	1.39113	1.98649	1.74661	-0.960835	-0.960835	-0.960835	2.14378	1.12301	1.67483	1.42958	-0.18468
mir319_38	UUGGACUGAAGGGAGCUUCC			1.86898	1.41946	2.64391	2.62551	2.47319	2.62301	1.39113	2.30689	2.256	-0.960835	0.766893	2.28903	2.67173	2.13946	2.21004	2.17867	1.1917
mir319_39	AUUGGACUGAAGGGAGCUCCC	Conserved_319		1.86898	1.13396	2.32284	2.01777	1.21895	0.999783	1.2383	1.57401	1.845	1.135	1.27161	1.05362	-0.960835	1.83589	1.37521	1.57995	0.624847
mir319_4	ACUUGGACUGAAGGGAGCUCCC	ppi-miR319k		8.41513	7.3366	7.9811	7.98953	7.55893	8.25609	7.59024	8.31987	7.80329	7.14467	6.6718	7.62669	8.78734	7.93059	7.90568	7.91675	7.55762
mir319_4	CUUUGGACUGAAGGGAGCUCC	Conserved_319		4.33145	4.21123	5.01963	4.72481	4.05644	4.39367	4.87036	5.17932	4.6247	4.54811	4.19624	4.26734	4.24223	4.57178	4.6249	4.60129	4.31348
mir319_4	UGGACUGAAGGGAGCUCCC	Conserved_319		7.09037	5.36927	6.53599	6.91847	6.72419	7.40104	6.41177	7.47483	6.85019	5.30546	5.86988	6.51936	7.34509	6.47852	6.97241	6.7529	6.25995
mir319_4	UUUGGACUGAAGGGAGCUCCCUU			1.52004	1.28376	2.52391	2.09939	1.21895	2.55167	2.24242	2.5689	1.74661	1.52062	-0.960835	1.59115	1.59665	1.85678	2.06571	1.97285	0.936898
mir319_40	UUGGACAGAAGGGAGCUCCC			-0.960835	-0.960835	-0.960835	1.63537	1.33876	2.55167	-0.960835	2.50772	1.9371	-0.960835	-0.960835	-0.960835	2.04971	-0.311782	1.47488	0.68081	-0.208198
mir319_40	UUGGACUGAAGUGAGCUCCC			1.76178	0.777675	2.00199	2.17664	1.90253	2.3137	1.6554	2.79056	2.10535	1.34066	-0.960835	-0.960835	2.39398	1.67952	2.15351	1.94285	0.453243
mir319_41	UUGGACUGAAUGGAGCUCCC			1.76178	1.41946	2.45995	2.44993	2.41984	2.62301	1.87867	2.50772	2.45606	1.135	0.766893	-0.960835	2.90453	2.02278	2.37706	2.2196	0.961397
mir319_42	UGACUGAAGGGAGCUCCC			1.64597	-0.960835	-0.960835	0.759037	1.21895	2.22478	-0.960835	1.4494	0.763752	-0.960835	-0.960835	-0.960835	-0.960835	0.120833	0.93921	0.575487	-0.960835
mir319_42	UUGGACUGAAGGGAGCACCC			-0.960835	-0.960835	1.32714	1.11357	1.44937	2.39747	1.39113	2.0735	2.02367	-0.960835	0.955439	1.73348	2.53953	0.12976	1.86703	1.09491	1.0669
mir319_42	UUGGACUGUAGGGAGCUCCC			-0.960835	-0.960835	-0.960835	1.52153	0.785008	1.19968	1.06734	1.31301	1.26807	-0.960835	-0.960835	1.73348	1.30245	-0.340243	1.12662	0.474682	0.278566
mir319_43	UUGGACUGAAGGGAGCCCC			1.64597	-0.960835	0.816245	1.8392	1.64801	1.67286	-0.960835	1.6887	-0.960835	-0.960835	1.27161	-0.960835	-0.960835	0.835145	0.617578	0.714275	-0.402724
mir319_45	UUGGAAUGAAGGGAGCUCCC			1.52004	-0.960835	0.816245	0.759037	1.08829	-0.960835	-0.960835	-0.960835	-0.960835	-0.960835	-0.960835	-0.960835	-0.960835	0.533622	-0.55101	-0.0689513	-0.960835
mir319_46	UUGGACUAAAGGGAGCUCCC	ppi-miR319j		1.52004	0.96679	1.81011	0.947165	1.90253	2.02857	1.77135	1.89389	1.74661	-0.960835	-0.960835	1.25587	2.67173	1.31103	1.86859	1.62079	0.501483
mir319_47	GUUGGACUGAAGGGAGCUCCC			-0.960835	-0.960835	1.17609	1.26275	0.785008	-0.960835	1.2383	1.16237	0.763752	-0.960835	-0.960835	1.05362	1.45703	0.129292	0.597718	0.389529	0.147245
mir319_47	UUGGUCUGAAGGGAGCUCCC			1.52004	0.96679	0.816245	0.947165	1.08829	0.999783	-0.960835	0.994136	1.74661	1.52062	-0.960835	-0.960835	1.12929	1.06256	0.773597	0.902025	0.182062
mir319_48	UUGGACUGAAGGGAGCUCUC			1.38206	-0.960835	1.46386	1.39793	1.73793	2.22478	0.873364	1.57401	0.952131	-0.960835	-0.960835	1.59115	1.12929	0.820757	1.47244	1.1828	0.199695
mir319_49	UGGACUGAAGGGAGCUCCCC			-0.960835	-0.960835	1.00736	0.759037	-0.960835	-0.960835	-0.960835	0.803667	-0.960835	-0.960835	-0.960835	-0.960835	0.932482	-0.0388183	-0.607934	-0.354994	-0.487505
mir319_5	ACUUGGACUGAAGGGAGCUCCCU	Conserved_319		3.55603	2.59372	3.28422	3.31362	2.7138	3.09387	3.02842	3.78836	3.24994	2.47535	0.955439	2.61749	3.9614	3.1869	3.17488	3.18022	2.50242
mir319_5	CUUGGACUGAAGGGAGCUCC	Conserved_319		5.36878	4.28417	4.87997	4.5325	4.46469	4.60222	4.02961	4.57999	5.11341	4.6483	4.01732	4.5434	5.03883	4.76636	4.55798	4.65059	4.56196
mir319_5	UUGGACUGAAGGGACUCCC			1.38206	-0.960835	0.816245	1.11357	1.21895	1.19968	0.873364	2.37698	1.52709	1.95554	1.12217	1.43323	1.72393	0.587761	1.43921	1.06079	1.55872
mir319_5	UUGGACUGAAGGGAGCUCCUUU			-0.960835	-0.960835	-0.960835	0.947165	0.605537	0.999783	-0.960835	-0.960835	1.11873	-0.960835	-0.960835	-0.960835	1.12929	-0.483835	0.160476	-0.125884	-0.438303
mir319_5	UUUGGACUGAAGGGAGCUCC	Conserved_319		7.75876	7.9293	8.24578	7.17766	7.69144	7.58423	8.05095	7.91557	7.1269	8.58789	8.18399	7.63804	8.13804	7.77788	7.67382	7.72007	8.13699
mir319_50	UCGGACUGAAGGGAGCUCCC			-0.960835	-0.960835	-0.960835	1.26275	-0.960835	-0.960835	-0.960835	1.4494	0.952131	-0.960835	-0.960835	-0.960835	1.59665	-0.404939	-0.0961938	-0.233414	-0.321464
mir319_50	UUGGACUGAAGGGAGAUCCC			1.22948	-0.960835	-0.960835	1.11357	1.73793	2.3137	1.06734	1.57401	1.74661	-0.960835	0.766893	-0.960835	1.45703	0.105345	1.68792	0.984553	0.0755647
mir319_51	UUGGACUGAAGGGAGCUCCA			1.22948	1.41946	1.58874	1.8392	1.64801	2.62301	1.06734	2.79056	2.02367	1.135	0.955439	1.25587	1.59665	1.51922	2.03052	1.80328	1.23574
mir319_52	UGGGACUGAAGGGAGCUCCC			1.22948	-0.960835	-0.960835	0.759037	1.21895	-0.960835	-0.960835	1.16237	-0.960835	-0.960835	-0.960835	-0.960835	1.12929	0.0167127	-0.100237	-0.0482596	-0.438303
mir319_53	UUGUACUGAAGGGAGCUCCC			1.05883	-0.960835	1.17609	1.11357	2.05025	1.80142	1.5293	2.93698	2.02367	1.82461	1.12217	1.43323	1.84089	0.596915	2.06833	1.41437	1.55523
mir319_54	UUGGACUGAAGGAAGCUCCC			1.05883	-0.960835	1.00736	1.52153	0.785008	0.999783	1.06734	1.89389	1.40338	-0.960835	-0.960835	1.25587	2.04971	0.656723	1.22988	0.975145	0.345979
mir319_55	UUGGACUGAAGGGAGCUACC			1.05883	-0.960835	1.17609	1.11357	2.05025	2.62301	1.6554	0.994136	1.64102	-0.960835	1.40701	1.59115	1.72393	0.596915	1.79276	1.26128	0.940316
mir319_56	UUGGACUGAAGGGAACUCCC			-0.960835	-0.960835	-0.960835	1.11357	0.605537	1.19968	-0.960835	1.31301	-0.960835	-0.960835	-0.960835	-0.960835	1.45703	-0.442234	0.239312	-0.0635974	-0.356367
mir319_56	UUGGACUGAUGGGAGCUCCC			1.05883	0.777675	-0.960835	1.93125	1.82257	1.19968	1.87867	1.6887	1.40338	-0.960835	-0.960835	-0.960835	1.72393	0.70173	1.5986	1.19999	-0.289643
mir319_57	UUGGACUGAAGGGAGCUCCG			0.865259	-0.960835	0.816245	0.947165	1.08829	2.13001	0.873364	1.16237	1.26807	-0.960835	0.766893	-0.960835	1.59665	0.416959	1.30442	0.909992	0.110468
mir319_58	CUUGGACUGAAGGGAGCUCCU			0.865259	-0.960835	1.00736	0.947165	-0.960835	-0.960835	-0.960835	-0.960835	1.9371	-0.960835	-0.960835	1.25587	1.72393	0.464737	-0.381248	-0.00525427	0.264534
mir319_58	UGGACUGAAGGGAGCUCCU			-0.960835	-0.960835	-0.960835	0.947165	0.785008	0.999783	-0.960835	1.31301	1.11873	-0.960835	-0.960835	-0.960835	0.932482	-0.483835	0.65114	0.146707	-0.487505
mir319_6	CCUUGGACUGAAGGGAGCUCCCUU			1.22948	0.96679	-0.960835	-0.960835	-0.960835	-0.960835	-0.960835	-0.960835	-0.960835	-0.960835	-0.960835	-0.960835	2.14378	0.068651	-0.960835	-0.503285	-0.18468
mir319_6	UUGGACUGAAGGGAGCUC	Conserved_319		5.16299	3.67355	4.80473	5.33451	5.0777	5.6134	4.71973	5.66591	4.93503	3.76942	4.37205	4.52394	5.23325	4.74394	5.20235	4.99862	4.47467
mir319_60	UUGGACUCAAGGGAGCUCCC			0.865259	-0.960835	-0.960835	-0.960835	0.785008	-0.960835	-0.960835	1.57401	-0.960835	-0.960835	-0.960835	-0.960835	1.12929	-0.504311	-0.104698	-0.282304	-0.438303
mir319_61	UUGGACUGAGGGGAGCUCCC			0.865259	-0.960835	-0.960835	-0.960835	0.605537	1.19968	-0.960835	0.803667	0.952131	-0.960835	-0.960835	-0.960835	-0.960835	-0.504311	0.520036	0.0647707	-0.960835
mir319_62	CUUGGACUGAAGGGAGCUCAC			-0.960835	-0.960835	-0.960835	0.947165	-0.960835	-0.960835	-0.960835	0.994136	-0.960835	-0.960835	-0.960835	-0.960835	0.932482	-0.483835	-0.569841	-0.531616	-0.487505
mir319_62	UUGGACUGAAGGGAGCUCCCG			0.865259	-0.960835	-0.960835	1.26275	-0.960835	-0.960835	-0.960835	1.4494	-0.960835	-0.960835	-0.960835	-0.960835	2.23209	0.0515841	-0.478787	-0.243067	-0.162603
mir319_63	CUUGGACUGAAGGUAGCUCCC			0.865259	1.28376	1.17609	-0.960835	0.605537	-0.960835	1.06734	0.994136	-0.960835	-0.960835	0.766893	-0.960835	-0.960835	0.59107	0.149068	0.345513	-0.528903
mir319_64	UUGGGCUGAAGGGAGCUCCC			0.865259	-0.960835	-0.960835	1.39793	-0.960835	1.67286	-0.960835	-0.960835	0.952131	-0.960835	-0.960835	1.05362	1.30245	0.0853812	-0.0515034	0.00933418	0.108599
mir319_65	UUGGACCGAAGGGAGCUCCC			0.865259	-0.960835	-0.960835	1.39793	1.90253	2.22478	-0.960835	1.6887	0.763752	-0.960835	1.27161	-0.960835	1.45703	0.0853812	1.12378	0.662272	0.201744
mir319_7	UGGACUGAAGGGAGCUCC	Conserved_319		3.70815	2.1229	3.55303	3.31362	2.88102	3.85615	3.59856	4.13029	2.32582	2.85668	3.90741	4.67272	4.30465	3.17442	3.35837	3.27662	3.93537
mir319_7	UUGGACUGAAGGGAGCUCCCC	Conserved_319		6.22502	4.17334	5.58201	5.88772	5.53819	5.23505	4.77634	5.8497	5.61658	4.41791	4.67007	4.74172	5.87128	5.46702	5.40317	5.43155	4.92525
mir319_7	UUUGGACUGAAGGGAGCUCCCU			2.58664	2.53516	3.49037	2.83065	1.82257	2.62301	3.20378	3.19159	3.65444	2.18637	2.63585	2.68913	2.84976	2.8607	2.89908	2.88202	2.59027
mir319_70	UUGGACUGGAGGGAGCUCCC			-0.960835	-0.960835	-0.960835	-0.960835	0.605537	-0.960835	-0.960835	-0.960835	0.952131	-0.960835	-0.960835	1.05362	0.932482	-0.960835	-0.264967	-0.574242	0.016107
mir319_8	ACUUGGACUGAAGGGAGCUCC	Conserved_319		5.21471	4.21123	5.0085	4.97238	4.26743	5.34462	4.32356	5.02414	4.93503	3.87245	3.21782	4.42251	5.32647	4.85171	4.77896	4.81129	4.20981
mir319_8	UGGACUGAAGGGAGCUCCCUU	Conserved_319		1.64597	0.96679	1.17609	0.947165	1.33876	1.5317	1.39113	1.4494	1.74661	-0.960835	0.766893	-0.960835	2.04971	1.184	1.49152	1.35485	0.223734
mir319_8	UUGGACUGAAGGGUGCUCCC			3.15127	1.86209	2.95358	3.279	2.99483	3.28193	2.24242	3.26737	3.41918	2.38531	2.26002	2.28903	3.6449	2.81149	3.04115	2.93908	2.64481
mir319_9	CCUUGGACUGAAGGGAGCUCCC	ppi-miR319b		4.69416	2.47413	1.70367	2.3863	1.90253	3.52478	-0.960835	4.53471	2.83692	3.10256	4.28682	3.00202	5.05102	2.81457	2.36762	2.56626	3.86061
mir319_9	CUUGGACUGAAGGGAGCU	Conserved_319		2.06209	0.96679	1.81011	2.24997	0.785008	1.80142	1.06734	1.79494	1.64102	1.95554	-0.960835	1.73348	2.90453	1.77224	1.41795	1.57541	1.40818
mir319_9	UUGGACUUAAGGGAGCUCCCU			1.52004	-0.960835	1.81011	1.11357	1.44937	1.91946	-0.960835	1.6887	-0.960835	-0.960835	-0.960835	-0.960835	-0.960835	0.870722	0.627173	0.735417	-0.960835
mir319_9	UUUGGACUGAAGGGAGUUCCC			-0.960835	1.41946	1.17609	-0.960835	1.44937	1.19968	1.06734	-0.960835	1.26807	-0.960835	-0.960835	1.05362	-0.960835	0.16847	0.804724	0.521945	-0.457222
mir3627_1	UGGCGCAGAAGAGUUGACACUG			6.4139	8.01214	8.36189	7.72761	9.05096	8.39631	6.42953	8.81018	8.7294	6.68377	8.21547	6.67742	7.06454	7.62889	8.28328	7.99244	7.1603
mir3627_10	UGUCAUUUCUCUGCGCAG			2.23237	2.41039	-0.960835	-0.960835	0.785008	0.999783	-0.960835	0.994136	-0.960835	-0.960835	-0.960835	-0.960835	-0.960835	0.680274	0.171452	0.397595	-0.960835
mir3627_10	CGUCAUUUCUCUGCGCAUGAA			2.45518	-0.960835	0.816245	-0.960835	-0.960835	-0.960835	-0.960835	1.16237	-0.960835	-0.960835	-0.960835	-0.960835	-0.960835	0.337438	-0.536195	-0.147913	-0.960835
mir3627_11	GUCAUUUCUCUGCGCAGA			2.31053	2.80674	-0.960835	-0.960835	-0.960835	-0.960835	0.873364	-0.960835	-0.960835	-0.960835	-0.960835	-0.960835	-0.960835	0.7989	-0.593995	0.0250697	-0.960835
mir3627_11	UCUGCGCAGAAGAGAUGA			1.76178	1.54348	-0.960835	-0.960835	-0.960835	-0.960835	-0.960835	-0.960835	-0.960835	-0.960835	-0.960835	-0.960835	-0.960835	0.345897	-0.960835	-0.380065	-0.960835
mir3627_13	UCUGCGCAGAAGAGAUGAC			1.64597	2.1229	-0.960835	0.947165	-0.960835	-0.960835	-0.960835	-0.960835	-0.960835	-0.960835	-0.960835	-0.960835	-0.960835	0.9388	-0.960835	-0.116552	-0.960835
mir3627_14	UGGCGCAGAAGAGUUGACACU			-0.960835	1.65768	2.24907	1.8392	2.52463	2.69098	1.87867	3.59603	3.13795	1.68061	2.46014	-0.960835	1.59665	1.19628	2.76565	2.06815	1.19414
mir3627_15	UGGCGCAGACGAGAUGACACUG	ppi-miR3627j		1.22948	1.7635	-0.960835	-0.960835	-0.960835	-0.960835	-0.960835	2.15557	-0.960835	-0.960835	-0.960835	-0.960835	-0.960835	0.267829	-0.337555	-0.0684951	-0.960835
mir3627_16	UGUCAUCUCUCUGUGCCAGA			0.865259	1.54348	1.70367	0.947165	2.91996	2.87756	-0.960835	3.26737	2.02367	-0.960835	1.64478	-0.960835	1.12929	1.26489	2.02555	1.68748	0.213102
mir3627_16	UACGCAGAAGAGACGACACCGU	ppi-miR391a		-0.960835	1.13396	1.58874	1.11357	2.24685	1.37522	-0.960835	2.30689	-0.960835	1.52062	2.52112	2.28903	-0.960835	0.71886	0.801458	0.764748	1.34248
mir3627_16	GUGUCAUCUCUCCGCGCCUGG			-0.960835	-0.960835	0.816245	0.759037	0.785008	-0.960835	-0.960835	1.79494	-0.960835	-0.960835	-0.960835	-0.960835	-0.960835	-0.0865969	-0.0605107	-0.0721046	-0.960835
mir3627_17	GGCGCAGAAGAGUUGACAC			-0.960835	1.13396	1.17609	-0.960835	2.18425	-0.960835	-0.960835	1.31301	0.952131	-0.960835	-0.960835	-0.960835	-0.960835	0.0970967	0.505545	0.324012	-0.960835
mir3627_19	UUCGCAGAAGAGAUGACACGAUC	ppi-miR3627h		-0.960835	0.777675	3.6987	2.31975	1.64801	-0.960835	-0.960835	2.50772	-0.960835	-0.960835	-0.960835	-0.960835	1.30245	1.45882	0.254644	0.789834	-0.395013
mir3627_19	UGGCGCAAAAGAAAUGACACUGU			-0.960835	-0.960835	-0.960835	-0.960835	-0.960835	2.81801	-0.960835	1.89389	-0.960835	-0.960835	-0.960835	-0.960835	-0.960835	-0.960835	0.36588	-0.223771	-0.960835
mir3627_2	ACGCGCAGGAGAGAUGAAACUG	ppi-miR3627e	ppi-miR3627e	3.55603	4.15401	4.69787	4.59011	3.90938	4.37313	3.11876	4.59478	3.35385	2.38531	1.40701	3.76917	3.43766	4.2495	3.86998	4.03866	2.74979
mir3627_2	GUGUCAUUUCUCUGCGCC	Conserved_3627		-0.960835	-0.960835	-0.960835	1.26275	1.21895	1.37522	-0.960835	0.994136	-0.960835	-0.960835	-0.960835	-0.960835	-0.960835	-0.404939	0.333328	0.0052089	-0.960835
mir3627_2_star	UCUGCGCAGAAGAGAUGACACU	ppi-miRnovel811	ppi-miR3627e*	8.73861	-0.960835	5.58201	6.13518	4.38343	6.02245	-0.960835	7.05852	-0.960835	2.56011	-0.960835	1.98188	-0.960835	4.87374	3.10855	3.89308	0.65508
mir3627_20	UGGCGCAGAAGAGUUGACA			-0.960835	-0.960835	-0.960835	-0.960835	1.21895	-0.960835	-0.960835	0.803667	1.11873	-0.960835	-0.960835	-0.960835	-0.960835	-0.960835	0.243936	-0.291518	-0.960835
mir3627_22	UUGCGCAGAAGAGUUGACACUG			-0.960835	-0.960835	-0.960835	-0.960835	0.944603	-0.960835	-0.960835	1.6887	0.952131	-0.960835	-0.960835	-0.960835	-0.960835	-0.960835	0.332753	-0.242175	-0.960835
mir3627_3	UGUCAUUUCUCUGCGCAGAA			6.84985	6.89644	3.72615	3.80217	3.43205	3.99707	3.0743	5.01317	2.51702	4.11586	2.46014	4.72478	3.36139	5.31865	3.60672	4.36758	3.66554
mir3627_3	CUGCGCAGAAGAGAUGACACC			3.81926	4.11455	1.46386	-0.960835	-0.960835	-0.960835	-0.960835	0.994136	-0.960835	-0.960835	-0.960835	-0.960835	-0.960835	2.10921	-0.569841	0.620849	-0.960835
mir3627_3	GUGUCAUUUCUCUGCGCCU	ppi-miR3627g		-0.960835	-0.960835	-0.960835	0.947165	1.33876	-0.960835	-0.960835	0.994136	-0.960835	-0.960835	-0.960835	-0.960835	-0.960835	-0.483835	-0.109922	-0.276106	-0.960835
mir3627_4	GGCGCAGAAGAGUUGACACUG			3.3494	4.11455	3.6987	3.5055	4.67281	4.49222	1.2383	4.94558	4.31714	2.07556	3.10284	2.09169	2.84976	3.66704	3.93321	3.81491	2.52996
mir3627_4	GCGCAGGAGAGAUGAAACUG	Conserved_3627		-0.960835	-0.960835	-0.960835	1.26275	0.605537	-0.960835	-0.960835	1.6887	-0.960835	-0.960835	-0.960835	-0.960835	-0.960835	-0.404939	-0.117653	-0.245336	-0.960835
mir3627_5	UGUCAUUUCUCUGCGCAGA			4.72303	5.03078	1.58874	1.52153	1.73793	2.13001	2.07198	2.44383	-0.960835	1.95554	1.40701	2.61749	2.04971	3.21602	1.48458	2.25411	2.00744
mir3627_6|391_1	UGCGCAGGAGAGACGACACUC	ppi-miRnovel642		4.60393	3.64614	3.2468	3.38045	4.31203	3.91418	3.88264	4.57999	3.65444	2.56011	2.9779	2.94463	2.46859	3.71933	4.06866	3.9134	2.73781
mir3627_7	UGCGCAGAAGAGAUGACACCUU			2.45518	1.95437	-0.960835	-0.960835	-0.960835	-0.960835	-0.960835	-0.960835	-0.960835	-0.960835	-0.960835	-0.960835	-0.960835	0.621969	-0.960835	-0.257366	-0.960835
mir3627_8	UGGCGCAGAAGAGUUGACACUGU			3.42162	5.33535	5.04165	4.79998	6.45926	5.75509	3.11876	5.87414	6.05207	3.90522	3.32431	3.39374	4.15455	4.64965	5.45186	5.09532	3.69445
mir3627_8	CGUCAUUUCUCUGCGCAUGA			2.45518	-0.960835	-0.960835	-0.960835	-0.960835	1.5317	-0.960835	1.16237	-0.960835	-0.960835	-0.960835	-0.960835	-0.960835	-0.106832	-0.0376877	-0.0684183	-0.960835
mir3627_8|391_2	UCCGCAGAAGAGAUGACACUGU	Conserved_391		-0.960835	-0.960835	-0.960835	-0.960835	-0.960835	2.02857	-0.960835	0.803667	-0.960835	-0.960835	1.64478	-0.960835	-0.960835	-0.960835	-0.0100525	-0.432622	-0.30943
mir3627_9	GUCAUUUCUCUGCGCAGAA			2.5224	3.03521	1.46386	-0.960835	0.605537	-0.960835	-0.960835	2.0735	-0.960835	-0.960835	-0.960835	-0.960835	-0.960835	1.51516	-0.0406924	0.650798	-0.960835
mir3627_9	UGGCGCAGAAGAGUUGACAC			-0.960835	-0.960835	1.46386	0.947165	2.52463	-0.960835	-0.960835	2.15557	1.9371	-0.960835	0.955439	-0.960835	-0.960835	0.12234	0.939125	0.576109	-0.481766
mir3693_1	AUGAACUGCUCAUAGAUGGG			2.31053	4.01093	2.58516	2.96737	4.03886	4.47304	1.77135	3.76241	2.45606	2.92219	0.955439	2.19373	1.30245	2.9685	3.30034	3.15285	1.84345
mir3693_1	UAACUGUUCAUAGAUGGGAGA	ppi-miRnovel949		2.45518	2.0411	2.80704	1.93125	1.44937	1.37522	2.07198	3.30382	1.11873	2.38531	2.02761	1.43323	2.90453	2.30864	1.86382	2.06152	2.18767
mir3693_2	AUGAACUGCUCAUAGAUGGGG			2.14974	3.43816	2.64391	2.31975	3.88989	3.36751	1.6554	3.40794	1.845	2.47535	0.766893	2.19373	-0.960835	2.63789	2.83315	2.74636	1.11879
mir3693_2	UCAGGAGCUGCUCACAGGUG			-0.960835	0.777675	1.32714	-0.960835	-0.960835	-0.960835	-0.960835	-0.960835	1.26807	-0.960835	-0.960835	-0.960835	-0.960835	0.0457869	-0.515055	-0.265792	-0.960835
mir3693_3	UGAACUGCUCAUAGAUGGGGG			-0.960835	1.28376	-0.960835	-0.960835	-0.960835	0.999783	-0.960835	0.994136	-0.960835	-0.960835	-0.960835	-0.960835	-0.960835	-0.399686	-0.177717	-0.27637	-0.960835
mir3695_1	UACAAUGGUCAGGUGACAUUG	Conserved_3695		4.60393	2.94811	2.85756	2.3863	2.75746	4.60222	4.30444	4.42317	3.59912	3.49586	2.46014	3.43599	3.28087	3.19898	3.93728	3.60915	3.16821
mir3695_2	UACAAUGGUCAGGUGACAUU	Conserved_3695		2.45518	-0.960835	-0.960835	-0.960835	1.21895	2.22478	1.06734	0.994136	-0.960835	-0.960835	0.955439	1.59115	1.30245	-0.106832	0.908874	0.457449	0.722053
mir3695_3	UACAAUGGUCAGGUGACAU	Conserved_3695		1.86898	0.777675	-0.960835	1.11357	-0.960835	1.67286	-0.960835	-0.960835	1.52709	-0.960835	0.955439	1.05362	-0.960835	0.699847	0.0634885	0.346314	0.0218463
mir3698_1	CAACUCUGCCUUGGCUUA			0.865259	-0.960835	-0.960835	-0.960835	0.944603	1.37522	-0.960835	0.994136	-0.960835	-0.960835	-0.960835	-0.960835	1.12929	-0.504311	0.278458	-0.0694394	-0.438303
mir3698_1	UUCAACUCUGCCUUGGCCUA	ppi-miR952b		11.5571	10.8335	10.0867	11.3634	11.2942	11.0279	10.7014	11.1212	10.2051	10.941	10.8197	10.6898	11.0194	10.9602	10.87	10.9101	10.8675
mir3698_1	UUCAACUCUGCCUUGGCCUAU			11.9119	11.7623	10.0804	12.1678	12.6387	11.994	11.7711	10.4596	11.1636	11.7322	11.2993	9.56082	11.8886	11.4806	11.6054	11.55	11.1202
mir3698_1	UUCAACUCUGCCUUGGCUUA			6.42712	5.8734	4.99727	5.72366	6.11363	5.50428	5.14215	6.18868	5.0632	5.24274	5.11784	4.48422	5.3164	5.75536	5.60239	5.67038	5.0403
mir3698_10	ACUUUCAACUCUGCCUUGGCU			2.97049	2.41039	1.90924	0.947165	1.5521	1.91946	1.06734	1.89389	1.40338	1.68061	-0.960835	1.25587	1.30245	2.05932	1.56724	1.78594	0.819525
mir3698_10	UUCAACUCUGCCUUGACCUA			4.52417	4.71187	-0.960835	5.93296	6.10098	4.65423	5.69094	4.63824	4.50942	5.3298	5.10794	3.80185	4.59844	3.55204	5.11876	4.42244	4.70951
mir3698_11	UCCAACUCUGCCUUGGCCU			2.45518	2.1229	1.32714	1.39793	3.13383	2.93476	2.88132	3.30382	2.39241	2.85668	2.8411	2.61749	2.90453	1.82579	2.92923	2.43881	2.80495
mir3698_11	UUCGACUCUGCCUUGGCCUA			4.49099	4.37044	3.52204	4.20387	4.35529	4.17375	3.39669	4.02507	3.51196	3.53826	2.93373	2.61749	4.10864	4.14683	3.89255	4.00557	3.29953
mir3698_12	UACAACUCUGCCUUGGCCU			-0.960835	-0.960835	-0.960835	-0.960835	-0.960835	-0.960835	-0.960835	2.68398	-0.960835	-0.960835	-0.960835	-0.960835	-0.960835	-0.960835	-0.231871	-0.555855	-0.960835
mir3698_12	UCCAACUCUGCCUUGGCC			2.23237	2.34371	2.64391	1.52153	1.64801	2.93476	0.873364	3.22998	1.52709	2.18637	1.53079	1.25587	2.53953	2.18538	2.04264	2.10608	1.87814
mir3698_12	UUCAACUCUGCCUUGGCCUAA			4.29346	2.99232	2.39303	3.16987	2.7138	2.55167	2.4654	4.02507	2.18264	3.0449	2.93373	3.35021	2.73354	3.21217	2.78772	2.97636	3.01559
mir3698_13	UUCAACUCUGCCUUGGCCUAC			4.29346	4.19241	3.0866	3.72712	3.19861	3.76448	3.0743	4.02507	2.68582	4.05875	3.76341	2.88487	3.43766	3.8249	3.34965	3.56087	3.53617
mir3698_13	UUCAACUCUGCCUUGGCUUAC			1.96876	1.86209	1.32714	1.39793	2.18425	2.02857	1.77135	1.31301	-0.960835	-0.960835	1.53079	-0.960835	0.932482	1.63898	1.26727	1.43248	0.135401
mir3698_14	UAAGCCAAAGUAGACUUGCA			4.23454	4.26628	3.75309	4.883	4.17387	4.79987	3.83013	5.52636	4.26478	4.08759	2.18663	3.55581	4.58173	4.28423	4.519	4.41466	3.60294
mir3698_14	UUCAACUCUGCCUUGGUUU			1.86898	1.13396	-0.960835	2.62551	2.36445	2.62301	1.2383	2.0735	1.40338	1.52062	1.40701	-0.960835	2.73354	1.16691	1.94053	1.5967	1.17509
mir3698_15	UUCAACUCUGCCUUGGCCGA			4.15203	3.58971	-0.960835	3.91919	4.97049	3.59742	3.39669	2.62759	2.73797	3.53826	3.78843	2.19373	3.73832	2.67502	3.46603	3.11447	3.31469
mir3698_15	UUCAACUCUGCCUUGGUU			1.76178	1.13396	-0.960835	1.52153	0.785008	1.67286	1.5293	-0.960835	1.26807	1.95554	1.40701	-0.960835	2.31531	0.86411	0.85888	0.861204	1.17926
mir3698_16	UCAACUCUGCCUUGGCCU	Conserved_952		1.38206	0.777675	-0.960835	1.26275	0.944603	-0.960835	-0.960835	-0.960835	0.952131	-0.960835	1.12217	1.59115	-0.960835	0.615413	-0.197154	0.163987	0.197913
mir3698_16	UUCAACUCUGCCUUGGCCUU			4.01869	4.49856	3.55303	3.82635	3.9663	4.51114	3.85662	3.95804	3.45078	3.65846	3.78843	3.43599	4.08512	3.97416	3.94858	3.95995	3.742
mir3698_17	CAACUCUGCCUUGACCUA			1.38206	1.54348	-0.960835	2.44993	2.95788	1.19968	1.77135	-0.960835	0.763752	1.52062	0.766893	-0.960835	0.932482	1.10366	1.14637	1.12739	0.564791
mir3698_17	UAAGCCAAAGUAGACUUGCAA			3.97136	3.80328	3.67072	4.59011	4.89431	5.0789	4.37945	5.75416	4.13466	3.65846	2.79246	3.43599	4.4772	4.00887	4.8483	4.47522	3.59103
mir3698_18	CAACUCUGCCUUGGCUUAUG			1.38206	0.96679	-0.960835	1.11357	1.21895	-0.960835	-0.960835	0.994136	-0.960835	1.34066	-0.960835	-0.960835	1.30245	0.625397	-0.133883	0.203575	0.18036
mir3698_18	CGACUCUGCCUUGGCCUAU			3.84575	3.94498	2.64391	3.01021	3.65617	4.02367	2.15972	3.44104	2.92953	2.47535	-0.960835	1.73348	3.10494	3.36121	3.24203	3.295	1.58823
mir3698_19	UUCAACUCUGCCUUGGCUUAA			1.22948	-0.960835	-0.960835	-0.960835	1.21895	-0.960835	-0.960835	-0.960835	-0.960835	1.135	-0.960835	-0.960835	0.932482	-0.413255	-0.524878	-0.475268	0.0364527
mir3698_19	UUCAACUCUGCCUUGGCUUUU			3.70815	3.9673	3.04361	3.80217	3.29063	3.23717	3.39669	3.88775	3.01654	3.83891	3.32431	2.61749	4.2208	3.63031	3.36576	3.48333	3.50038
mir3698_2	CAACUCUGCCUUGGCCUAUG			6.44888	4.99863	4.42387	5.75548	0.944603	5.38622	3.80313	6.74728	3.62704	4.24948	4.73586	5.61279	4.63129	5.40672	4.10166	4.68168	4.80735
mir3698_2	UUCAACUCUGCCUUGGCCU	Conserved_952		7.40064	6.88182	5.4065	7.05516	7.02364	6.97985	6.42953	6.93034	6.08264	6.55546	6.71158	6.74621	6.93897	6.68603	6.6892	6.68779	6.73805
mir3698_2	UUCAACUCUGCCUUGGCUU			3.87176	2.94811	2.24907	3.05181	2.66878	2.93476	2.65849	2.93698	2.73797	2.85668	3.25419	2.09169	3.00821	3.03019	2.78739	2.8953	2.80269
mir3698_20	UACAACUCUGCCUUGGCCUA			1.05883	-0.960835	-0.960835	-0.960835	-0.960835	-0.960835	-0.960835	6.41796	-0.960835	-0.960835	1.27161	-0.960835	-0.960835	-0.455917	0.514923	0.0834386	-0.402724
mir3698_20	UUCAACUCUGCCUUGGCUUAUG			2.70711	2.65	2.08914	2.09939	2.75746	1.67286	2.59695	2.84103	1.11873	1.52062	1.941	2.09169	2.79282	2.38641	2.19741	2.28141	2.08653
mir3698_21	AACUCUGCCUUGGCCUAU			0.865259	-0.960835	-0.960835	0.947165	0.605537	-0.960835	-0.960835	-0.960835	-0.960835	1.52062	-0.960835	-0.960835	-0.960835	-0.0273112	-0.64756	-0.371894	-0.34047
mir3698_21	CUCCAACUCUGCCUUGGCCUA	Conserved_952		-0.960835	-0.960835	-0.960835	-0.960835	-0.960835	-0.960835	2.24242	2.68398	-0.960835	-0.960835	1.53079	1.05362	-0.960835	-0.960835	0.40878	-0.199938	0.165684
mir3698_21	UAAGCCAAAGUAGACUUGC			2.64813	3.23239	2.52391	3.77759	3.53598	3.88546	2.4654	4.2472	2.73797	3.10256	1.64478	2.68913	3.82607	3.04551	3.3744	3.22822	2.81563
mir3698_22	CUUCAACUCUGCCUUGGCCUA			2.58664	2.2738	1.58874	2.24997	2.47319	2.39747	2.07198	1.79494	1.9371	1.95554	1.75043	1.59115	1.94908	2.17479	2.13494	2.15265	1.81155
mir3698_22	UCAACUCUGCCUUGGCUUAU			-0.960835	-0.960835	-0.960835	0.759037	0.605537	-0.960835	-0.960835	1.4494	-0.960835	-0.960835	-0.960835	-0.960835	-0.960835	-0.530867	-0.165513	-0.327892	-0.960835
mir3698_23	CCAACUCUGCCUUGGCCUA			-0.960835	-0.960835	-0.960835	0.759037	-0.960835	1.19968	1.39113	0.803667	-0.960835	-0.960835	0.955439	-0.960835	-0.960835	-0.530867	0.294561	-0.072296	-0.481766
mir3698_23	UUCAACUCUGCCUUGGCCUG			2.5224	1.86209	2.00199	3.13158	2.18425	2.87756	1.97856	2.8898	1.40338	2.85668	1.75043	2.28903	3.28087	2.37952	2.26671	2.31685	2.54425
mir3698_24	UUCAACUCUGCCUAGGCCUA			2.31053	1.13396	-0.960835	2.17664	1.90253	1.67286	0.873364	1.4494	-0.960835	1.34066	0.955439	1.73348	1.12929	1.16507	0.987463	1.0664	1.28972
mir3698_25	CCUUCAACUCUGCCUUGGCCU			2.23237	2.20032	1.00736	2.17664	2.841	2.47663	2.07198	1.6887	1.74661	2.98485	2.9779	1.59115	2.79282	1.90417	2.16498	2.04907	2.58668
mir3698_26	AUCAACUCUGCCUUGGCCUA			1.96876	1.28376	1.17609	2.62551	2.66878	2.13001	2.07198	2.23321	0.952131	-0.960835	1.12217	-0.960835	2.14378	1.76353	2.01122	1.90114	0.33607
mir3698_27	UUCAACUCUGCCUUGGUUUU			1.86898	1.7635	-0.960835	2.31975	1.82257	2.39747	1.06734	0.803667	1.11873	1.95554	0.766893	-0.960835	2.23209	1.24785	1.44195	1.35569	0.998422
mir3698_28	UCCAACUCUGCCUUGGCCUAC			1.76178	0.777675	-0.960835	1.93125	1.44937	1.19968	1.5293	2.23321	0.952131	-0.960835	1.53079	1.25587	1.30245	0.877466	1.47274	1.20817	0.782071
mir3698_29	ACCUUCAACUCUGCCUUGGCU			1.76178	2.2738	-0.960835	1.93125	2.47319	1.91946	2.07198	1.98649	1.74661	2.98485	2.79246	1.98188	2.14378	1.2515	2.03955	1.6893	2.47574
mir3698_3	CAACUCUGCCUUGGCCUA	Conserved_952		3.70815	2.34371	2.24907	3.05181	1.44937	2.22478	2.39484	3.50505	1.74661	1.82461	1.941	1.98188	2.39398	2.83818	2.26413	2.51926	2.03537
mir3698_3	UCCAACUCUGCCUUGGCCUA	ppi-miR952c		6.84657	6.14709	-0.960835	7.16824	7.48294	6.89953	7.21347	7.39895	5.19028	6.56061	6.89267	6.03324	6.87183	4.80027	6.83703	5.9318	6.58959
mir3698_3	UCCAACUCUGCCUUGGCCUG			5.63491	4.83834	6.06838	-0.960835	-0.960835	5.90572	-0.960835	5.76073	4.28244	-0.960835	-0.960835	4.83941	6.07605	3.8952	2.80544	3.28978	2.24845
mir3698_30	UUCAACUCUGCCUUGGCUAU			1.76178	1.7635	-0.960835	1.39793	1.33876	-0.960835	-0.960835	0.994136	-0.960835	1.135	-0.960835	-0.960835	2.14378	0.990595	-0.109922	0.379196	0.339278
mir3698_31	CUUCAACUCUGCCUUGGCCU			1.64597	2.20032	1.90924	1.8392	1.97828	2.3137	-0.960835	1.57401	1.26807	-0.960835	1.75043	1.05362	1.84089	1.89868	1.23464	1.52977	0.921025
mir3698_32	UUCAACUCUGCCUUGGCCG			1.52004	1.65768	-0.960835	1.52153	2.47319	0.999783	-0.960835	0.994136	0.952131	1.95554	1.64478	1.25587	1.84089	0.934606	0.89168	0.910758	1.67427
mir3698_33	CUCAACUCUGCCUUGGCCUA			1.52004	-0.960835	-0.960835	-0.960835	0.605537	-0.960835	-0.960835	-0.960835	-0.960835	-0.960835	-0.960835	-0.960835	0.932482	-0.340616	-0.64756	-0.51114	-0.487505
mir3698_33	UUCAACUCUGCCUUGGUUC			-0.960835	1.65768	-0.960835	1.11357	-0.960835	-0.960835	0.873364	-0.960835	-0.960835	-0.960835	-0.960835	-0.960835	1.12929	0.212395	-0.593995	-0.235599	-0.438303
mir3698_34	UCCAACUCUGCCUUGGCCUU			1.52004	1.28376	1.00736	-0.960835	0.605537	-0.960835	-0.960835	0.803667	-0.960835	1.34066	0.766893	1.05362	1.72393	0.712582	-0.29466	0.153003	1.22127
mir3698_35	CAACUCUGCCUUGGCCUGU			1.52004	1.65768	2.9993	-0.960835	-0.960835	2.3137	-0.960835	2.0735	-0.960835	-0.960835	-0.960835	-0.960835	1.84089	1.30405	0.300941	0.746766	-0.260403
mir3698_35	UUCAACUAUGCCUUGGCCUA			-0.960835	-0.960835	-0.960835	-0.960835	1.44937	-0.960835	1.06734	-0.960835	-0.960835	-0.960835	-0.960835	-0.960835	-0.960835	-0.960835	-0.0731591	-0.467682	-0.960835
mir3698_36	UUCAACUCUGCCUUGGCCUAG			1.52004	-0.960835	0.816245	2.24997	-0.960835	1.5317	1.2383	2.15557	-0.960835	1.34066	1.75043	1.43323	1.45703	0.906355	0.600779	0.73659	1.49534
mir3698_37	CAAGGCAGAGUUGAAAGGC	ppi-miRnovel91		1.52004	1.86209	1.58874	1.8392	1.5521	1.37522	1.5293	-0.960835	1.26807	-0.960835	2.46014	1.86302	1.12929	1.70252	0.952772	1.28599	1.12291
mir3698_38	UAAACUAAGGCAGACUUG			1.38206	-0.960835	0.816245	-0.960835	-0.960835	0.999783	-0.960835	1.79494	1.11873	-0.960835	1.27161	1.59115	-0.960835	0.06916	0.398357	0.252047	0.235274
mir3698_39	UCAACUCUGCCUUGGCUUAUG			1.38206	1.54348	1.32714	1.26275	2.41984	2.13001	1.87867	1.79494	1.52709	1.52062	0.766893	-0.960835	2.67173	1.37886	1.95011	1.69622	0.999602
mir3698_39	UUCAACUCUGCCUUGCCUA			-0.960835	-0.960835	-0.960835	-0.960835	1.08829	2.02857	1.2383	0.803667	1.11873	-0.960835	-0.960835	-0.960835	1.45703	-0.960835	1.25551	0.270469	-0.356367
mir3698_4	CAACUCUGCCUUGGCUUAUGG	ppi-miR3698		5.36878	4.89765	4.5211	4.51773	5.18551	4.90378	3.88264	5.04582	4.19187	3.80458	3.14219	2.75737	4.28414	4.82632	4.64192	4.72388	3.49707
mir3698_4	UUCAACUCUGCCUUGGCU			2.23237	1.54348	-0.960835	2.17664	1.64801	2.02857	1.87867	2.0735	2.57551	1.34066	2.52112	2.09169	2.73354	1.24792	2.04085	1.68844	2.17175
mir3698_4	UUCAACUCUGCCUUGGCUUAU			6.52462	6.18091	6.23529	6.53052	6.76219	6.27031	5.98319	6.98748	5.85365	6.17363	5.53495	4.91605	5.97089	6.36783	6.37136	6.36979	5.64888
mir3698_40	UUCAACUCUGCCUGGGCCUA			1.22948	0.777675	-0.960835	-0.960835	1.64801	1.5317	-0.960835	0.994136	-0.960835	-0.960835	0.955439	-0.960835	-0.960835	0.0213722	0.450435	0.25974	-0.481766
mir3698_40	UUCAACUCUGCCUUGGCCUC			-0.960835	1.28376	1.00736	1.63537	-0.960835	0.999783	-0.960835	1.16237	-0.960835	1.52062	-0.960835	1.05362	1.30245	0.741415	-0.144071	0.249478	0.728964
mir3698_41	UUCAACUCUGCCAUGGCCUA			-0.960835	-0.960835	-0.960835	-0.960835	1.08829	-0.960835	-0.960835	1.31301	-0.960835	-0.960835	-0.960835	1.05362	-0.960835	-0.960835	-0.0962408	-0.480505	-0.457222
mir3698_41	UUCAACUCUGCCUCGGCCUA			1.22948	0.96679	-0.960835	1.39793	0.785008	-0.960835	-0.960835	-0.960835	0.763752	-0.960835	-0.960835	-0.960835	1.12929	0.658343	-0.266749	0.144403	-0.438303
mir3698_43	CCUUCAACUCUGCCUUGGCC			1.22948	2.1229	1.70367	1.26275	1.64801	1.80142	1.5293	1.4494	1.9371	-0.960835	1.40701	1.25587	-0.960835	1.5797	1.67305	1.63156	0.185304
mir3698_44	UAAACUAAGGCAGACUUGCA			-0.960835	-0.960835	-0.960835	1.11357	-0.960835	1.19968	-0.960835	2.0735	-0.960835	-0.960835	1.84886	1.05362	-0.960835	-0.442234	0.0781361	-0.15314	0.245201
[truncated: 2,987 more rows]

## Sheet: Supplementary Table S3
Supplementary Table S3. PWN miRNAs identified in inoculated samples and expression values (LogCPM, Counts Per Million). Sus - susceptible; Res - resistant.
miRNA family	miRNA name miRPursuit	miRNA sequence	logCMP
			Sus1	Sus2	Sus3	Sus4	Res1	Res2	Res3	Res4	Res5
mir-87	GTGAGCAAAGTTTCAGGTGTGC:mir-87_1	GTGAGCAAAGTTTCAGGTGTGC	10.7816	10.8147	9.85808	10.6889	10.5998	10.4504	10.3386	10.522	11.0903
mir-92	TATTGCACTCGTCCCGGCCTGA:mir-92_1	TATTGCACTCGTCCCGGCCTGA	17.9789	18.1538	17.872	17.8603	17.9366	17.491	17.8201	17.2766	17.8156
mir-0036|mir-40	TCACCGGGTTCGAATCGGAGCT:mir-0036_1|-40_1	TCACCGGGTTCGAATCGGAGCT	14.9784	14.4424	14.9322	14.4586	15.9547	15.9763	15.3719	15.7694	15.068
mir-125	TCCCTGAGACTATAACTGTGA:mir-125_1	TCCCTGAGACTATAACTGTGA	14.8326	15.032	14.6064	14.6552	14.66	14.3688	14.6736	14.6898	14.6706
mir-71	TGAAAGACATGGGTAGTGAGACG:mir-71_1	TGAAAGACATGGGTAGTGAGACG	10.0645	10.5706	10.3742	10.532	10.245	10.7146	10.9382	10.4474	10.0888
mir-0011|mir-002|mir-4618	TGAGATCATAGATTTAGGGTA:mir-0011_1|-002_1|-4618_1	TGAGATCATAGATTTAGGGTA	15.3503	15.5026	15.3107	15.0899	15.2324	15.141	15.3995	15.3464	15.4042
mir-50	TGATATGTCTAGTATTCTTGGGT:mir-50_1	TGATATGTCTAGTATTCTTGGGT	11.8723	12.1948	12.0089	11.686	11.9856	10.9635	11.8954	12.2371	12.0618
mir-320	AAAAGCTGGGTTGAGAGGGC:mir-320_1	AAAAGCTGGGTTGAGAGGGC	5.98265	5.98265	5.98265	5.98265	5.98265	5.98265	5.98265	5.98265	5.98265
mir-00245	AAAATAACGGCGGATCGTCGC:mir-00245_2	AAAATAACGGCGGATCGTCGC	5.98265	5.98265	5.98265	5.98265	7.4595	5.98265	5.98265	5.98265	5.98265
mir-927*	AAAGCGTTGGATTGTTCACC:mir-927*_3	AAAGCGTTGGATTGTTCACC	7.61335	5.98265	5.98265	5.98265	5.98265	5.98265	5.98265	7.54432	8.52662
mir-927*	AAAGCGTTGGATTGTTCAC:mir-927*_11	AAAGCGTTGGATTGTTCAC	5.98265	5.98265	5.98265	5.98265	5.98265	5.98265	5.98265	5.98265	7.42926
mir-008	AAACTCTACTGGACGGGTACC:mir-008_3	AAACTCTACTGGACGGGTACC	10.7375	10.7921	9.85808	11.0391	11.3756	11.8472	10.5509	11.0445	11.0162
mir-927*	AAAGCGTTGGATTGTTCACCCAC:mir-927*_9	AAAGCGTTGGATTGTTCACCCAC	5.98265	5.98265	5.98265	5.98265	5.98265	5.98265	5.98265	5.98265	7.75494
mir-927*	AAAGCGTTGGATTGTTCACCC:mir-927*_1	AAAGCGTTGGATTGTTCACCC	5.98265	5.98265	5.98265	5.98265	5.98265	5.98265	8.72273	5.98265	9.34983
mir-1261	AACAAGGTTGTGGCTGAGT:mir-1261_1	AACAAGGTTGTGGCTGAGT	7.61335	5.98265	8.62885	5.98265	7.4595	7.90096	5.98265	5.98265	5.98265
mir-100	AACCCGTAGATCCGAACTTG:mir-100_3	AACCCGTAGATCCGAACTTG	10.1679	10.722	10.0514	10.2254	10.2976	10.0805	10.3947	10.3139	10.1174
mir-927*	AAAGCGTTGGATTGTTCACCCACT:mir-927*_5	AAAGCGTTGGATTGTTCACCCACT	5.98265	5.98265	5.98265	5.98265	5.98265	5.98265	5.98265	7.54432	5.98265
mir-927*	AAAGCGTTGGATTGTTCACCCA:mir-927*_2	AAAGCGTTGGATTGTTCACCCA	5.98265	5.98265	5.98265	5.98265	5.98265	5.98265	5.98265	5.98265	8.90057
mir-100	AACCCGTAGATCCGAACTTGTG:mir-100_1	AACCCGTAGATCCGAACTTGTG	11.7331	11.5538	11.3394	11.2884	11.4589	11.4174	11.5452	11.7607	11.6268
mir-100	AACCCGTAGATCCGAACTTGT:mir-100_6	AACCCGTAGATCCGAACTTGT	7.79657	5.98265	5.98265	5.98265	7.4595	5.98265	5.98265	8.1569	8.52662
mir-100	AACCCGTAGAACCGAACTTGTG:mir-100_1	AACCCGTAGAACCGAACTTGTG	5.98265	5.98265	5.98265	5.98265	5.98265	5.98265	8.53588	5.98265	5.98265
mir-100	AACCCGTAGATCCGAACTTGTGG:mir-100_1	AACCCGTAGATCCGAACTTGTGG	8.1052	8.16731	5.98265	5.98265	5.98265	8.27299	5.98265	8.75999	8.24463
mir-100	AACCCGTAGATCCGAACTTGTGT:mir-100_2	AACCCGTAGATCCGAACTTGTGT	11.6283	11.7544	11.4804	11.4433	11.9695	11.7025	11.4689	11.9526	11.7137
mir-008	AACCCGTGACCATGTAGAGTTT:mir-008_2	AACCCGTGACCATGTAGAGTTT	11.3045	10.6733	10.5763	11.1512	10.9516	11.7025	11.1155	11.219	11.3774
mir-008	AACCCGTGACCATGTAGAGTTTTG:mir-008_2	AACCCGTGACCATGTAGAGTTTTG	5.98265	5.98265	5.98265	5.98265	5.98265	8.09893	5.98265	5.98265	5.98265
mir-008	AACCCGTGACCATGTAGAGTTTT:mir-008_1	AACCCGTGACCATGTAGAGTTTT	12.2475	12.3578	12.0991	11.8721	12.5711	13.077	12.5299	12.8281	12.6072
mir-100	AACCCGTAGATCTGAACTTGTGT:mir-100_3	AACCCGTAGATCTGAACTTGTGT	7.61335	5.98265	5.98265	5.98265	5.98265	5.98265	5.98265	7.54432	7.42926
mir-008	AACCCGTGACCATGTAGAGTT:mir-008_6	AACCCGTGACCATGTAGAGTT	5.98265	5.98265	5.98265	5.98265	8.17384	5.98265	5.98265	7.72351	7.8938
mir-008	AACCCGTGACCATGTAGAGTTTTA:mir-008_5	AACCCGTGACCATGTAGAGTTTTA	9.2763	9.14919	9.04688	9.16362	10.1335	10.5211	9.29407	9.89474	9.14262
mir-008	AACCCGTGACCATGTAGAGTTTTAC:mir-008_4	AACCCGTGACCATGTAGAGTTTTAC	9.5041	9.77498	9.3706	9.16362	9.84598	10.2146	10.02	10.1354	9.80182
mir-008	AACCCGTGACCATGTAGAGTTTTTT:mir-008_1	AACCCGTGACCATGTAGAGTTTTTT	5.98265	5.98265	5.98265	5.98265	7.4595	5.98265	5.98265	5.98265	5.98265
mir-008	AACCCGTGACCATGTAGAGTTTTT:mir-008_1	AACCCGTGACCATGTAGAGTTTTT	8.23784	8.53749	5.98265	5.98265	8.64946	8.42829	5.98265	8.48973	7.8938
mir-3662	AACGATGAGGTAGTGACGAGAA:mir-3662_1	AACGATGAGGTAGTGACGAGAA	7.61335	5.98265	5.98265	5.98265	5.98265	5.98265	5.98265	5.98265	5.98265
mir-100	AACCTGTAGATCCGAACTTGTGT:mir-100_3	AACCTGTAGATCCGAACTTGTGT	5.98265	7.66808	5.98265	5.98265	7.63345	5.98265	5.98265	8.48973	7.60127
mir-100	AACCCTTAGATCCGAACTTGTGT:mir-100_5	AACCCTTAGATCCGAACTTGTGT	5.98265	5.98265	5.98265	5.98265	5.98265	5.98265	5.98265	5.98265	7.42926
mir-4001|mir-5708	AACTATGCCTGAACAGGA:mir-4001_2|-5708_2	AACTATGCCTGAACAGGA	8.47132	7.66808	5.98265	5.98265	8.05652	9.64658	5.98265	8.02639	7.60127
mir-008	AACCCGTGACCATGTAGAGTTTTAT:mir-008_2	AACCCGTGACCATGTAGAGTTTTAT	5.98265	5.98265	5.98265	5.98265	5.98265	5.98265	5.98265	8.02639	5.98265
mir-5407*|mir-5708	AACTGAATGCCTCTAAGT:mir-5407*_1	AACTGAATGCCTCTAAGT	5.98265	5.98265	5.98265	5.98265	5.98265	5.98265	5.98265	5.98265	7.60127
mir-4001	AACTATGCCTGAACAGGAC:mir-4001_1|-5708_1	AACTATGCCTGAACAGGAC	5.98265	5.98265	5.98265	5.98265	5.98265	5.98265	5.98265	5.98265	7.42926
mir-100	AACTCGTAGATCCGAACTTGTGT:mir-100_2	AACTCGTAGATCCGAACTTGTGT	7.95912	8.30154	5.98265	5.98265	8.38324	5.98265	5.98265	7.54432	7.8938
mir-4001|mir-5708	AACTATGCCTGAACAGGACG:mir-4001_1|-5708_1	AACTATGCCTGAACAGGACG	5.98265	5.98265	5.98265	5.98265	5.98265	7.90096	5.98265	7.54432	5.98265
mir-283	AACTGCGGTAATTCTGGAGCC:mir-283_2	AACTGCGGTAATTCTGGAGCC	8.23784	5.98265	5.98265	8.65609	5.98265	7.90096	5.98265	8.27658	5.98265
mir-927*	AAGCGTTGGATTGTTCACCC:mir-927*_1	AAGCGTTGGATTGTTCACCC	5.98265	5.98265	5.98265	5.98265	5.98265	5.98265	8.72273	5.98265	7.42926
mir-205	AAGATCGCTTGTAGACGACT:mir-205_4	AAGATCGCTTGTAGACGACT	5.98265	5.98265	5.98265	5.98265	7.63345	5.98265	5.98265	7.88289	5.98265
mir-927*	AAGCGTTGGATTGTTCACCCA:mir-927*_2	AAGCGTTGGATTGTTCACCCA	5.98265	5.98265	5.98265	8.43759	5.98265	5.98265	5.98265	5.98265	5.98265
mir-5398	AAGGATTGACAGACTGACAGC:mir-5398_1	AAGGATTGACAGACTGACAGC	5.98265	5.98265	5.98265	5.98265	7.63345	5.98265	5.98265	5.98265	7.60127
mir-927*	AAGCGTTGGATTGTTCACCCACT:mir-927*_1	AAGCGTTGGATTGTTCACCCACT	5.98265	5.98265	5.98265	10.417	5.98265	8.69626	5.98265	7.72351	5.98265
mir-4660	AAGTTACTCCGGTGGATC:mir-4660_3	AAGTTACTCCGGTGGATC	5.98265	5.98265	5.98265	5.98265	8.17384	7.90096	5.98265	8.1569	5.98265
mir-4055	AATATCTGAAAAGTTGGTG:mir-4055_2	AATATCTGAAAAGTTGGTG	5.98265	5.98265	5.98265	5.98265	8.05652	5.98265	5.98265	7.54432	5.98265
mir-1728	AAGTGAGATCCTTGAAGAC:mir-1728_2	AAGTGAGATCCTTGAAGAC	8.3593	5.98265	5.98265	5.98265	7.63345	9.51412	5.98265	8.27658	7.75494
mir-4055	AATATCTGAAAAGTTGGTGTG:mir-4055_2	AATATCTGAAAAGTTGGTGTG	5.98265	5.98265	5.98265	5.98265	5.98265	5.98265	5.98265	7.54432	5.98265
mir-8	AATACTGTCAGGTAACGATGAA:mir-8_2	AATACTGTCAGGTAACGATGAA	5.98265	5.98265	5.98265	5.98265	7.4595	5.98265	5.98265	5.98265	5.98265
mir-1728	AAGTGAGATCCTTGAAGACT:mir-1728_4	AAGTGAGATCCTTGAAGACT	8.23784	5.98265	5.98265	5.98265	7.9288	9.51412	9.40743	8.83989	8.4386
mir-3896	AATCTCGGTAGAACCTCCA:mir-3896_1	AATCTCGGTAGAACCTCCA	5.98265	5.98265	8.85295	8.43759	5.98265	5.98265	5.98265	5.98265	5.98265
mir-1386|mir-3074	AATCCTGTCGACTGCGCC:mir-1386_6|-3074_7	AATCCTGTCGACTGCGCC	8.67223	8.0193	8.85295	8.65609	7.63345	8.69626	8.32119	9.18401	8.34487
mir-1386|mir-3074	AATCCTGTCGACTGCGCCA:mir-1386_2|-3074_2	AATCCTGTCGACTGCGCCA	13.4201	12.9801	13.2452	13.026	12.7612	13.5653	13.1013	13.2127	12.5348
mir-4055	AATATCTGAAAAGTTGGTGTGG:mir-4055_1	AATATCTGAAAAGTTGGTGTGG	9.00565	8.83182	9.75077	9.01345	9.39277	9.51412	8.72273	10.522	9.44325
mir-626	AATCTGTCGTGAAAATGTT:mir-626_1	AATCTGTCGTGAAAATGTT	5.98265	7.85435	5.98265	5.98265	5.98265	8.09893	5.98265	5.98265	7.75494
mir-1491|mir-3896|mir-720	AATCTCGGTGGGACCTCCA:mir-1491_1|-3896_1|-720_1	AATCTCGGTGGGACCTCCA	11.5282	11.2561	12.6097	12.8598	10.867	11.1536	12.2548	10.7665	11.8045
mir-4055	AATATCTGAAAAGTTGGTGTGGC:mir-4055_1	AATATCTGAAAAGTTGGTGTGGC	9.14731	7.85435	9.3706	8.65609	8.56606	9.0231	8.32119	8.67541	8.965
mir-1491|mir-3896|mir-720	AATCTCGGTGGGACCTCC:mir-1491_10|-3896_5|-720_4	AATCTCGGTGGGACCTCC	7.79657	5.98265	5.98265	8.65609	5.98265	5.98265	5.98265	5.98265	7.60127
mir-0013|mir-0029	AATGGCACCTTCATCCGTGTG:mir-0013_1|-0029_1	AATGGCACCTTCATCCGTGTG	5.98265	5.98265	5.98265	5.98265	7.9288	8.42829	5.98265	7.72351	5.98265
mir-00169|mir-626	AATCTGTCGTGAAAATGA:mir-00169_1|-626_1	AATCTGTCGTGAAAATGA	7.61335	5.98265	8.85295	5.98265	7.4595	8.27299	5.98265	5.98265	5.98265
mir-92	AATTGCACTAGTCCCGGCCTG:mir-92_2	AATTGCACTAGTCCCGGCCTG	7.61335	5.98265	5.98265	5.98265	5.98265	5.98265	5.98265	5.98265	5.98265
mir-92	AATTGCACTCGTCCCGGCCTGC:mir-92_2	AATTGCACTCGTCCCGGCCTGC	5.98265	5.98265	5.98265	5.98265	5.98265	5.98265	8.32119	5.98265	5.98265
mir-1261	ACAAGGTTGTGGCTGAGT:mir-1261_3	ACAAGGTTGTGGCTGAGT	5.98265	5.98265	5.98265	5.98265	5.98265	7.90096	5.98265	5.98265	5.98265
mir-92	AATTGCACTCGTCCCGGCCTGA:mir-92_10	AATTGCACTCGTCCCGGCCTGA	8.47132	8.91794	5.98265	8.43759	9.00655	8.42829	8.88813	8.1569	8.52662
mir-0029	AATGGCACCTTCATCCGTGTGC:mir-0029_1	AATGGCACCTTCATCCGTGTGC	5.98265	5.98265	5.98265	5.98265	5.98265	5.98265	5.98265	8.02639	5.98265
mir-0026	ACAGCTATCAGCACTGCCTGCC:mir-0026_1	ACAGCTATCAGCACTGCCTGCC	8.3593	7.66808	5.98265	5.98265	7.4595	5.98265	8.32119	7.54432	7.75494
mir-0031	ACAGCTTGTAATCTCGGGGCCC:mir-0031_1	ACAGCTTGTAATCTCGGGGCCC	10.866	11.352	9.75077	10.0043	11.3258	11.0852	10.5995	11.0445	10.2266
mir-100	ACCCGTAGATCCGAACTTGTGT:mir-100_6	ACCCGTAGATCCGAACTTGTGT	5.98265	5.98265	5.98265	5.98265	7.4595	5.98265	5.98265	5.98265	5.98265
mir-101	ACACTGCGATCTGTTGAGACT:mir-101_1	ACACTGCGATCTGTTGAGACT	5.98265	5.98265	5.98265	8.43759	5.98265	5.98265	5.98265	8.02639	7.42926
mir-92	AATTGCACTCGTCCCGGCCTGT:mir-92_1	AATTGCACTCGTCCCGGCCTGT	5.98265	5.98265	5.98265	5.98265	5.98265	5.98265	8.72273	5.98265	5.98265
mir-1491|mir-3896|mir-720	ACCTCGGTGGGACCTCCA:mir-1491_9|-3896_4|-720_3	ACCTCGGTGGGACCTCCA	7.95912	7.66808	5.98265	5.98265	7.4595	5.98265	5.98265	5.98265	5.98265
mir-0044	ACAGGCTTCGGAGCCGGGTCGT:mir-0044_1	ACAGGCTTCGGAGCCGGGTCGT	7.79657	5.98265	5.98265	5.98265	7.78867	8.81363	5.98265	8.02639	5.98265
mir-2212	ACTCTAGTCTGACTTTGTGAAGAATC:mir-2212_8	ACTCTAGTCTGACTTTGTGAAGAATC	5.98265	5.98265	5.98265	5.98265	7.4595	5.98265	5.98265	5.98265	5.98265
mir-2212	ACTCTAGTCTGACTTTGTGAAGAA:mir-2212_4	ACTCTAGTCTGACTTTGTGAAGAA	5.98265	7.85435	5.98265	5.98265	8.28233	5.98265	5.98265	7.54432	7.42926
mir-2212	ACTCTAGTCTGACTTTGTGAAGA:mir-2212_2	ACTCTAGTCTGACTTTGTGAAGA	8.23784	8.30154	8.62885	9.01345	8.38324	9.11743	5.98265	8.48973	8.02046
mir-0062	ACGGGAATTTTGGCTCTGTTCAC:mir-0062_1	ACGGGAATTTTGGCTCTGTTCAC	7.61335	5.98265	5.98265	5.98265	7.4595	5.98265	5.98265	5.98265	5.98265
mir-150	ACTGGGGGAATCCGACTGT:mir-150_2	ACTGGGGGAATCCGACTGT	7.95912	7.66808	9.04688	5.98265	7.9288	8.42829	8.53588	7.88289	7.75494
mir-150	ACTGGGGGAATCCGACTG:mir-150_3	ACTGGGGGAATCCGACTG	5.98265	5.98265	5.98265	5.98265	5.98265	8.42829	5.98265	5.98265	7.42926
mir-101	ACTGCGATCTGTTGAGACT:mir-101_1	ACTGCGATCTGTTGAGACT	7.61335	5.98265	5.98265	5.98265	5.98265	8.27299	5.98265	5.98265	7.8938
mir-312	ACTTGGATCGGAGACGTCC:mir-312_2	ACTTGGATCGGAGACGTCC	5.98265	5.98265	5.98265	5.98265	7.63345	5.98265	5.98265	7.54432	5.98265
mir-3966	AGAACTGGTACGGACTGGGG:mir-3966_5	AGAACTGGTACGGACTGGGG	5.98265	5.98265	5.98265	5.98265	5.98265	8.09893	5.98265	5.98265	5.98265
mir-1371	AGCACTCAGGACTCTGAATCCTGC:mir-1371_3	AGCACTCAGGACTCTGAATCCTGC	5.98265	5.98265	5.98265	5.98265	5.98265	5.98265	5.98265	7.54432	5.98265
mir-3966	AGAACTGGTACGGACTGGG:mir-3966_3	AGAACTGGTACGGACTGGG	5.98265	5.98265	5.98265	5.98265	5.98265	5.98265	5.98265	7.88289	5.98265
mir-4251	AGAGTAAAAGGACAAAAGCTT:mir-4251_1	AGAGTAAAAGGACAAAAGCTT	5.98265	8.30154	5.98265	5.98265	5.98265	8.69626	5.98265	7.72351	5.98265
mir-312	ACTTGGATCGGAGACGTC:mir-312_5	ACTTGGATCGGAGACGTC	5.98265	5.98265	5.98265	5.98265	5.98265	5.98265	5.98265	7.54432	5.98265
mir-004	AGAGATCAGACTAGACTCATCT:mir-004_2	AGAGATCAGACTAGACTCATCT	5.98265	5.98265	5.98265	5.98265	8.17384	8.09893	5.98265	8.1569	8.02046
mir-5435	AGGAATTTGTGGTTTTCAACCTC:mir-5435_1	AGGAATTTGTGGTTTTCAACCTC	5.98265	5.98265	5.98265	5.98265	5.98265	5.98265	5.98265	8.02639	5.98265
mir-1371	AGCACTCAGGACTCTGAATCCTGCG:mir-1371_1	AGCACTCAGGACTCTGAATCCTGCG	5.98265	5.98265	5.98265	5.98265	7.63345	7.90096	5.98265	8.58556	5.98265
mir-0010|mir-1399|mir-2832	AGATATGTGCGTTGTTGGCTGCT:mir-0010_2|-1399_2|-2832_2	AGATATGTGCGTTGTTGGCTGCT	5.98265	5.98265	5.98265	5.98265	5.98265	5.98265	5.98265	8.02639	5.98265
mir-0035	AGCTCTGTACAACGAACCCGTT:mir-0035_2	AGCTCTGTACAACGAACCCGTT	7.61335	5.98265	5.98265	5.98265	5.98265	7.90096	5.98265	5.98265	5.98265
mir-308	AGGATTACTTTGAACGGC:mir-308_4	AGGATTACTTTGAACGGC	7.79657	7.66808	8.62885	8.8458	8.05652	8.09893	8.32119	7.72351	5.98265
mir-5398	AGGATTGACAGACTGACAGC:mir-5398_6	AGGATTGACAGACTGACAGC	5.98265	5.98265	5.98265	5.98265	5.98265	7.90096	5.98265	5.98265	5.98265
mir-308	AGGATTACTTTGAACGGCT:mir-308_3	AGGATTACTTTGAACGGCT	8.23784	8.53749	5.98265	8.43759	7.78867	8.42829	8.32119	8.75999	7.42926
mir-2549	AGGATTTGTGGCTCTCACCCA:mir-2549_1	AGGATTTGTGGCTCTCACCCA	5.98265	5.98265	5.98265	5.98265	7.4595	5.98265	5.98265	5.98265	5.98265
mir-72	AGGCAAGATGTTGGCATAGCTGG:mir-72_1	AGGCAAGATGTTGGCATAGCTGG	5.98265	5.98265	5.98265	5.98265	7.4595	7.90096	5.98265	5.98265	5.98265
mir-72	AGGCAAGATGTTGGCATAG:mir-72_5	AGGCAAGATGTTGGCATAG	5.98265	5.98265	5.98265	5.98265	5.98265	5.98265	5.98265	5.98265	7.60127
mir-72	AGGCAAGATGTTGGCATAGCT:mir-72_4	AGGCAAGATGTTGGCATAGCT	8.3593	8.91794	9.50876	5.98265	8.7283	5.98265	5.98265	8.48973	9.14262
mir-72	AGGCAAGATGTTGGCATAGC:mir-72_3	AGGCAAGATGTTGGCATAGC	9.39469	9.67958	9.75077	9.29963	9.18486	9.70851	9.0365	9.18401	9.34983
mir-705	AGGGCTGGGGTTCAATTC:mir-705_1	AGGGCTGGGGTTCAATTC	5.98265	5.98265	5.98265	5.98265	5.98265	5.98265	5.98265	5.98265	7.60127
mir-72	AGGCAAGATGTTGGCATAGCTGA:mir-72_1	AGGCAAGATGTTGGCATAGCTGA	13.2381	13.5411	13.3128	12.9556	13.449	13.3295	13.2146	13.2859	13.3394
mir-5398	AGTACATCGTAAGGATTGAC:mir-5398_5	AGTACATCGTAAGGATTGAC	5.98265	5.98265	5.98265	5.98265	5.98265	7.90096	5.98265	5.98265	8.02046
mir-5398	AGTACATCGTAAGGATTGACA:mir-5398_2	AGTACATCGTAAGGATTGACA	5.98265	5.98265	5.98265	5.98265	5.98265	8.42829	5.98265	5.98265	5.98265
mir-72	AGGCAAGATGTTGGCATAGCTG:mir-72_2	AGGCAAGATGTTGGCATAGCTG	11.8723	12.5249	12.3028	11.686	11.7126	11.7621	12.0431	12.1059	12.3898
mir-4251	AGTAAAAGGACAAAAGCTT:mir-4251_9	AGTAAAAGGACAAAAGCTT	5.98265	5.98265	5.98265	5.98265	5.98265	5.98265	5.98265	7.54432	5.98265
mir-205	AGGGTGTAAGATCGCTTGTAGACGAC:mir-205_3	AGGGTGTAAGATCGCTTGTAGACGAC	5.98265	5.98265	5.98265	5.98265	7.63345	5.98265	5.98265	5.98265	5.98265
mir-705	AGGGCTGGGGTTCAATTCC:mir-705_1	AGGGCTGGGGTTCAATTCC	5.98265	5.98265	5.98265	5.98265	5.98265	5.98265	5.98265	5.98265	8.34487
mir-5398	AGTACATCGTAAGGATTGACAGACT:mir-5398_1	AGTACATCGTAAGGATTGACAGACT	5.98265	5.98265	5.98265	5.98265	5.98265	8.56849	8.53588	5.98265	5.98265
mir-1728	AGTGAGATCCTTGAAGAC:mir-1728_5	AGTGAGATCCTTGAAGAC	5.98265	5.98265	5.98265	5.98265	5.98265	8.09893	5.98265	7.88289	5.98265
mir-1728	AGTGAGATCCTTGAAGACT:mir-1728_3	AGTGAGATCCTTGAAGACT	8.23784	5.98265	5.98265	5.98265	7.4595	9.51412	8.32119	8.1569	8.02046
mir-36*	AGTGCAGATCTTGGTTGTA:mir-36*_1	AGTGCAGATCTTGGTTGTA	5.98265	5.98265	5.98265	5.98265	7.63345	8.92216	5.98265	5.98265	7.42926
mir-1491	AGTTCAAATCTCGGTGGGACCTCCA:mir-1491_6	AGTTCAAATCTCGGTGGGACCTCCA	9.14731	8.53749	10.7535	10.7376	9.23971	9.58187	10.2195	9.18401	8.83314
mir-1814	AGTTTTATTGGTTTTGTC:mir-1814_2	AGTTTTATTGGTTTTGTC	5.98265	5.98265	5.98265	5.98265	5.98265	5.98265	5.98265	7.54432	5.98265
mir-2224	AGTGTTGGTTCTGGGAGTC:mir-2224_1	AGTGTTGGTTCTGGGAGTC	5.98265	5.98265	5.98265	5.98265	5.98265	7.90096	5.98265	5.98265	5.98265
mir-13	AGTCATTGGGTTTGTCGAAGCCTA:mir-13_2	AGTCATTGGGTTTGTCGAAGCCTA	5.98265	5.98265	5.98265	5.98265	7.4595	5.98265	5.98265	5.98265	5.98265
mir-2224	AGTGTTGGTTCTGGGAGT:mir-2224_1	AGTGTTGGTTCTGGGAGT	5.98265	8.0193	5.98265	5.98265	5.98265	5.98265	5.98265	5.98265	7.42926
mir-79	ATAAAGCTAGATTATCAAAGC:mir-79_2	ATAAAGCTAGATTATCAAAGC	5.98265	5.98265	5.98265	5.98265	5.98265	5.98265	5.98265	5.98265	7.75494
mir-720	AGTTCATCTCGGTGGGACCTCCA:mir-720_6	AGTTCATCTCGGTGGGACCTCCA	8.67223	8.99922	9.85808	10.3559	8.17384	8.56849	8.72273	8.48973	8.52662
mir-1814	AGTTTTATTGGTTTTGTCGGCT:mir-1814_1	AGTTTTATTGGTTTTGTCGGCT	7.61335	5.98265	5.98265	5.98265	5.98265	5.98265	5.98265	8.1569	5.98265
mir-79	ATAAAGCTAGATTATCAAAGCT:mir-79_1	ATAAAGCTAGATTATCAAAGCT	10.2329	10.4016	10.512	10.0818	10.8317	10.5885	10.3386	11.3612	10.6357
mir-283	ATAACTGCGGTAATTCTGGAGCCAAT:mir-283_2	ATAACTGCGGTAATTCTGGAGCCAAT	5.98265	5.98265	5.98265	5.98265	7.4595	5.98265	5.98265	5.98265	5.98265
mir-5407*|mir-542	ATAACTGAATGCCTCTAAGT:mir-5407*_1|-542_1	ATAACTGAATGCCTCTAAGT	5.98265	5.98265	5.98265	5.98265	5.98265	5.98265	5.98265	8.02639	7.42926
mir-3342	ATCCTGCCGTGGTCGCCA:mir-3342_1	ATCCTGCCGTGGTCGCCA	5.98265	5.98265	5.98265	5.98265	5.98265	8.56849	5.98265	5.98265	5.98265
mir-1814	AGTTTTATTGGTTTTGTCGGCTAA:mir-1814_5	AGTTTTATTGGTTTTGTCGGCTAA	7.79657	5.98265	5.98265	5.98265	7.78867	8.09893	8.72273	8.58556	5.98265
mir-283	ATAACTGCGGTAATTCTGGAGCC:mir-283_3	ATAACTGCGGTAATTCTGGAGCC	8.1052	7.66808	5.98265	9.16362	8.80305	8.56849	5.98265	9.30155	5.98265
mir-1912	ATATCGCATGGTCTTGTACCG:mir-1912_1	ATATCGCATGGTCTTGTACCG	5.98265	5.98265	5.98265	5.98265	7.4595	8.27299	5.98265	7.72351	5.98265
mir-61	ATCACCGGCTGAGCCCCCA:mir-61_1	ATCACCGGCTGAGCCCCCA	5.98265	5.98265	5.98265	5.98265	5.98265	8.69626	5.98265	5.98265	5.98265
mir-1386|mir-3074	ATCCTGTCGACTGCGCCA:mir-1386_3|-3074_3	ATCCTGTCGACTGCGCCA	13.0298	12.2786	12.1841	12.541	12.2014	13.2484	12.4125	12.6175	12.6323
mir-620	ATAATGTAGATAAGGGAAGTCGGCA:mir-620_1	ATAATGTAGATAAGGGAAGTCGGCA	5.98265	5.98265	5.98265	5.98265	5.98265	8.09893	5.98265	5.98265	5.98265
mir-007	ATAGGAAATGCGTCACAAGCGAT:mir-007_3	ATAGGAAATGCGTCACAAGCGAT	9.2763	9.34845	8.85295	9.42391	9.88091	9.64658	9.61051	10.1354	9.65333
mir-1491|mir-3896	ATATCTCGGTGGGACCTCCA:mir-1491_5|-3896_2	ATATCTCGGTGGGACCTCCA	9.21325	9.6294	10.2218	9.92237	8.64946	8.69626	9.70224	8.38709	9.30075
mir-1912	ATCGCATGGTCTTGTACCG:mir-1912_1	ATCGCATGGTCTTGTACCG	5.98265	5.98265	5.98265	5.98265	5.98265	5.98265	5.98265	5.98265	7.42926
mir-3966	ATCTAGAACTGGTACGGAC:mir-3966_3	ATCTAGAACTGGTACGGAC	7.61335	8.16731	8.62885	5.98265	8.05652	8.27299	5.98265	7.88289	8.13689
mir-3966	ATCTAGAACTGGTACGGA:mir-3966_3	ATCTAGAACTGGTACGGA	5.98265	5.98265	5.98265	5.98265	7.63345	7.90096	5.98265	5.98265	5.98265
mir-1491|mir-3896|mir-720	ATCTCGGTGGGAACTCCA:mir-1491_8|-3896_3|-720_2	ATCTCGGTGGGAACTCCA	5.98265	5.98265	5.98265	5.98265	5.98265	8.09893	5.98265	5.98265	5.98265
mir-1491|mir-3896|mir-720	ATCTCGGTAGGACCTCCA:mir-1491_14|-3896_10|-720_9	ATCTCGGTAGGACCTCCA	5.98265	5.98265	5.98265	5.98265	5.98265	5.98265	5.98265	5.98265	7.42926
mir-1491|mir-3896|mir-720	ATCTCGGTGGGACCTCCAT:mir-1491_8|-3896_3|-720_2	ATCTCGGTGGGACCTCCAT	8.3593	5.98265	5.98265	5.98265	5.98265	5.98265	8.32119	5.98265	8.13689
mir-1491|mir-3896|mir-720	ATCTCGGTGGGACTTCCA:mir-1491_17|-3896_9|-720_8	ATCTCGGTGGGACTTCCA	5.98265	5.98265	5.98265	5.98265	5.98265	5.98265	5.98265	5.98265	7.42926
mir-1491|mir-3896|mir-720	ATCTCGGTGGGACATCCA:mir-1491_10|-3896_5|-720_4	ATCTCGGTGGGACATCCA	5.98265	5.98265	5.98265	5.98265	5.98265	5.98265	5.98265	5.98265	8.02046
mir-1491|mir-3896|mir-720	ATCTCGTTGGGACCTCCA:mir-1491_8|-3896_3|-720_2	ATCTCGTTGGGACCTCCA	5.98265	5.98265	5.98265	9.01345	5.98265	5.98265	5.98265	5.98265	5.98265
mir-1491|mir-3896|mir-720	ATCTCGGTGTGACCTCCA:mir-1491_18|-3896_11|-720_10	ATCTCGGTGTGACCTCCA	5.98265	5.98265	5.98265	5.98265	5.98265	5.98265	5.98265	5.98265	7.42926
mir-1491|mir-3896|mir-720	ATCTCGGTGGGACCTCCA:mir-1491_1|-3896_1|-720_1	ATCTCGGTGGGACCTCCA	16.2422	15.4467	16.2156	17.1071	14.9546	15.6939	16.2121	14.879	16.3652
mir-1463	ATGATGCATGCAGGATTACTTTGAAC:mir-1463_4	ATGATGCATGCAGGATTACTTTGAAC	5.98265	7.85435	5.98265	5.98265	7.4595	8.27299	5.98265	5.98265	5.98265
mir-1491|mir-3896|mir-720	ATCTCTGTGGGACCTCCA:mir-1491_10|-3896_3|-720_2	ATCTCTGTGGGACCTCCA	5.98265	5.98265	5.98265	5.98265	7.4595	5.98265	9.0365	5.98265	8.34487
mir-3256	ATGATTCTCGCTTGGGGTGC:mir-3256_2	ATGATTCTCGCTTGGGGTGC	5.98265	5.98265	5.98265	5.98265	5.98265	5.98265	5.98265	7.54432	5.98265
mir-1491|mir-3896|mir-720	ATCTCGGTTGGACCTCCA:mir-1491_13|-3896_6|-720_5	ATCTCGGTTGGACCTCCA	5.98265	5.98265	5.98265	5.98265	5.98265	5.98265	5.98265	5.98265	7.60127
mir-3175	ATGAAGAACGCAGTGAATTG:mir-3175_1	ATGAAGAACGCAGTGAATTG	7.61335	5.98265	5.98265	5.98265	5.98265	5.98265	5.98265	7.72351	5.98265
mir-3256	ATGATTCTCGCTTGGGGTG:mir-3256_1	ATGATTCTCGCTTGGGGTG	7.61335	5.98265	5.98265	8.65609	5.98265	5.98265	5.98265	5.98265	5.98265
mir-1463	ATGCAGGATTACTTTGAAC:mir-1463_4	ATGCAGGATTACTTTGAAC	8.57527	8.30154	8.62885	9.42391	8.47754	9.11743	9.51254	8.98752	8.34487
mir-1463	ATGCAGGATTACTTTGAACGG:mir-1463_1	ATGCAGGATTACTTTGAACGG	8.92924	8.42433	8.85295	5.98265	8.64946	9.20598	9.17102	8.75999	8.90057
mir-1463	ATGCAGGATTACTTTGAACG:mir-1463_3	ATGCAGGATTACTTTGAACG	8.1052	8.42433	5.98265	5.98265	7.4595	8.92216	5.98265	8.1569	5.98265
mir-1463	ATGCATGCAGGATTACTTTG:mir-1463_9	ATGCATGCAGGATTACTTTG	5.98265	5.98265	5.98265	5.98265	5.98265	5.98265	5.98265	5.98265	7.42926
mir-1463	ATGCATGCAGGATTACTTTGAACG:mir-1463_2	ATGCATGCAGGATTACTTTGAACG	8.23784	7.66808	5.98265	5.98265	5.98265	8.27299	8.32119	7.88289	5.98265
[truncated: 764 more rows]

## Sheet: Supplementary Table S4
Supplementary Table S4. P. pinaster target genes predicted by psRNATarget for P. pinaster miRNAs differentially expressed between inoculated and control samples. Pearson's R for the correlation of expression values between miRNAs and respective target genes is also represented.
[truncated: 1,740 more rows]

[truncated: 12 more sheets: Supplementary Table S5, Supplementary Table S6, Supplementary Table S7, Supplementary Table S8, Supplementary Table S9, Supplementary Table S10, Supplementary Table S11, Supplementary Table S12, Supplementary Table S13, Supplementary Table S14, Supplementary Table S15, Supplementary Table S16]
